# Supplementary material for: Antimicrobial Resistance, an Update from the Ward: Increased Incidence of New Potential Pathogens and Site of Infection-Specific Antibacterial Resistances
Source: Antibiotics (Basel). 2020 Sep 22;9(9):631. doi: 10.3390/antibiotics9090631 (PMC7558927; doi:10.3390/antibiotics9090631)
Supplement: Supplementary file 1 [file antibiotics-09-00631-s001.zip]

Archive with 13 entries (10 files):
- supplementary materials/
- supplementary materials/Supplementary_information_Antibiotics.docx
- __MACOSX/
- __MACOSX/supplementary materials/
- __MACOSX/supplementary materials/._Supplementary_information_Antibiotics.docx
- supplementary materials/Table_A.1_dataset.xlsx
- __MACOSX/supplementary materials/._Table_A.1_dataset.xlsx
- supplementary materials/Table_A.2_species_distribution.xls
- __MACOSX/supplementary materials/._Table_A.2_species_distribution.xls
- supplementary materials/Table_A.3_antibiotics.xls
- __MACOSX/supplementary materials/._Table_A.3_antibiotics.xls
- supplementary materials/Table_A.4_Resistances_by_groups_tests.xlsx
- __MACOSX/supplementary materials/._Table_A.4_Resistances_by_groups_tests.xlsx
