# Supplementary material for: Antimicrobial Resistance, an Update from the Ward: Increased Incidence of New Potential Pathogens and Site of Infection-Specific Antibacterial Resistances
Source: Antibiotics (Basel). 2020 Sep 22;9(9):631. doi: 10.3390/antibiotics9090631 (PMC7558927; doi:10.3390/antibiotics9090631)
Supplement: Supplementary file 1 [file antibiotics-09-00631-s001.zip › supplementary materials/Table_A.1_dataset.xlsx]

## Sheet: dataset_for_publication
Date_hospitalization	Source	Test_type	microorganism	Phylum	Class	Order	Family	Genus	Species	Trimester	year	month	infection_type	AM	AMO	AN	AZT	AXC	C	CAZ	CC	CFM	CIP	CL	CN	CRO	CTX	CXM	DAP	E	ETP	FA	FEP	FF	FM	GM	GM5	IPM	LNZ	LVX	MEM	MUH	MXF	NN	OX	P	PIP	PTA	RA
09/04/2018	bladder catheter	UROCOLTURA (Germi Gram +,Gram -,Miceti)	Acinetobacter_baumanii/calcoaceticus_complex	Proteobacteria	Gammaproteobacteria	Pseudomonadales	Moraxellaceae	Acinetobacter	Acinetobacter_baumannii	apr-2018	2018	Apr	nosocomial	na	na	R	na	na	na	na	na	na	R	na	na	na	na	na	na	na	na	na	na	na	na	R	na	R	na	R	na	na	na	R	na	na	na	na	na
18/09/2018	bladder catheter	UROCOLTURA (Germi Gram +,Gram -,Miceti)	Acinetobacter_baumanii/calcoaceticus_complex	Proteobacteria	Gammaproteobacteria	Pseudomonadales	Moraxellaceae	Acinetobacter	Acinetobacter_baumannii	lug-2018	2018	Sep	nosocomial	na	na	R	na	na	na	na	na	na	R	na	na	na	na	na	na	na	na	na	na	na	na	R	na	R	na	R	na	na	na	na	na	na	na	na	na
21/06/2019	bladder catheter	UROCOLTURA (Germi Gram +,Gram -,Miceti)	Acinetobacter_baumanii	Proteobacteria	Gammaproteobacteria	Pseudomonadales	Moraxellaceae	Acinetobacter	Acinetobacter_baumannii	apr-2019	2019	Jun	nosocomial	na	na	R	na	na	na	na	na	na	R	na	na	na	na	na	na	na	na	na	na	na	na	R	na	R	na	R	na	na	na	R	na	na	na	na	na
18/05/2018	bladder catheter	UROCOLTURA (Germi Gram +,Gram -,Miceti)	Citrobacter_braakii	Proteobacteria	Gammaproteobacteria	Enterobacterales	Enterobacteriaceae	Citrobacter	Citrobacter_braakii	apr-2018	2018	May	nosocomial	R	na	S	R	na	na	na	na	na	R	R	na	na	S	na	na	na	S	na	S	S	na	R	na	I	na	R	S	na	na	S	na	na	R	S	na
02/02/2018	bladder catheter	UROCOLTURA (Germi Gram +,Gram -,Miceti)	Citrobacter_freundii	Proteobacteria	Gammaproteobacteria	Enterobacterales	Enterobacteriaceae	Citrobacter	Citrobacter_freundii	gen-2018	2018	Feb	nosocomial	R	na	S	R	na	na	na	na	na	S	na	na	na	R	na	na	na	S	na	I	S	na	S	na	S	na	S	S	na	na	S	na	na	R	R	na
26/04/2018	bladder catheter	UROCOLTURA (Germi Gram +,Gram -,Miceti)	Citrobacter_koseri	Proteobacteria	Gammaproteobacteria	Enterobacterales	Enterobacteriaceae	Citrobacter	Citrobacter_koseri	apr-2018	2018	Apr	nosocomial	R	na	S	S	na	na	na	na	na	S	na	na	na	S	na	na	na	S	na	S	S	na	S	na	S	na	S	S	na	na	S	na	na	S	S	na
10/11/2018	bladder catheter	UROCOLTURA (Germi Gram +,Gram -,Miceti)	Citrobacter_koseri	Proteobacteria	Gammaproteobacteria	Enterobacterales	Enterobacteriaceae	Citrobacter	Citrobacter_koseri	ott-2018	2018	Nov	nosocomial	R	na	S	na	na	na	S	na	na	S	na	na	S	na	na	na	na	S	na	S	na	na	S	na	S	na	S	S	na	na	na	na	na	na	S	na
02/05/2019	bladder catheter	UROCOLTURA (Germi Gram +,Gram -,Miceti)	Citrobacter_koseri	Proteobacteria	Gammaproteobacteria	Enterobacterales	Enterobacteriaceae	Citrobacter	Citrobacter_koseri	apr-2019	2019	May	nosocomial	R	na	S	na	S	na	na	na	na	S	na	na	na	S	na	na	na	S	na	S	S	na	S	na	S	na	S	S	na	na	S	na	na	S	S	na
02/05/2019	bladder catheter	UROCOLTURA (Germi Gram +,Gram -,Miceti)	Citrobacter_youngae	Proteobacteria	Gammaproteobacteria	Enterobacterales	Enterobacteriaceae	Citrobacter	Citrobacter_youngae	apr-2019	2019	May	nosocomial	R	na	na	na	R	na	I	na	R	R	na	R	na	R	na	na	na	R	na	I	R	na	R	na	R	na	na	na	na	na	R	na	na	na	S	na
02/04/2018	bladder catheter	UROCOLTURA (Germi Gram +,Gram -,Miceti)	Enterobacter_aerogenes	Proteobacteria	Gammaproteobacteria	Enterobacterales	Enterobacteriaceae	Enterobacter	Enterobacter_aerogenes	apr-2018	2018	Apr	nosocomial	R	na	S	R	na	na	na	na	na	S	na	na	na	S	na	na	na	S	na	S	S	na	S	na	S	na	S	S	na	na	S	na	na	S	S	na
24/09/2018	bladder catheter	UROCOLTURA (Germi Gram +,Gram -,Miceti)	Enterobacter_aerogenes	Proteobacteria	Gammaproteobacteria	Enterobacterales	Enterobacteriaceae	Enterobacter	Enterobacter_aerogenes	lug-2018	2018	Sep	nosocomial	R	na	R	R	na	na	R	na	na	R	na	na	R	na	R	na	na	R	na	R	na	na	S	na	R	na	R	R	na	na	na	na	na	na	R	na
14/04/2019	bladder catheter	UROCOLTURA (Germi Gram +,Gram -,Miceti)	Enterobacter_aerogenes	Proteobacteria	Gammaproteobacteria	Enterobacterales	Enterobacteriaceae	Enterobacter	Enterobacter_aerogenes	apr-2019	2019	Apr	previous	R	na	R	na	R	na	na	na	na	R	na	na	na	R	R	na	na	R	na	R	S	na	R	na	R	na	R	R	na	na	R	na	na	R	R	na
09/02/2019	bladder catheter	UROCOLTURA (Germi Gram +,Gram -,Miceti)	Enterobacter_aerogenes	Proteobacteria	Gammaproteobacteria	Enterobacterales	Enterobacteriaceae	Enterobacter	Enterobacter_aerogenes	gen-2019	2019	Feb	nosocomial	R	na	S	na	R	na	na	na	na	S	na	na	na	S	S	na	na	S	na	S	S	na	S	na	S	na	S	S	na	na	S	na	na	S	S	na
06/01/2019	bladder catheter	UROCOLTURA (Germi Gram +,Gram -,Miceti)	Enterobacter_aerogenes	Proteobacteria	Gammaproteobacteria	Enterobacterales	Enterobacteriaceae	Enterobacter	Enterobacter_aerogenes	gen-2019	2019	Jan	nosocomial	R	na	S	na	R	na	S	na	na	S	na	na	S	na	R	na	na	S	na	S	na	na	S	na	S	na	S	S	na	na	na	na	na	na	S	na
19/03/2019	bladder catheter	UROCOLTURA (Germi Gram +,Gram -,Miceti)	Enterobacter_aerogenes	Proteobacteria	Gammaproteobacteria	Enterobacterales	Enterobacteriaceae	Enterobacter	Enterobacter_aerogenes	gen-2019	2019	Mar	nosocomial	R	na	S	na	R	na	na	na	na	S	na	na	na	R	R	na	na	R	na	R	S	na	S	na	S	na	S	R	na	na	S	na	na	R	R	na
09/04/2018	bladder catheter	UROCOLTURA (Germi Gram +,Gram -,Miceti)	Enterobacter_cloacae	Proteobacteria	Gammaproteobacteria	Enterobacterales	Enterobacteriaceae	Enterobacter	Enterobacter_cloacae	apr-2018	2018	Apr	nosocomial	R	na	S	R	na	na	na	na	na	S	na	na	na	S	na	na	na	S	na	R	R	na	S	na	S	na	S	S	na	na	S	na	na	R	S	na
18/10/2018	bladder catheter	UROCOLTURA (Germi Gram +,Gram -,Miceti)	Enterobacter_cloacae	Proteobacteria	Gammaproteobacteria	Enterobacterales	Enterobacteriaceae	Enterobacter	Enterobacter_cloacae	ott-2018	2018	Oct	nosocomial	R	na	S	R	na	na	R	na	na	R	na	na	R	na	na	na	na	S	na	R	na	na	R	na	S	na	R	S	na	na	na	na	na	na	I	na
30/10/2018	bladder catheter	UROCOLTURA (Germi Gram +,Gram -,Miceti)	Enterobacter_cloacae	Proteobacteria	Gammaproteobacteria	Enterobacterales	Enterobacteriaceae	Enterobacter	Enterobacter_cloacae	ott-2018	2018	Oct	nosocomial	R	na	na	R	na	na	R	na	R	I	na	R	na	R	na	na	na	S	na	I	S	na	R	na	S	na	na	S	na	na	R	na	na	na	S	na
19/09/2018	bladder catheter	UROCOLTURA (Germi Gram +,Gram -,Miceti)	Enterobacter_cloacae	Proteobacteria	Gammaproteobacteria	Enterobacterales	Enterobacteriaceae	Enterobacter	Enterobacter_cloacae	lug-2018	2018	Sep	nosocomial	R	na	na	R	na	na	R	na	R	R	na	R	na	R	na	na	na	R	na	R	R	na	I	na	R	na	na	R	na	na	R	na	na	na	R	na
19/04/2019	bladder catheter	UROCOLTURA (Germi Gram +,Gram -,Miceti)	Enterobacter_cloacae	Proteobacteria	Gammaproteobacteria	Enterobacterales	Enterobacteriaceae	Enterobacter	Enterobacter_cloacae	apr-2019	2019	Apr	nosocomial	R	na	R	na	R	na	na	na	na	R	R	na	na	R	na	na	na	R	na	R	S	na	R	na	R	na	R	R	na	na	R	na	na	R	R	na
03/06/2019	bladder catheter	UROCOLTURA (Germi Gram +,Gram -,Miceti)	Enterobacter_cloacae	Proteobacteria	Gammaproteobacteria	Enterobacterales	Enterobacteriaceae	Enterobacter	Enterobacter_cloacae	apr-2019	2019	Jun	nosocomial	R	na	S	na	R	na	na	na	na	S	na	na	na	R	na	na	na	R	na	R	S	na	S	na	R	na	S	R	na	na	S	na	na	R	R	na
21/05/2019	bladder catheter	UROCOLTURA (Germi Gram +,Gram -,Miceti)	Enterobacter_cloacae	Proteobacteria	Gammaproteobacteria	Enterobacterales	Enterobacteriaceae	Enterobacter	Enterobacter_cloacae	apr-2019	2019	May	previous	R	na	na	na	R	na	I	na	R	R	na	R	na	R	na	na	na	S	na	R	S	na	S	na	S	na	na	S	na	na	R	na	na	na	I	na
04/04/2018	bladder catheter	UROCOLTURA (Germi Gram +,Gram -,Miceti)	Enterococcus_faecalis	Firmicutes	Bacilli	Lactobacillales	Enterococcaceae	Enterococcus	Enterococcus_faecalis	apr-2018	2018	Apr	nosocomial	S	na	na	na	na	na	na	na	na	S	na	na	na	na	na	na	na	na	na	na	na	S	na	S	S	S	na	na	na	na	na	na	na	na	na	na
07/04/2018	bladder catheter	UROCOLTURA (Germi Gram +,Gram -,Miceti)	Enterococcus_faecalis	Firmicutes	Bacilli	Lactobacillales	Enterococcaceae	Enterococcus	Enterococcus_faecalis	apr-2018	2018	Apr	nosocomial	S	na	na	na	na	na	na	na	na	R	na	na	na	na	na	na	na	na	na	na	na	S	na	R	S	S	na	na	na	na	na	na	na	na	na	na
19/04/2018	bladder catheter	UROCOLTURA (Germi Gram +,Gram -,Miceti)	Enterococcus_faecalis	Firmicutes	Bacilli	Lactobacillales	Enterococcaceae	Enterococcus	Enterococcus_faecalis	apr-2018	2018	Apr	nosocomial	S	na	na	na	na	na	na	na	na	S	na	na	na	na	na	na	na	na	na	na	na	S	na	S	S	S	na	na	na	na	na	na	na	na	na	na
20/04/2018	bladder catheter	UROCOLTURA (Germi Gram +,Gram -,Miceti)	Enterococcus_faecalis	Firmicutes	Bacilli	Lactobacillales	Enterococcaceae	Enterococcus	Enterococcus_faecalis	apr-2018	2018	Apr	nosocomial	S	na	na	na	na	na	na	na	na	R	na	na	na	na	na	na	na	na	na	na	na	S	na	R	S	S	na	na	na	na	na	na	na	na	na	na
24/04/2018	bladder catheter	UROCOLTURA (Germi Gram +,Gram -,Miceti)	Enterococcus_faecalis	Firmicutes	Bacilli	Lactobacillales	Enterococcaceae	Enterococcus	Enterococcus_faecalis	apr-2018	2018	Apr	nosocomial	S	na	na	na	na	na	na	na	na	R	na	na	na	na	na	na	na	na	na	na	na	S	na	R	S	S	na	na	na	na	na	na	na	na	na	na
27/04/2018	bladder catheter	UROCOLTURA (Germi Gram +,Gram -,Miceti)	Enterococcus_faecalis	Firmicutes	Bacilli	Lactobacillales	Enterococcaceae	Enterococcus	Enterococcus_faecalis	apr-2018	2018	Apr	nosocomial	S	na	na	na	na	na	na	na	na	S	na	na	na	na	na	na	na	na	na	na	na	S	na	S	S	S	na	na	na	na	na	na	na	na	na	na
30/04/2018	bladder catheter	UROCOLTURA (Germi Gram +,Gram -,Miceti)	Enterococcus_faecalis	Firmicutes	Bacilli	Lactobacillales	Enterococcaceae	Enterococcus	Enterococcus_faecalis	apr-2018	2018	Apr	nosocomial	S	na	na	na	na	na	na	na	na	R	na	na	na	na	na	na	na	na	na	na	na	S	na	S	S	S	na	na	na	na	na	na	na	na	na	na
07/08/2018	bladder catheter	UROCOLTURA (Germi Gram +,Gram -,Miceti)	Enterococcus_faecalis	Firmicutes	Bacilli	Lactobacillales	Enterococcaceae	Enterococcus	Enterococcus_faecalis	lug-2018	2018	Aug	nosocomial	S	na	na	na	na	na	na	na	na	R	na	na	na	na	na	na	na	na	na	na	na	S	na	R	S	S	na	na	na	na	na	na	na	na	na	na
14/08/2018	bladder catheter	UROCOLTURA (Germi Gram +,Gram -,Miceti)	Enterococcus_faecalis	Firmicutes	Bacilli	Lactobacillales	Enterococcaceae	Enterococcus	Enterococcus_faecalis	lug-2018	2018	Aug	nosocomial	S	na	na	na	na	na	na	na	na	S	na	na	na	na	na	na	na	na	na	na	na	S	na	S	S	S	na	na	na	na	na	na	na	na	na	na
16/08/2018	bladder catheter	UROCOLTURA (Germi Gram +,Gram -,Miceti)	Enterococcus_faecalis	Firmicutes	Bacilli	Lactobacillales	Enterococcaceae	Enterococcus	Enterococcus_faecalis	lug-2018	2018	Aug	nosocomial	S	na	na	na	na	na	na	na	na	S	na	na	na	na	na	na	na	na	na	na	na	S	na	S	S	S	na	na	na	na	na	na	na	na	na	na
04/12/2018	bladder catheter	UROCOLTURA (Germi Gram +,Gram -,Miceti)	Enterococcus_faecalis	Firmicutes	Bacilli	Lactobacillales	Enterococcaceae	Enterococcus	Enterococcus_faecalis	ott-2018	2018	Dec	nosocomial	S	na	na	na	na	na	na	na	na	S	na	na	na	na	na	na	na	na	na	na	na	S	na	S	S	S	na	na	na	na	na	na	na	na	na	na
05/12/2018	bladder catheter	UROCOLTURA (Germi Gram +,Gram -,Miceti)	Enterococcus_faecalis	Firmicutes	Bacilli	Lactobacillales	Enterococcaceae	Enterococcus	Enterococcus_faecalis	ott-2018	2018	Dec	nosocomial	S	na	na	na	na	na	na	na	na	S	na	na	na	na	na	na	na	na	na	na	na	S	na	S	S	S	na	na	na	na	na	na	na	na	na	na
19/12/2018	bladder catheter	UROCOLTURA (Germi Gram +,Gram -,Miceti)	Enterococcus_faecalis	Firmicutes	Bacilli	Lactobacillales	Enterococcaceae	Enterococcus	Enterococcus_faecalis	ott-2018	2018	Dec	nosocomial	S	na	na	na	na	na	na	na	na	S	na	na	na	na	na	na	na	na	na	na	na	S	na	S	S	S	na	na	na	na	na	na	na	na	na	na
31/12/2018	bladder catheter	UROCOLTURA (Germi Gram +,Gram -,Miceti)	Enterococcus_faecalis	Firmicutes	Bacilli	Lactobacillales	Enterococcaceae	Enterococcus	Enterococcus_faecalis	ott-2018	2018	Dec	nosocomial	S	na	na	na	na	na	na	na	na	R	na	na	na	na	na	na	na	na	na	na	na	S	na	R	S	S	na	na	na	na	na	na	na	na	na	na
31/12/2018	bladder catheter	UROCOLTURA (Germi Gram +,Gram -,Miceti)	Enterococcus_faecalis	Firmicutes	Bacilli	Lactobacillales	Enterococcaceae	Enterococcus	Enterococcus_faecalis	ott-2018	2018	Dec	nosocomial	S	na	na	na	na	na	na	na	na	S	na	na	na	na	na	na	na	na	na	na	na	S	na	S	S	S	na	na	na	na	na	na	na	na	na	na
03/02/2018	bladder catheter	UROCOLTURA (Germi Gram +,Gram -,Miceti)	Enterococcus_faecalis	Firmicutes	Bacilli	Lactobacillales	Enterococcaceae	Enterococcus	Enterococcus_faecalis	gen-2018	2018	Feb	nosocomial	S	na	na	na	na	na	na	na	na	S	na	na	na	na	na	na	na	na	na	na	na	S	na	S	S	S	na	na	na	na	na	na	na	na	na	na
06/02/2018	bladder catheter	UROCOLTURA (Germi Gram +,Gram -,Miceti)	Enterococcus_faecalis	Firmicutes	Bacilli	Lactobacillales	Enterococcaceae	Enterococcus	Enterococcus_faecalis	gen-2018	2018	Feb	nosocomial	S	na	na	na	na	na	na	na	na	R	na	na	na	na	na	na	na	na	na	na	na	S	na	S	S	S	na	na	na	na	na	na	na	na	na	na
08/02/2018	bladder catheter	UROCOLTURA (Germi Gram +,Gram -,Miceti)	Enterococcus_faecalis	Firmicutes	Bacilli	Lactobacillales	Enterococcaceae	Enterococcus	Enterococcus_faecalis	gen-2018	2018	Feb	nosocomial	S	na	na	na	na	na	na	na	na	S	na	na	na	na	na	na	na	na	na	na	na	S	na	S	S	S	na	na	na	na	na	na	na	na	na	na
15/02/2018	bladder catheter	UROCOLTURA (Germi Gram +,Gram -,Miceti)	Enterococcus_faecalis	Firmicutes	Bacilli	Lactobacillales	Enterococcaceae	Enterococcus	Enterococcus_faecalis	gen-2018	2018	Feb	nosocomial	S	na	na	na	na	na	na	na	na	S	na	na	na	na	na	na	na	na	na	na	na	S	na	S	S	S	na	na	na	na	na	na	na	na	na	na
02/01/2018	bladder catheter	UROCOLTURA (Germi Gram +,Gram -,Miceti)	Enterococcus_faecalis	Firmicutes	Bacilli	Lactobacillales	Enterococcaceae	Enterococcus	Enterococcus_faecalis	gen-2018	2018	Jan	nosocomial	S	na	na	na	na	na	na	na	na	S	na	na	na	na	na	na	na	na	na	na	na	S	na	S	S	S	na	na	na	na	na	na	na	na	na	na
04/01/2018	bladder catheter	UROCOLTURA (Germi Gram +,Gram -,Miceti)	Enterococcus_faecalis	Firmicutes	Bacilli	Lactobacillales	Enterococcaceae	Enterococcus	Enterococcus_faecalis	gen-2018	2018	Jan	nosocomial	S	na	na	na	na	na	na	na	na	S	na	na	na	na	na	na	na	na	na	na	na	S	na	S	S	S	na	na	na	na	na	na	na	na	na	na
14/01/2018	bladder catheter	UROCOLTURA (Germi Gram +,Gram -,Miceti)	Enterococcus_faecalis	Firmicutes	Bacilli	Lactobacillales	Enterococcaceae	Enterococcus	Enterococcus_faecalis	gen-2018	2018	Jan	nosocomial	S	na	na	na	na	na	na	na	na	S	na	na	na	na	na	na	na	na	na	na	na	S	na	S	S	S	na	na	na	na	na	na	na	na	na	na
22/01/2018	bladder catheter	UROCOLTURA (Germi Gram +,Gram -,Miceti)	Enterococcus_faecalis	Firmicutes	Bacilli	Lactobacillales	Enterococcaceae	Enterococcus	Enterococcus_faecalis	gen-2018	2018	Jan	nosocomial	S	na	na	na	na	na	na	na	na	S	na	na	na	na	na	na	na	na	na	na	na	S	na	S	S	S	na	na	na	na	na	na	na	na	na	na
24/01/2018	bladder catheter	UROCOLTURA (Germi Gram +,Gram -,Miceti)	Enterococcus_faecalis	Firmicutes	Bacilli	Lactobacillales	Enterococcaceae	Enterococcus	Enterococcus_faecalis	gen-2018	2018	Jan	nosocomial	S	na	na	na	na	na	na	na	na	R	na	na	na	na	na	na	na	na	na	na	na	S	na	R	S	S	na	na	na	na	na	na	na	na	na	na
25/01/2018	bladder catheter	UROCOLTURA (Germi Gram +,Gram -,Miceti)	Enterococcus_faecalis	Firmicutes	Bacilli	Lactobacillales	Enterococcaceae	Enterococcus	Enterococcus_faecalis	gen-2018	2018	Jan	nosocomial	S	na	na	na	na	na	na	na	na	S	na	na	na	na	na	na	na	na	na	na	na	S	na	S	S	S	na	na	na	na	na	na	na	na	na	na
26/01/2018	bladder catheter	UROCOLTURA (Germi Gram +,Gram -,Miceti)	Enterococcus_faecalis	Firmicutes	Bacilli	Lactobacillales	Enterococcaceae	Enterococcus	Enterococcus_faecalis	gen-2018	2018	Jan	nosocomial	S	na	na	na	na	na	na	na	na	R	na	na	na	na	na	na	na	na	na	na	na	S	na	R	R	S	na	na	na	na	na	na	na	na	na	na
02/07/2018	bladder catheter	UROCOLTURA (Germi Gram +,Gram -,Miceti)	Enterococcus_faecalis	Firmicutes	Bacilli	Lactobacillales	Enterococcaceae	Enterococcus	Enterococcus_faecalis	lug-2018	2018	Jul	nosocomial	S	na	na	na	na	na	na	na	na	S	na	na	na	na	na	na	na	na	na	na	na	S	na	S	S	S	na	na	na	na	na	na	na	na	na	na
07/07/2018	bladder catheter	UROCOLTURA (Germi Gram +,Gram -,Miceti)	Enterococcus_faecalis	Firmicutes	Bacilli	Lactobacillales	Enterococcaceae	Enterococcus	Enterococcus_faecalis	lug-2018	2018	Jul	nosocomial	S	na	na	na	na	na	na	na	na	R	na	na	na	na	na	na	na	na	na	na	na	S	na	R	S	S	na	na	na	na	na	na	na	na	na	na
19/07/2018	bladder catheter	UROCOLTURA (Germi Gram +,Gram -,Miceti)	Enterococcus_faecalis	Firmicutes	Bacilli	Lactobacillales	Enterococcaceae	Enterococcus	Enterococcus_faecalis	lug-2018	2018	Jul	nosocomial	S	na	na	na	na	na	na	na	na	R	na	na	na	na	na	na	na	na	na	na	na	S	na	R	S	S	na	na	na	na	na	na	na	na	na	na
29/07/2018	bladder catheter	UROCOLTURA (Germi Gram +,Gram -,Miceti)	Enterococcus_faecalis	Firmicutes	Bacilli	Lactobacillales	Enterococcaceae	Enterococcus	Enterococcus_faecalis	lug-2018	2018	Jul	nosocomial	S	na	na	na	na	na	na	na	na	S	na	na	na	na	na	na	na	na	na	na	na	S	na	S	S	S	na	na	na	na	na	na	na	na	na	na
06/03/2018	bladder catheter	UROCOLTURA (Germi Gram +,Gram -,Miceti)	Enterococcus_faecalis	Firmicutes	Bacilli	Lactobacillales	Enterococcaceae	Enterococcus	Enterococcus_faecalis	gen-2018	2018	Mar	nosocomial	S	na	na	na	na	na	na	na	na	S	na	na	na	na	na	na	na	na	na	na	na	S	na	S	S	S	na	na	na	na	na	na	na	na	na	na
12/03/2018	bladder catheter	UROCOLTURA (Germi Gram +,Gram -,Miceti)	Enterococcus_faecalis	Firmicutes	Bacilli	Lactobacillales	Enterococcaceae	Enterococcus	Enterococcus_faecalis	gen-2018	2018	Mar	nosocomial	S	na	na	na	na	na	na	na	na	S	na	na	na	na	na	na	na	na	na	na	na	S	na	R	S	S	na	na	na	na	na	na	na	na	na	na
13/03/2018	bladder catheter	UROCOLTURA (Germi Gram +,Gram -,Miceti)	Enterococcus_faecalis	Firmicutes	Bacilli	Lactobacillales	Enterococcaceae	Enterococcus	Enterococcus_faecalis	gen-2018	2018	Mar	nosocomial	S	na	na	na	na	na	na	na	na	R	na	na	na	na	na	na	na	na	na	na	na	S	na	R	I	S	na	na	na	na	na	na	na	na	na	na
27/03/2018	bladder catheter	UROCOLTURA (Germi Gram +,Gram -,Miceti)	Enterococcus_faecalis	Firmicutes	Bacilli	Lactobacillales	Enterococcaceae	Enterococcus	Enterococcus_faecalis	gen-2018	2018	Mar	nosocomial	S	na	na	na	na	na	na	na	na	S	na	na	na	na	na	na	na	na	na	na	na	S	na	S	S	S	na	na	na	na	na	na	na	na	na	na
30/03/2018	bladder catheter	UROCOLTURA (Germi Gram +,Gram -,Miceti)	Enterococcus_faecalis	Firmicutes	Bacilli	Lactobacillales	Enterococcaceae	Enterococcus	Enterococcus_faecalis	gen-2018	2018	Mar	nosocomial	S	na	na	na	na	na	na	na	na	S	na	na	na	na	na	na	na	na	na	na	na	S	na	S	S	S	na	na	na	na	na	na	na	na	na	na
06/05/2018	bladder catheter	UROCOLTURA (Germi Gram +,Gram -,Miceti)	Enterococcus_faecalis	Firmicutes	Bacilli	Lactobacillales	Enterococcaceae	Enterococcus	Enterococcus_faecalis	apr-2018	2018	May	nosocomial	S	na	na	na	na	na	na	na	na	S	na	na	na	na	na	na	na	na	na	na	na	S	na	S	S	S	na	na	na	na	na	na	na	na	na	na
10/05/2018	bladder catheter	UROCOLTURA (Germi Gram +,Gram -,Miceti)	Enterococcus_faecalis	Firmicutes	Bacilli	Lactobacillales	Enterococcaceae	Enterococcus	Enterococcus_faecalis	apr-2018	2018	May	nosocomial	S	na	na	na	na	na	na	na	na	R	na	na	na	na	na	na	na	na	na	na	na	S	na	R	S	S	na	na	na	na	na	na	na	na	na	na
02/11/2018	bladder catheter	UROCOLTURA (Germi Gram +,Gram -,Miceti)	Enterococcus_faecalis	Firmicutes	Bacilli	Lactobacillales	Enterococcaceae	Enterococcus	Enterococcus_faecalis	ott-2018	2018	Nov	nosocomial	S	na	na	na	na	na	na	na	na	S	na	na	na	na	na	na	na	na	na	na	na	S	na	S	S	S	na	na	na	na	na	na	na	na	na	na
01/10/2018	bladder catheter	UROCOLTURA (Germi Gram +,Gram -,Miceti)	Enterococcus_faecalis	Firmicutes	Bacilli	Lactobacillales	Enterococcaceae	Enterococcus	Enterococcus_faecalis	ott-2018	2018	Oct	nosocomial	S	na	na	na	na	na	na	na	na	S	na	na	na	na	na	na	na	na	na	na	na	S	na	S	S	S	na	na	na	na	na	na	na	na	na	na
18/10/2018	bladder catheter	UROCOLTURA (Germi Gram +,Gram -,Miceti)	Enterococcus_faecalis	Firmicutes	Bacilli	Lactobacillales	Enterococcaceae	Enterococcus	Enterococcus_faecalis	ott-2018	2018	Oct	nosocomial	S	na	na	na	na	na	na	na	na	R	na	na	na	na	na	na	na	na	na	na	na	S	na	S	S	S	na	na	na	na	na	na	na	na	na	na
31/10/2018	bladder catheter	UROCOLTURA (Germi Gram +,Gram -,Miceti)	Enterococcus_faecalis	Firmicutes	Bacilli	Lactobacillales	Enterococcaceae	Enterococcus	Enterococcus_faecalis	ott-2018	2018	Oct	nosocomial	S	na	na	na	na	na	na	na	na	R	na	na	na	na	na	na	na	na	na	na	na	S	na	R	S	S	na	na	na	na	na	na	na	na	na	na
28/09/2018	bladder catheter	UROCOLTURA (Germi Gram +,Gram -,Miceti)	Enterococcus_faecalis	Firmicutes	Bacilli	Lactobacillales	Enterococcaceae	Enterococcus	Enterococcus_faecalis	lug-2018	2018	Sep	nosocomial	S	na	na	na	na	na	na	na	na	S	na	na	na	na	na	na	na	na	na	na	na	S	na	S	S	S	na	na	na	na	na	na	na	na	na	na
01/04/2019	bladder catheter	UROCOLTURA (Germi Gram +,Gram -,Miceti)	Enterococcus_faecalis	Firmicutes	Bacilli	Lactobacillales	Enterococcaceae	Enterococcus	Enterococcus_faecalis	apr-2019	2019	Apr	previous	S	na	na	na	na	na	na	na	na	S	na	na	na	na	na	na	na	na	na	na	na	S	na	S	S	S	na	na	na	na	na	na	na	na	na	na
09/04/2019	bladder catheter	UROCOLTURA (Germi Gram +,Gram -,Miceti)	Enterococcus_faecalis	Firmicutes	Bacilli	Lactobacillales	Enterococcaceae	Enterococcus	Enterococcus_faecalis	apr-2019	2019	Apr	nosocomial	S	na	na	na	na	na	na	na	na	S	na	na	na	na	na	na	na	na	na	na	na	S	na	S	S	S	na	na	na	na	na	na	na	na	na	na
16/04/2019	bladder catheter	UROCOLTURA (Germi Gram +,Gram -,Miceti)	Enterococcus_faecalis	Firmicutes	Bacilli	Lactobacillales	Enterococcaceae	Enterococcus	Enterococcus_faecalis	apr-2019	2019	Apr	nosocomial	S	na	na	na	na	na	na	R	na	S	na	na	na	na	na	na	R	na	R	na	na	S	na	S	S	S	na	na	na	na	na	na	na	na	na	na
17/04/2019	bladder catheter	UROCOLTURA (Germi Gram +,Gram -,Miceti)	Enterococcus_faecalis	Firmicutes	Bacilli	Lactobacillales	Enterococcaceae	Enterococcus	Enterococcus_faecalis	apr-2019	2019	Apr	nosocomial	S	na	na	na	na	na	na	na	na	R	na	na	na	na	na	na	na	na	na	na	na	S	na	R	S	S	na	na	na	na	na	na	na	na	na	na
11/02/2019	bladder catheter	UROCOLTURA (Germi Gram +,Gram -,Miceti)	Enterococcus_faecalis	Firmicutes	Bacilli	Lactobacillales	Enterococcaceae	Enterococcus	Enterococcus_faecalis	gen-2019	2019	Feb	nosocomial	S	na	na	na	na	na	na	na	na	S	na	na	na	na	na	na	na	na	na	na	na	S	na	S	S	S	na	na	na	na	na	na	na	na	na	na
24/02/2019	bladder catheter	UROCOLTURA (Germi Gram +,Gram -,Miceti)	Enterococcus_faecalis	Firmicutes	Bacilli	Lactobacillales	Enterococcaceae	Enterococcus	Enterococcus_faecalis	gen-2019	2019	Feb	nosocomial	S	na	na	na	na	na	na	na	na	S	na	na	na	na	na	na	na	na	na	na	na	S	na	S	S	S	na	na	na	na	na	na	na	na	na	na
13/01/2019	bladder catheter	UROCOLTURA (Germi Gram +,Gram -,Miceti)	Enterococcus_faecalis	Firmicutes	Bacilli	Lactobacillales	Enterococcaceae	Enterococcus	Enterococcus_faecalis	gen-2019	2019	Jan	nosocomial	S	na	na	na	na	na	na	na	na	R	na	na	na	na	na	na	na	na	na	na	na	S	na	R	S	S	na	na	na	na	na	na	na	na	na	na
29/01/2019	bladder catheter	UROCOLTURA (Germi Gram +,Gram -,Miceti)	Enterococcus_faecalis	Firmicutes	Bacilli	Lactobacillales	Enterococcaceae	Enterococcus	Enterococcus_faecalis	gen-2019	2019	Jan	nosocomial	S	na	na	na	na	na	na	na	na	R	na	na	na	na	na	na	na	na	na	na	na	S	na	R	S	S	na	na	na	na	na	na	na	na	na	na
16/06/2019	bladder catheter	UROCOLTURA (Germi Gram +,Gram -,Miceti)	Enterococcus_faecalis	Firmicutes	Bacilli	Lactobacillales	Enterococcaceae	Enterococcus	Enterococcus_faecalis	apr-2019	2019	Jun	nosocomial	S	na	na	na	na	na	na	na	na	R	na	na	na	na	na	na	na	na	na	na	na	S	na	R	S	S	na	na	na	na	na	na	na	na	na	na
17/06/2019	bladder catheter	UROCOLTURA (Germi Gram +,Gram -,Miceti)	Enterococcus_faecalis	Firmicutes	Bacilli	Lactobacillales	Enterococcaceae	Enterococcus	Enterococcus_faecalis	apr-2019	2019	Jun	nosocomial	S	na	na	na	na	na	na	na	na	R	na	na	na	na	na	na	na	na	na	na	na	S	na	R	S	S	na	na	na	na	na	na	na	na	na	na
22/06/2019	bladder catheter	UROCOLTURA (Germi Gram +,Gram -,Miceti)	Enterococcus_faecalis	Firmicutes	Bacilli	Lactobacillales	Enterococcaceae	Enterococcus	Enterococcus_faecalis	apr-2019	2019	Jun	nosocomial	S	na	na	na	na	na	na	na	na	R	na	na	na	na	na	na	na	na	na	na	na	S	na	R	S	S	na	na	na	na	na	na	na	na	na	na
27/06/2019	bladder catheter	UROCOLTURA (Germi Gram +,Gram -,Miceti)	Enterococcus_faecalis	Firmicutes	Bacilli	Lactobacillales	Enterococcaceae	Enterococcus	Enterococcus_faecalis	apr-2019	2019	Jun	previous	S	na	na	na	na	na	na	na	na	R	na	na	na	na	na	na	na	na	na	na	na	S	na	R	S	S	na	na	na	na	na	na	na	na	na	na
28/06/2019	bladder catheter	UROCOLTURA (Germi Gram +,Gram -,Miceti)	Enterococcus_faecalis	Firmicutes	Bacilli	Lactobacillales	Enterococcaceae	Enterococcus	Enterococcus_faecalis	apr-2019	2019	Jun	previous	S	na	na	na	na	na	na	na	na	S	na	na	na	na	na	na	na	na	na	na	na	S	na	S	S	S	na	na	na	na	na	na	na	na	na	na
28/06/2019	bladder catheter	UROCOLTURA (Germi Gram +,Gram -,Miceti)	Enterococcus_faecalis	Firmicutes	Bacilli	Lactobacillales	Enterococcaceae	Enterococcus	Enterococcus_faecalis	apr-2019	2019	Jun	nosocomial	S	na	na	na	na	na	na	na	na	R	na	na	na	na	na	na	na	na	na	na	na	S	na	R	S	S	na	na	na	na	na	na	na	na	na	na
10/03/2019	bladder catheter	UROCOLTURA (Germi Gram +,Gram -,Miceti)	Enterococcus_faecalis	Firmicutes	Bacilli	Lactobacillales	Enterococcaceae	Enterococcus	Enterococcus_faecalis	gen-2019	2019	Mar	nosocomial	S	na	na	na	na	na	na	na	na	R	na	na	na	na	na	na	na	na	na	na	na	S	na	S	S	S	na	na	na	na	na	na	na	na	na	na
29/03/2019	bladder catheter	UROCOLTURA (Germi Gram +,Gram -,Miceti)	Enterococcus_faecalis	Firmicutes	Bacilli	Lactobacillales	Enterococcaceae	Enterococcus	Enterococcus_faecalis	gen-2019	2019	Mar	nosocomial	S	na	na	na	na	na	na	na	na	R	na	na	na	na	na	na	na	na	na	na	na	S	na	S	S	S	na	na	na	na	na	na	na	na	na	na
02/05/2019	bladder catheter	UROCOLTURA (Germi Gram +,Gram -,Miceti)	Enterococcus_faecalis	Firmicutes	Bacilli	Lactobacillales	Enterococcaceae	Enterococcus	Enterococcus_faecalis	apr-2019	2019	May	nosocomial	S	na	na	na	na	na	na	na	na	S	na	na	na	na	na	na	na	na	na	na	na	S	na	S	S	S	na	na	na	na	na	na	na	na	na	na
07/05/2019	bladder catheter	UROCOLTURA (Germi Gram +,Gram -,Miceti)	Enterococcus_faecalis	Firmicutes	Bacilli	Lactobacillales	Enterococcaceae	Enterococcus	Enterococcus_faecalis	apr-2019	2019	May	nosocomial	S	na	na	na	na	na	na	na	na	R	na	na	na	na	na	na	na	na	na	na	na	S	na	R	R	S	na	na	na	na	na	na	na	na	na	na
14/05/2019	bladder catheter	UROCOLTURA (Germi Gram +,Gram -,Miceti)	Enterococcus_faecalis	Firmicutes	Bacilli	Lactobacillales	Enterococcaceae	Enterococcus	Enterococcus_faecalis	apr-2019	2019	May	nosocomial	S	na	na	na	na	na	na	na	na	R	na	na	na	na	na	na	na	na	na	na	na	S	na	R	S	S	na	na	na	na	na	na	na	na	na	na
18/05/2019	bladder catheter	UROCOLTURA (Germi Gram +,Gram -,Miceti)	Enterococcus_faecalis	Firmicutes	Bacilli	Lactobacillales	Enterococcaceae	Enterococcus	Enterococcus_faecalis	apr-2019	2019	May	nosocomial	S	na	na	na	na	na	na	na	na	S	na	na	na	na	na	na	na	na	na	na	na	S	na	S	S	S	na	na	na	na	na	na	na	na	na	na
22/05/2019	bladder catheter	UROCOLTURA (Germi Gram +,Gram -,Miceti)	Enterococcus_faecalis	Firmicutes	Bacilli	Lactobacillales	Enterococcaceae	Enterococcus	Enterococcus_faecalis	apr-2019	2019	May	nosocomial	S	na	na	na	na	na	na	na	na	R	na	na	na	na	na	na	na	na	na	na	na	S	na	R	S	S	na	na	na	na	na	na	na	na	na	na
22/05/2019	bladder catheter	UROCOLTURA (Germi Gram +,Gram -,Miceti)	Enterococcus_faecalis	Firmicutes	Bacilli	Lactobacillales	Enterococcaceae	Enterococcus	Enterococcus_faecalis	apr-2019	2019	May	nosocomial	S	na	na	na	na	na	na	na	na	S	na	na	na	na	na	na	na	na	na	na	na	S	na	S	S	S	na	na	na	na	na	na	na	na	na	na
26/05/2019	bladder catheter	UROCOLTURA (Germi Gram +,Gram -,Miceti)	Enterococcus_faecalis	Firmicutes	Bacilli	Lactobacillales	Enterococcaceae	Enterococcus	Enterococcus_faecalis	apr-2019	2019	May	previous	S	na	na	na	na	na	na	na	na	S	na	na	na	na	na	na	na	na	na	na	na	S	na	S	S	S	na	na	na	na	na	na	na	na	na	na
26/05/2019	bladder catheter	UROCOLTURA (Germi Gram +,Gram -,Miceti)	Enterococcus_faecalis	Firmicutes	Bacilli	Lactobacillales	Enterococcaceae	Enterococcus	Enterococcus_faecalis	apr-2019	2019	May	nosocomial	S	na	na	na	na	na	na	na	na	R	na	na	na	na	na	na	na	na	na	na	na	S	na	R	S	S	na	na	na	na	na	na	na	na	na	na
27/05/2019	bladder catheter	UROCOLTURA (Germi Gram +,Gram -,Miceti)	Enterococcus_faecalis	Firmicutes	Bacilli	Lactobacillales	Enterococcaceae	Enterococcus	Enterococcus_faecalis	apr-2019	2019	May	nosocomial	S	na	na	na	na	na	na	na	na	S	na	na	na	na	na	na	na	na	na	na	na	S	na	R	S	S	na	na	na	na	na	na	na	na	na	na
29/05/2019	bladder catheter	UROCOLTURA (Germi Gram +,Gram -,Miceti)	Enterococcus_faecalis	Firmicutes	Bacilli	Lactobacillales	Enterococcaceae	Enterococcus	Enterococcus_faecalis	apr-2019	2019	May	nosocomial	S	na	na	na	na	na	na	na	na	S	na	na	na	na	na	na	na	na	na	na	na	S	na	S	S	S	na	na	na	na	na	na	na	na	na	na
06/04/2018	bladder catheter	UROCOLTURA (Germi Gram +,Gram -,Miceti)	Enterococcus_faecium	Firmicutes	Bacilli	Lactobacillales	Enterococcaceae	Enterococcus	Enterococcus_faecium	apr-2018	2018	Apr	nosocomial	R	na	na	na	na	na	na	na	na	R	na	na	na	na	na	na	na	na	na	na	na	na	na	R	R	S	na	na	na	na	na	na	na	na	na	na
27/04/2018	bladder catheter	UROCOLTURA (Germi Gram +,Gram -,Miceti)	Enterococcus_faecium	Firmicutes	Bacilli	Lactobacillales	Enterococcaceae	Enterococcus	Enterococcus_faecium	apr-2018	2018	Apr	nosocomial	R	na	na	na	na	na	na	na	na	R	na	na	na	na	na	na	na	na	na	na	na	na	na	S	R	S	na	na	na	na	na	na	na	na	na	na
05/12/2018	bladder catheter	UROCOLTURA (Germi Gram +,Gram -,Miceti)	Enterococcus_faecium	Firmicutes	Bacilli	Lactobacillales	Enterococcaceae	Enterococcus	Enterococcus_faecium	ott-2018	2018	Dec	nosocomial	R	na	na	na	na	na	na	na	na	R	na	na	na	na	na	na	na	na	na	na	na	na	na	R	R	S	na	na	na	na	na	na	na	na	na	na
11/12/2018	bladder catheter	UROCOLTURA (Germi Gram +,Gram -,Miceti)	Enterococcus_faecium	Firmicutes	Bacilli	Lactobacillales	Enterococcaceae	Enterococcus	Enterococcus_faecium	ott-2018	2018	Dec	nosocomial	R	na	na	na	na	na	na	na	na	S	na	na	na	na	na	na	na	na	na	na	na	na	na	R	R	S	na	na	na	na	na	na	na	na	na	na
14/12/2018	bladder catheter	UROCOLTURA (Germi Gram +,Gram -,Miceti)	Enterococcus_faecium	Firmicutes	Bacilli	Lactobacillales	Enterococcaceae	Enterococcus	Enterococcus_faecium	ott-2018	2018	Dec	nosocomial	R	na	na	na	na	na	na	na	na	R	na	na	na	na	na	na	na	na	na	na	na	na	na	R	R	S	na	na	na	na	na	na	na	na	na	na
19/12/2018	bladder catheter	UROCOLTURA (Germi Gram +,Gram -,Miceti)	Enterococcus_faecium	Firmicutes	Bacilli	Lactobacillales	Enterococcaceae	Enterococcus	Enterococcus_faecium	ott-2018	2018	Dec	nosocomial	R	na	na	na	na	na	na	na	na	R	na	na	na	na	na	na	na	na	na	na	na	na	na	R	R	S	na	na	na	na	na	na	na	na	na	na
12/02/2018	bladder catheter	UROCOLTURA (Germi Gram +,Gram -,Miceti)	Enterococcus_faecium	Firmicutes	Bacilli	Lactobacillales	Enterococcaceae	Enterococcus	Enterococcus_faecium	gen-2018	2018	Feb	nosocomial	R	na	na	na	na	na	na	na	na	R	na	na	na	na	na	na	na	na	na	na	na	na	na	S	R	S	na	na	na	na	na	na	na	na	na	na
14/02/2018	bladder catheter	UROCOLTURA (Germi Gram +,Gram -,Miceti)	Enterococcus_faecium	Firmicutes	Bacilli	Lactobacillales	Enterococcaceae	Enterococcus	Enterococcus_faecium	gen-2018	2018	Feb	nosocomial	R	na	na	na	na	na	na	na	na	R	na	na	na	na	na	na	na	na	na	na	na	na	na	S	R	S	na	na	na	na	na	na	na	na	na	na
02/01/2018	bladder catheter	UROCOLTURA (Germi Gram +,Gram -,Miceti)	Enterococcus_faecium	Firmicutes	Bacilli	Lactobacillales	Enterococcaceae	Enterococcus	Enterococcus_faecium	gen-2018	2018	Jan	nosocomial	R	na	na	na	na	na	na	na	na	R	na	na	na	na	na	na	na	na	na	na	na	na	na	S	R	R	na	na	na	na	na	na	na	na	na	na
12/01/2018	bladder catheter	UROCOLTURA (Germi Gram +,Gram -,Miceti)	Enterococcus_faecium	Firmicutes	Bacilli	Lactobacillales	Enterococcaceae	Enterococcus	Enterococcus_faecium	gen-2018	2018	Jan	nosocomial	R	na	na	na	na	na	na	na	na	R	na	na	na	na	na	na	na	na	na	na	na	na	na	S	R	S	na	na	na	na	na	na	na	na	na	na
25/01/2018	bladder catheter	UROCOLTURA (Germi Gram +,Gram -,Miceti)	Enterococcus_faecium	Firmicutes	Bacilli	Lactobacillales	Enterococcaceae	Enterococcus	Enterococcus_faecium	gen-2018	2018	Jan	nosocomial	R	na	na	na	na	na	na	na	na	R	na	na	na	na	na	na	na	na	na	na	na	na	na	R	R	S	na	na	na	na	na	na	na	na	na	na
09/07/2018	bladder catheter	UROCOLTURA (Germi Gram +,Gram -,Miceti)	Enterococcus_faecium	Firmicutes	Bacilli	Lactobacillales	Enterococcaceae	Enterococcus	Enterococcus_faecium	lug-2018	2018	Jul	nosocomial	R	na	na	na	na	na	na	na	na	R	na	na	na	na	na	na	na	na	na	na	na	na	na	R	R	S	na	na	na	na	na	na	na	na	na	na
09/06/2018	bladder catheter	UROCOLTURA (Germi Gram +,Gram -,Miceti)	Enterococcus_faecium	Firmicutes	Bacilli	Lactobacillales	Enterococcaceae	Enterococcus	Enterococcus_faecium	apr-2018	2018	Jun	nosocomial	R	na	na	na	na	na	na	na	na	R	na	na	na	na	na	na	na	na	na	na	na	na	na	S	R	S	na	na	na	na	na	na	na	na	na	na
09/03/2018	bladder catheter	UROCOLTURA (Germi Gram +,Gram -,Miceti)	Enterococcus_faecium	Firmicutes	Bacilli	Lactobacillales	Enterococcaceae	Enterococcus	Enterococcus_faecium	gen-2018	2018	Mar	nosocomial	R	na	na	na	na	na	na	na	na	R	na	na	na	na	na	na	na	na	na	na	na	na	na	S	R	S	na	na	na	na	na	na	na	na	na	na
19/03/2018	bladder catheter	UROCOLTURA (Germi Gram +,Gram -,Miceti)	Enterococcus_faecium	Firmicutes	Bacilli	Lactobacillales	Enterococcaceae	Enterococcus	Enterococcus_faecium	gen-2018	2018	Mar	nosocomial	R	R	na	na	na	na	na	na	na	R	na	na	na	R	R	na	na	na	na	R	na	na	na	R	R	S	na	R	na	na	na	na	na	na	na	na
21/03/2018	bladder catheter	UROCOLTURA (Germi Gram +,Gram -,Miceti)	Enterococcus_faecium	Firmicutes	Bacilli	Lactobacillales	Enterococcaceae	Enterococcus	Enterococcus_faecium	gen-2018	2018	Mar	nosocomial	R	na	na	na	na	na	na	na	na	R	na	na	na	na	na	na	na	na	na	na	na	na	na	S	R	S	na	na	na	na	na	na	na	na	na	na
14/05/2018	bladder catheter	UROCOLTURA (Germi Gram +,Gram -,Miceti)	Enterococcus_faecium	Firmicutes	Bacilli	Lactobacillales	Enterococcaceae	Enterococcus	Enterococcus_faecium	apr-2018	2018	May	nosocomial	R	na	na	na	na	na	na	na	na	R	na	na	na	na	na	na	na	na	na	na	na	na	na	S	R	S	na	na	na	na	na	na	na	na	na	na
27/11/2018	bladder catheter	UROCOLTURA (Germi Gram +,Gram -,Miceti)	Enterococcus_faecium	Firmicutes	Bacilli	Lactobacillales	Enterococcaceae	Enterococcus	Enterococcus_faecium	ott-2018	2018	Nov	nosocomial	R	na	na	na	na	na	na	na	na	R	na	na	na	na	na	na	na	na	na	na	na	na	na	R	R	na	na	na	na	na	na	na	na	na	na	na
19/10/2018	bladder catheter	UROCOLTURA (Germi Gram +,Gram -,Miceti)	Enterococcus_faecium	Firmicutes	Bacilli	Lactobacillales	Enterococcaceae	Enterococcus	Enterococcus_faecium	ott-2018	2018	Oct	nosocomial	R	na	na	na	na	na	na	na	na	R	na	na	na	na	na	na	na	na	na	na	na	na	na	R	R	S	na	na	na	na	na	na	na	na	na	na
18/09/2018	bladder catheter	UROCOLTURA (Germi Gram +,Gram -,Miceti)	Enterococcus_faecium	Firmicutes	Bacilli	Lactobacillales	Enterococcaceae	Enterococcus	Enterococcus_faecium	lug-2018	2018	Sep	nosocomial	R	na	na	na	na	na	na	na	na	R	na	na	na	na	na	na	na	na	na	na	na	na	na	S	R	S	na	na	na	na	na	na	na	na	na	na
22/09/2018	bladder catheter	UROCOLTURA (Germi Gram +,Gram -,Miceti)	Enterococcus_faecium	Firmicutes	Bacilli	Lactobacillales	Enterococcaceae	Enterococcus	Enterococcus_faecium	lug-2018	2018	Sep	nosocomial	R	na	na	na	na	na	na	na	na	R	na	na	na	na	na	na	na	na	na	na	na	na	na	R	R	S	na	na	na	na	na	na	na	na	na	na
27/09/2018	bladder catheter	UROCOLTURA (Germi Gram +,Gram -,Miceti)	Enterococcus_faecium	Firmicutes	Bacilli	Lactobacillales	Enterococcaceae	Enterococcus	Enterococcus_faecium	lug-2018	2018	Sep	nosocomial	R	na	na	na	na	na	na	na	na	R	na	na	na	na	na	na	na	na	na	na	na	na	na	R	R	S	na	na	na	na	na	na	na	na	na	na
02/04/2019	bladder catheter	UROCOLTURA (Germi Gram +,Gram -,Miceti)	Enterococcus_faecium	Firmicutes	Bacilli	Lactobacillales	Enterococcaceae	Enterococcus	Enterococcus_faecium	apr-2019	2019	Apr	previous	na	na	na	na	na	na	na	na	na	R	na	na	na	na	na	na	na	na	na	na	na	na	na	R	R	S	na	na	na	na	na	na	na	na	na	na
14/01/2019	bladder catheter	UROCOLTURA (Germi Gram +,Gram -,Miceti)	Enterococcus_faecium	Firmicutes	Bacilli	Lactobacillales	Enterococcaceae	Enterococcus	Enterococcus_faecium	gen-2019	2019	Jan	nosocomial	R	na	na	na	na	na	na	na	na	R	na	na	na	na	na	na	na	na	na	na	na	na	na	R	R	S	na	na	na	na	na	na	na	na	na	na
17/01/2019	bladder catheter	UROCOLTURA (Germi Gram +,Gram -,Miceti)	Enterococcus_faecium	Firmicutes	Bacilli	Lactobacillales	Enterococcaceae	Enterococcus	Enterococcus_faecium	gen-2019	2019	Jan	nosocomial	R	na	na	na	na	na	na	na	na	R	na	na	na	na	na	na	na	na	na	na	na	na	na	R	R	S	na	na	na	na	na	na	na	na	na	na
14/03/2019	bladder catheter	UROCOLTURA (Germi Gram +,Gram -,Miceti)	Enterococcus_faecium	Firmicutes	Bacilli	Lactobacillales	Enterococcaceae	Enterococcus	Enterococcus_faecium	gen-2019	2019	Mar	nosocomial	S	na	na	na	na	na	na	na	na	S	na	na	na	na	na	na	na	na	na	na	na	na	na	S	S	S	na	na	na	na	na	na	na	na	na	na
02/05/2019	bladder catheter	UROCOLTURA (Germi Gram +,Gram -,Miceti)	Enterococcus_faecium	Firmicutes	Bacilli	Lactobacillales	Enterococcaceae	Enterococcus	Enterococcus_faecium	apr-2019	2019	May	previous	R	na	na	na	na	na	na	na	na	R	na	na	na	na	na	na	na	na	na	na	na	na	na	S	R	S	na	na	na	na	na	na	na	na	na	na
14/05/2019	bladder catheter	UROCOLTURA (Germi Gram +,Gram -,Miceti)	Enterococcus_faecium	Firmicutes	Bacilli	Lactobacillales	Enterococcaceae	Enterococcus	Enterococcus_faecium	apr-2019	2019	May	nosocomial	R	na	na	na	na	na	na	na	na	R	na	na	na	na	na	na	na	na	na	na	na	na	na	R	R	S	na	na	na	na	na	na	na	na	na	na
03/04/2018	bladder catheter	UROCOLTURA (Germi Gram +,Gram -,Miceti)	Escherichia_coli	Proteobacteria	Gammaproteobacteria	Enterobacterales	Enterobacteriaceae	Escherichia	Escherichia_coli	apr-2018	2018	Apr	nosocomial	R	na	S	na	na	na	na	na	na	R	na	na	na	S	S	na	na	S	na	S	S	na	S	na	S	na	R	S	na	na	S	na	na	R	S	na
05/04/2018	bladder catheter	UROCOLTURA (Germi Gram +,Gram -,Miceti)	Escherichia_coli	Proteobacteria	Gammaproteobacteria	Enterobacterales	Enterobacteriaceae	Escherichia	Escherichia_coli	apr-2018	2018	Apr	nosocomial	R	na	S	na	na	na	na	na	na	I	na	na	na	S	S	na	na	S	na	S	S	na	S	na	S	na	I	S	na	na	S	na	na	R	S	na
07/04/2018	bladder catheter	UROCOLTURA (Germi Gram +,Gram -,Miceti)	Escherichia_coli	Proteobacteria	Gammaproteobacteria	Enterobacterales	Enterobacteriaceae	Escherichia	Escherichia_coli	apr-2018	2018	Apr	nosocomial	S	na	S	S	na	na	na	na	na	S	na	na	na	S	S	na	na	S	na	S	S	na	S	na	S	na	S	S	na	na	S	na	na	S	S	na
09/04/2018	bladder catheter	UROCOLTURA (Germi Gram +,Gram -,Miceti)	Escherichia_coli	Proteobacteria	Gammaproteobacteria	Enterobacterales	Enterobacteriaceae	Escherichia	Escherichia_coli	apr-2018	2018	Apr	nosocomial	R	na	S	R	na	na	na	na	na	S	na	na	na	R	R	na	na	S	na	R	S	na	S	na	S	na	S	S	na	na	S	na	na	R	S	na
11/04/2018	bladder catheter	UROCOLTURA (Germi Gram +,Gram -,Miceti)	Escherichia_coli	Proteobacteria	Gammaproteobacteria	Enterobacterales	Enterobacteriaceae	Escherichia	Escherichia_coli	apr-2018	2018	Apr	nosocomial	S	na	S	S	na	na	na	na	na	S	na	na	na	S	S	na	na	S	na	S	S	na	S	na	S	na	S	S	na	na	S	na	na	S	S	na
17/04/2018	bladder catheter	UROCOLTURA (Germi Gram +,Gram -,Miceti)	Escherichia_coli	Proteobacteria	Gammaproteobacteria	Enterobacterales	Enterobacteriaceae	Escherichia	Escherichia_coli	apr-2018	2018	Apr	nosocomial	R	na	S	na	na	na	na	na	na	S	na	na	na	S	S	na	na	S	na	S	S	na	S	na	S	na	S	S	na	na	S	na	na	R	S	na
30/04/2018	bladder catheter	UROCOLTURA (Germi Gram +,Gram -,Miceti)	Escherichia_coli	Proteobacteria	Gammaproteobacteria	Enterobacterales	Enterobacteriaceae	Escherichia	Escherichia_coli	apr-2018	2018	Apr	nosocomial	R	na	S	na	na	na	na	na	na	S	na	na	na	S	S	na	na	S	na	S	S	na	S	na	S	na	S	S	na	na	S	na	na	R	S	na
30/04/2018	bladder catheter	UROCOLTURA (Germi Gram +,Gram -,Miceti)	Escherichia_coli	Proteobacteria	Gammaproteobacteria	Enterobacterales	Enterobacteriaceae	Escherichia	Escherichia_coli	apr-2018	2018	Apr	nosocomial	S	na	S	S	na	na	na	na	na	S	na	na	na	S	S	na	na	S	na	S	S	na	S	na	S	na	S	S	na	na	S	na	na	S	S	na
30/04/2018	bladder catheter	UROCOLTURA (Germi Gram +,Gram -,Miceti)	Escherichia_coli	Proteobacteria	Gammaproteobacteria	Enterobacterales	Enterobacteriaceae	Escherichia	Escherichia_coli	apr-2018	2018	Apr	nosocomial	R	na	S	S	na	na	na	na	na	R	na	na	na	S	S	na	na	S	na	S	S	na	S	na	S	na	R	S	na	na	S	na	na	R	S	na
04/08/2018	bladder catheter	UROCOLTURA (Germi Gram +,Gram -,Miceti)	Escherichia_coli	Proteobacteria	Gammaproteobacteria	Enterobacterales	Enterobacteriaceae	Escherichia	Escherichia_coli	lug-2018	2018	Aug	nosocomial	R	na	S	na	na	na	na	na	na	R	na	na	na	R	R	na	na	S	na	R	S	na	R	na	S	na	R	S	na	na	R	na	na	R	S	na
10/08/2018	bladder catheter	UROCOLTURA (Germi Gram +,Gram -,Miceti)	Escherichia_coli	Proteobacteria	Gammaproteobacteria	Enterobacterales	Enterobacteriaceae	Escherichia	Escherichia_coli	lug-2018	2018	Aug	nosocomial	R	na	S	na	na	na	na	na	na	R	na	na	na	R	R	na	na	S	na	R	S	na	R	na	S	na	R	S	na	na	R	na	na	R	S	na
12/08/2018	bladder catheter	UROCOLTURA (Germi Gram +,Gram -,Miceti)	Escherichia_coli	Proteobacteria	Gammaproteobacteria	Enterobacterales	Enterobacteriaceae	Escherichia	Escherichia_coli	lug-2018	2018	Aug	nosocomial	S	na	na	S	na	na	S	na	S	S	na	S	na	S	S	na	na	S	na	S	S	S	S	na	S	na	na	S	na	na	S	na	na	na	S	na
20/08/2018	bladder catheter	UROCOLTURA (Germi Gram +,Gram -,Miceti)	Escherichia_coli	Proteobacteria	Gammaproteobacteria	Enterobacterales	Enterobacteriaceae	Escherichia	Escherichia_coli	lug-2018	2018	Aug	nosocomial	S	na	na	S	na	na	S	na	S	S	na	S	na	S	S	na	na	S	na	S	S	S	S	na	S	na	na	S	na	na	S	na	na	na	S	na
28/08/2018	bladder catheter	UROCOLTURA (Germi Gram +,Gram -,Miceti)	Escherichia_coli	Proteobacteria	Gammaproteobacteria	Enterobacterales	Enterobacteriaceae	Escherichia	Escherichia_coli	lug-2018	2018	Aug	nosocomial	R	na	S	R	na	na	na	na	na	R	R	na	na	R	R	na	na	S	na	R	S	na	R	na	S	na	R	S	na	na	R	na	na	R	I	na
04/12/2018	bladder catheter	UROCOLTURA (Germi Gram +,Gram -,Miceti)	Escherichia_coli	Proteobacteria	Gammaproteobacteria	Enterobacterales	Enterobacteriaceae	Escherichia	Escherichia_coli	ott-2018	2018	Dec	nosocomial	S	na	S	S	na	na	S	na	na	S	na	na	S	na	S	na	na	S	na	S	na	na	S	na	S	na	S	S	na	na	na	na	na	na	S	na
05/12/2018	bladder catheter	UROCOLTURA (Germi Gram +,Gram -,Miceti)	Escherichia_coli	Proteobacteria	Gammaproteobacteria	Enterobacterales	Enterobacteriaceae	Escherichia	Escherichia_coli	ott-2018	2018	Dec	nosocomial	R	na	S	na	na	na	na	na	na	R	na	na	na	R	R	na	na	S	na	R	R	na	R	na	S	na	R	S	na	na	R	na	na	R	S	na
15/12/2018	bladder catheter	UROCOLTURA (Germi Gram +,Gram -,Miceti)	Escherichia_coli	Proteobacteria	Gammaproteobacteria	Enterobacterales	Enterobacteriaceae	Escherichia	Escherichia_coli	ott-2018	2018	Dec	nosocomial	R	na	S	na	na	na	na	na	na	R	na	na	na	R	R	na	na	R	na	R	S	na	R	na	S	na	R	S	na	na	R	na	na	R	S	na
20/12/2018	bladder catheter	UROCOLTURA (Germi Gram +,Gram -,Miceti)	Escherichia_coli	Proteobacteria	Gammaproteobacteria	Enterobacterales	Enterobacteriaceae	Escherichia	Escherichia_coli	ott-2018	2018	Dec	nosocomial	R	na	S	na	na	na	na	na	na	R	na	na	na	R	R	na	na	R	na	R	S	na	R	na	S	na	R	S	na	na	R	na	na	R	S	na
24/12/2018	bladder catheter	UROCOLTURA (Germi Gram +,Gram -,Miceti)	Escherichia_coli	Proteobacteria	Gammaproteobacteria	Enterobacterales	Enterobacteriaceae	Escherichia	Escherichia_coli	ott-2018	2018	Dec	nosocomial	R	na	S	na	na	na	S	na	na	S	na	na	S	na	S	na	na	S	na	S	na	na	S	na	S	na	S	S	na	na	na	na	na	na	S	na
24/12/2018	bladder catheter	UROCOLTURA (Germi Gram +,Gram -,Miceti)	Escherichia_coli	Proteobacteria	Gammaproteobacteria	Enterobacterales	Enterobacteriaceae	Escherichia	Escherichia_coli	ott-2018	2018	Dec	nosocomial	R	na	S	R	na	na	R	na	na	R	na	na	R	na	R	na	na	S	na	R	na	na	S	na	S	na	R	S	na	na	na	na	na	na	I	na
26/12/2018	bladder catheter	UROCOLTURA (Germi Gram +,Gram -,Miceti)	Escherichia_coli	Proteobacteria	Gammaproteobacteria	Enterobacterales	Enterobacteriaceae	Escherichia	Escherichia_coli	ott-2018	2018	Dec	nosocomial	R	na	I	R	na	na	R	na	na	R	na	na	R	na	R	na	na	S	na	R	na	na	R	na	S	na	R	S	na	na	na	na	na	na	R	na
27/12/2018	bladder catheter	UROCOLTURA (Germi Gram +,Gram -,Miceti)	Escherichia_coli	Proteobacteria	Gammaproteobacteria	Enterobacterales	Enterobacteriaceae	Escherichia	Escherichia_coli	ott-2018	2018	Dec	nosocomial	R	na	S	na	na	na	S	na	na	R	na	na	R	na	R	na	na	S	na	R	na	na	R	na	S	na	R	S	na	na	na	na	na	na	S	na
31/12/2018	bladder catheter	UROCOLTURA (Germi Gram +,Gram -,Miceti)	Escherichia_coli	Proteobacteria	Gammaproteobacteria	Enterobacterales	Enterobacteriaceae	Escherichia	Escherichia_coli	ott-2018	2018	Dec	nosocomial	R	na	S	S	na	na	na	na	na	S	na	na	na	S	S	na	na	S	na	S	S	na	S	na	S	na	S	S	na	na	S	na	na	R	S	na
07/02/2018	bladder catheter	UROCOLTURA (Germi Gram +,Gram -,Miceti)	Escherichia_coli	Proteobacteria	Gammaproteobacteria	Enterobacterales	Enterobacteriaceae	Escherichia	Escherichia_coli	gen-2018	2018	Feb	nosocomial	R	na	S	na	na	na	na	na	na	S	na	na	na	S	S	na	na	S	na	S	S	na	S	na	S	na	S	S	na	na	S	na	na	R	S	na
10/02/2018	bladder catheter	UROCOLTURA (Germi Gram +,Gram -,Miceti)	Escherichia_coli	Proteobacteria	Gammaproteobacteria	Enterobacterales	Enterobacteriaceae	Escherichia	Escherichia_coli	gen-2018	2018	Feb	nosocomial	S	na	S	S	na	na	na	na	na	S	na	na	na	S	S	na	na	S	na	S	S	na	S	na	S	na	S	S	na	na	S	na	na	S	S	na
12/02/2018	bladder catheter	UROCOLTURA (Germi Gram +,Gram -,Miceti)	Escherichia_coli	Proteobacteria	Gammaproteobacteria	Enterobacterales	Enterobacteriaceae	Escherichia	Escherichia_coli	gen-2018	2018	Feb	nosocomial	R	na	S	R	na	na	na	na	na	R	na	na	na	S	S	na	na	S	na	S	S	na	S	na	S	na	R	S	na	na	S	na	na	R	S	na
19/02/2018	bladder catheter	UROCOLTURA (Germi Gram +,Gram -,Miceti)	Escherichia_coli	Proteobacteria	Gammaproteobacteria	Enterobacterales	Enterobacteriaceae	Escherichia	Escherichia_coli	gen-2018	2018	Feb	nosocomial	R	na	S	S	na	na	na	na	na	S	na	na	na	S	S	na	na	S	na	S	S	na	S	na	S	na	S	S	na	na	S	na	na	R	S	na
24/02/2018	bladder catheter	UROCOLTURA (Germi Gram +,Gram -,Miceti)	Escherichia_coli	Proteobacteria	Gammaproteobacteria	Enterobacterales	Enterobacteriaceae	Escherichia	Escherichia_coli	gen-2018	2018	Feb	nosocomial	R	na	S	na	na	na	na	na	na	R	na	na	na	R	R	na	na	S	na	R	S	na	R	na	S	na	R	S	na	na	R	na	na	R	S	na
04/01/2018	bladder catheter	UROCOLTURA (Germi Gram +,Gram -,Miceti)	Escherichia_coli	Proteobacteria	Gammaproteobacteria	Enterobacterales	Enterobacteriaceae	Escherichia	Escherichia_coli	gen-2018	2018	Jan	nosocomial	S	na	na	S	na	na	S	na	S	S	na	S	na	S	S	na	na	S	na	S	S	S	S	na	S	na	na	S	na	na	S	na	na	na	S	na
04/01/2018	bladder catheter	UROCOLTURA (Germi Gram +,Gram -,Miceti)	Escherichia_coli	Proteobacteria	Gammaproteobacteria	Enterobacterales	Enterobacteriaceae	Escherichia	Escherichia_coli	gen-2018	2018	Jan	nosocomial	R	na	na	R	na	na	S	na	S	R	na	S	na	S	S	na	na	S	na	S	S	S	R	na	S	na	na	S	na	na	R	na	na	na	S	na
08/01/2018	bladder catheter	UROCOLTURA (Germi Gram +,Gram -,Miceti)	Escherichia_coli	Proteobacteria	Gammaproteobacteria	Enterobacterales	Enterobacteriaceae	Escherichia	Escherichia_coli	gen-2018	2018	Jan	nosocomial	R	na	I	R	na	na	na	na	na	R	S	na	na	R	R	na	na	S	na	R	S	na	R	na	S	na	R	S	na	na	R	na	na	R	R	na
09/01/2018	bladder catheter	UROCOLTURA (Germi Gram +,Gram -,Miceti)	Escherichia_coli	Proteobacteria	Gammaproteobacteria	Enterobacterales	Enterobacteriaceae	Escherichia	Escherichia_coli	gen-2018	2018	Jan	nosocomial	R	na	S	R	na	na	na	na	na	S	S	na	na	R	R	na	na	S	na	S	S	na	R	na	S	na	S	S	na	na	R	na	na	R	S	na
13/01/2018	bladder catheter	UROCOLTURA (Germi Gram +,Gram -,Miceti)	Escherichia_coli	Proteobacteria	Gammaproteobacteria	Enterobacterales	Enterobacteriaceae	Escherichia	Escherichia_coli	gen-2018	2018	Jan	nosocomial	R	na	S	na	na	na	na	na	na	S	S	na	na	S	S	na	na	S	na	S	S	na	S	na	S	na	S	S	na	na	S	na	na	R	S	na
16/01/2018	bladder catheter	UROCOLTURA (Germi Gram +,Gram -,Miceti)	Escherichia_coli	Proteobacteria	Gammaproteobacteria	Enterobacterales	Enterobacteriaceae	Escherichia	Escherichia_coli	gen-2018	2018	Jan	nosocomial	S	na	S	S	na	na	na	na	na	S	S	na	na	S	S	na	na	S	na	S	S	na	S	na	S	na	S	S	na	na	S	na	na	S	S	na
17/01/2018	bladder catheter	UROCOLTURA (Germi Gram +,Gram -,Miceti)	Escherichia_coli	Proteobacteria	Gammaproteobacteria	Enterobacterales	Enterobacteriaceae	Escherichia	Escherichia_coli	gen-2018	2018	Jan	nosocomial	R	na	S	S	na	na	na	na	na	S	S	na	na	S	S	na	na	S	na	S	S	na	S	na	S	na	S	S	na	na	S	na	na	R	S	na
18/01/2018	bladder catheter	UROCOLTURA (Germi Gram +,Gram -,Miceti)	Escherichia_coli	Proteobacteria	Gammaproteobacteria	Enterobacterales	Enterobacteriaceae	Escherichia	Escherichia_coli	gen-2018	2018	Jan	nosocomial	R	na	na	S	na	na	S	na	S	S	na	S	na	S	S	na	na	S	na	S	S	S	S	na	S	na	na	S	na	na	S	na	na	na	S	na
21/01/2018	bladder catheter	UROCOLTURA (Germi Gram +,Gram -,Miceti)	Escherichia_coli	Proteobacteria	Gammaproteobacteria	Enterobacterales	Enterobacteriaceae	Escherichia	Escherichia_coli	gen-2018	2018	Jan	nosocomial	S	na	S	S	na	na	S	na	R	S	na	R	na	S	R	na	na	S	na	S	S	S	S	na	S	na	S	S	na	na	S	na	na	S	S	na
25/01/2018	bladder catheter	UROCOLTURA (Germi Gram +,Gram -,Miceti)	Escherichia_coli	Proteobacteria	Gammaproteobacteria	Enterobacterales	Enterobacteriaceae	Escherichia	Escherichia_coli	gen-2018	2018	Jan	nosocomial	S	na	S	S	na	na	na	na	na	S	na	na	na	S	S	na	na	S	na	S	S	na	S	na	S	na	S	S	na	na	S	na	na	S	S	na
29/01/2018	bladder catheter	UROCOLTURA (Germi Gram +,Gram -,Miceti)	Escherichia_coli	Proteobacteria	Gammaproteobacteria	Enterobacterales	Enterobacteriaceae	Escherichia	Escherichia_coli	gen-2018	2018	Jan	nosocomial	R	na	S	na	na	na	na	na	na	R	na	na	na	S	S	na	na	S	na	S	S	na	R	na	S	na	R	S	na	na	R	na	na	R	S	na
07/07/2018	bladder catheter	UROCOLTURA (Germi Gram +,Gram -,Miceti)	Escherichia_coli	Proteobacteria	Gammaproteobacteria	Enterobacterales	Enterobacteriaceae	Escherichia	Escherichia_coli	lug-2018	2018	Jul	nosocomial	S	na	S	na	na	na	na	na	na	R	na	na	na	S	R	na	na	S	na	S	S	na	S	na	S	na	R	S	na	na	S	na	na	S	S	na
07/07/2018	bladder catheter	UROCOLTURA (Germi Gram +,Gram -,Miceti)	Escherichia_coli	Proteobacteria	Gammaproteobacteria	Enterobacterales	Enterobacteriaceae	Escherichia	Escherichia_coli	lug-2018	2018	Jul	nosocomial	R	na	S	na	na	na	na	na	na	R	na	na	na	R	R	na	na	S	na	R	S	na	R	na	S	na	R	S	na	na	R	na	na	R	S	na
09/07/2018	bladder catheter	UROCOLTURA (Germi Gram +,Gram -,Miceti)	Escherichia_coli	Proteobacteria	Gammaproteobacteria	Enterobacterales	Enterobacteriaceae	Escherichia	Escherichia_coli	lug-2018	2018	Jul	nosocomial	S	na	S	S	na	na	na	na	na	S	na	na	na	S	S	na	na	R	na	S	S	na	S	na	S	na	S	S	na	na	S	na	na	S	S	na
10/07/2018	bladder catheter	UROCOLTURA (Germi Gram +,Gram -,Miceti)	Escherichia_coli	Proteobacteria	Gammaproteobacteria	Enterobacterales	Enterobacteriaceae	Escherichia	Escherichia_coli	lug-2018	2018	Jul	nosocomial	R	na	S	R	na	na	na	na	na	R	na	na	na	R	R	na	na	S	na	R	S	na	R	na	S	na	R	S	na	na	R	na	na	R	R	na
11/07/2018	bladder catheter	UROCOLTURA (Germi Gram +,Gram -,Miceti)	Escherichia_coli	Proteobacteria	Gammaproteobacteria	Enterobacterales	Enterobacteriaceae	Escherichia	Escherichia_coli	lug-2018	2018	Jul	nosocomial	S	na	S	S	na	na	na	na	na	S	na	na	na	S	S	na	na	S	na	S	S	na	S	na	S	na	S	S	na	na	S	na	na	S	S	na
16/07/2018	bladder catheter	UROCOLTURA (Germi Gram +,Gram -,Miceti)	Escherichia_coli	Proteobacteria	Gammaproteobacteria	Enterobacterales	Enterobacteriaceae	Escherichia	Escherichia_coli	lug-2018	2018	Jul	nosocomial	R	na	na	S	na	na	S	na	S	S	na	S	na	S	S	na	na	S	na	S	S	S	S	na	S	na	na	S	na	na	S	na	na	na	S	na
19/07/2018	bladder catheter	UROCOLTURA (Germi Gram +,Gram -,Miceti)	Escherichia_coli	Proteobacteria	Gammaproteobacteria	Enterobacterales	Enterobacteriaceae	Escherichia	Escherichia_coli	lug-2018	2018	Jul	nosocomial	R	na	S	R	na	na	na	na	na	S	na	na	na	S	S	na	na	S	na	S	S	na	S	na	S	na	S	S	na	na	S	na	na	R	R	na
21/07/2018	bladder catheter	UROCOLTURA (Germi Gram +,Gram -,Miceti)	Escherichia_coli	Proteobacteria	Gammaproteobacteria	Enterobacterales	Enterobacteriaceae	Escherichia	Escherichia_coli	lug-2018	2018	Jul	nosocomial	R	na	S	R	na	na	na	na	na	R	na	na	na	R	R	na	na	R	na	R	S	na	R	na	S	na	R	S	na	na	R	na	na	R	R	na
25/07/2018	bladder catheter	UROCOLTURA (Germi Gram +,Gram -,Miceti)	Escherichia_coli	Proteobacteria	Gammaproteobacteria	Enterobacterales	Enterobacteriaceae	Escherichia	Escherichia_coli	lug-2018	2018	Jul	nosocomial	S	na	S	S	na	na	na	na	na	S	na	na	na	S	S	na	na	S	na	S	S	na	S	na	S	na	S	S	na	na	S	na	na	S	S	na
10/06/2018	bladder catheter	UROCOLTURA (Germi Gram +,Gram -,Miceti)	Escherichia_coli	Proteobacteria	Gammaproteobacteria	Enterobacterales	Enterobacteriaceae	Escherichia	Escherichia_coli	apr-2018	2018	Jun	nosocomial	R	na	S	na	na	na	na	na	na	na	na	na	na	S	S	na	na	S	na	S	S	na	S	na	S	na	na	S	na	na	S	na	na	R	S	na
13/06/2018	bladder catheter	UROCOLTURA (Germi Gram +,Gram -,Miceti)	Escherichia_coli	Proteobacteria	Gammaproteobacteria	Enterobacterales	Enterobacteriaceae	Escherichia	Escherichia_coli	apr-2018	2018	Jun	nosocomial	R	na	S	S	na	na	na	na	na	R	na	na	na	R	R	na	na	S	na	I	S	na	S	na	S	na	R	S	na	na	S	na	na	R	S	na
18/06/2018	bladder catheter	UROCOLTURA (Germi Gram +,Gram -,Miceti)	Escherichia_coli	Proteobacteria	Gammaproteobacteria	Enterobacterales	Enterobacteriaceae	Escherichia	Escherichia_coli	apr-2018	2018	Jun	nosocomial	S	na	S	S	na	na	na	na	na	S	na	na	na	S	S	na	na	S	na	S	S	na	S	na	S	na	S	S	na	na	S	na	na	S	S	na
25/06/2018	bladder catheter	UROCOLTURA (Germi Gram +,Gram -,Miceti)	Escherichia_coli	Proteobacteria	Gammaproteobacteria	Enterobacterales	Enterobacteriaceae	Escherichia	Escherichia_coli	apr-2018	2018	Jun	nosocomial	R	na	S	na	na	na	na	na	na	R	na	na	na	R	R	na	na	S	na	R	S	na	R	na	S	na	R	S	na	na	R	na	na	R	S	na
03/03/2018	bladder catheter	UROCOLTURA (Germi Gram +,Gram -,Miceti)	Escherichia_coli	Proteobacteria	Gammaproteobacteria	Enterobacterales	Enterobacteriaceae	Escherichia	Escherichia_coli	gen-2018	2018	Mar	nosocomial	R	na	S	na	na	na	na	na	na	R	na	na	na	R	R	na	na	S	na	I	S	na	R	na	S	na	R	S	na	na	R	na	na	R	S	na
03/03/2018	bladder catheter	UROCOLTURA (Germi Gram +,Gram -,Miceti)	Escherichia_coli	Proteobacteria	Gammaproteobacteria	Enterobacterales	Enterobacteriaceae	Escherichia	Escherichia_coli	gen-2018	2018	Mar	nosocomial	R	na	S	S	na	na	na	na	na	S	na	na	na	S	S	na	na	S	na	S	S	na	S	na	S	na	S	S	na	na	S	na	na	R	S	na
04/03/2018	bladder catheter	UROCOLTURA (Germi Gram +,Gram -,Miceti)	Escherichia_coli	Proteobacteria	Gammaproteobacteria	Enterobacterales	Enterobacteriaceae	Escherichia	Escherichia_coli	gen-2018	2018	Mar	nosocomial	R	na	S	S	na	na	na	na	na	I	na	na	na	R	R	na	na	I	na	R	S	na	S	na	S	na	I	S	na	na	S	na	na	R	S	na
07/03/2018	bladder catheter	UROCOLTURA (Germi Gram +,Gram -,Miceti)	Escherichia_coli	Proteobacteria	Gammaproteobacteria	Enterobacterales	Enterobacteriaceae	Escherichia	Escherichia_coli	gen-2018	2018	Mar	previous	R	na	na	R	na	na	R	na	R	R	na	R	na	R	R	na	na	R	na	R	S	R	R	na	I	na	na	na	na	na	R	na	na	na	R	na
12/03/2018	bladder catheter	UROCOLTURA (Germi Gram +,Gram -,Miceti)	Escherichia_coli	Proteobacteria	Gammaproteobacteria	Enterobacterales	Enterobacteriaceae	Escherichia	Escherichia_coli	gen-2018	2018	Mar	nosocomial	R	na	I	R	na	na	na	na	na	R	na	na	na	S	R	na	na	S	na	I	S	na	I	na	S	na	R	S	na	na	R	na	na	R	R	na
12/03/2018	bladder catheter	UROCOLTURA (Germi Gram +,Gram -,Miceti)	Escherichia_coli	Proteobacteria	Gammaproteobacteria	Enterobacterales	Enterobacteriaceae	Escherichia	Escherichia_coli	gen-2018	2018	Mar	nosocomial	R	na	S	na	na	na	na	na	na	R	na	na	na	R	R	na	na	S	na	I	R	na	R	na	S	na	R	S	na	na	R	na	na	R	S	na
17/03/2018	bladder catheter	UROCOLTURA (Germi Gram +,Gram -,Miceti)	Escherichia_coli	Proteobacteria	Gammaproteobacteria	Enterobacterales	Enterobacteriaceae	Escherichia	Escherichia_coli	gen-2018	2018	Mar	nosocomial	S	na	S	S	na	na	na	na	na	S	na	na	na	S	S	na	na	S	na	S	S	na	S	na	S	na	S	S	na	na	S	na	na	S	S	na
18/03/2018	bladder catheter	UROCOLTURA (Germi Gram +,Gram -,Miceti)	Escherichia_coli	Proteobacteria	Gammaproteobacteria	Enterobacterales	Enterobacteriaceae	Escherichia	Escherichia_coli	gen-2018	2018	Mar	nosocomial	R	na	S	S	na	na	S	na	S	S	na	S	na	S	S	na	na	S	na	S	S	S	S	na	S	na	S	S	na	na	S	na	na	R	S	na
26/03/2018	bladder catheter	UROCOLTURA (Germi Gram +,Gram -,Miceti)	Escherichia_coli	Proteobacteria	Gammaproteobacteria	Enterobacterales	Enterobacteriaceae	Escherichia	Escherichia_coli	gen-2018	2018	Mar	nosocomial	S	na	S	S	na	na	na	na	na	R	na	na	na	S	S	na	na	S	na	S	S	na	S	na	S	na	R	S	na	na	S	na	na	S	S	na
28/03/2018	bladder catheter	UROCOLTURA (Germi Gram +,Gram -,Miceti)	Escherichia_coli	Proteobacteria	Gammaproteobacteria	Enterobacterales	Enterobacteriaceae	Escherichia	Escherichia_coli	gen-2018	2018	Mar	nosocomial	R	na	I	na	na	na	na	na	na	R	na	na	na	R	R	na	na	S	na	R	R	na	S	na	S	na	R	S	na	na	R	na	na	R	S	na
30/03/2018	bladder catheter	UROCOLTURA (Germi Gram +,Gram -,Miceti)	Escherichia_coli	Proteobacteria	Gammaproteobacteria	Enterobacterales	Enterobacteriaceae	Escherichia	Escherichia_coli	gen-2018	2018	Mar	nosocomial	R	na	S	S	na	na	na	na	na	S	na	na	na	S	S	na	na	S	na	S	S	na	S	na	S	na	S	S	na	na	S	na	na	I	S	na
06/05/2018	bladder catheter	UROCOLTURA (Germi Gram +,Gram -,Miceti)	Escherichia_coli	Proteobacteria	Gammaproteobacteria	Enterobacterales	Enterobacteriaceae	Escherichia	Escherichia_coli	apr-2018	2018	May	nosocomial	S	na	S	S	na	na	na	na	na	S	na	na	na	S	S	na	na	S	na	S	S	na	S	na	S	na	S	S	na	na	S	na	na	S	S	na
07/05/2018	bladder catheter	UROCOLTURA (Germi Gram +,Gram -,Miceti)	Escherichia_coli	Proteobacteria	Gammaproteobacteria	Enterobacterales	Enterobacteriaceae	Escherichia	Escherichia_coli	apr-2018	2018	May	nosocomial	R	na	S	na	na	na	na	na	na	S	na	na	na	S	S	na	na	S	na	S	S	na	S	na	S	na	S	S	na	na	S	na	na	R	S	na
08/05/2018	bladder catheter	UROCOLTURA (Germi Gram +,Gram -,Miceti)	Escherichia_coli	Proteobacteria	Gammaproteobacteria	Enterobacterales	Enterobacteriaceae	Escherichia	Escherichia_coli	apr-2018	2018	May	nosocomial	R	na	S	R	na	na	na	na	na	R	na	na	na	S	S	na	na	S	na	S	S	na	R	na	S	na	R	S	na	na	R	na	na	R	R	na
09/05/2018	bladder catheter	UROCOLTURA (Germi Gram +,Gram -,Miceti)	Escherichia_coli	Proteobacteria	Gammaproteobacteria	Enterobacterales	Enterobacteriaceae	Escherichia	Escherichia_coli	apr-2018	2018	May	nosocomial	R	na	S	R	na	na	na	na	na	R	na	na	na	I	R	na	na	S	na	R	S	na	R	na	S	na	R	S	na	na	R	na	na	R	R	na
11/05/2018	bladder catheter	UROCOLTURA (Germi Gram +,Gram -,Miceti)	Escherichia_coli	Proteobacteria	Gammaproteobacteria	Enterobacterales	Enterobacteriaceae	Escherichia	Escherichia_coli	apr-2018	2018	May	nosocomial	S	na	S	S	na	na	na	na	na	R	na	na	na	S	S	na	na	S	na	S	S	na	S	na	S	na	R	S	na	na	S	na	na	S	S	na
15/05/2018	bladder catheter	UROCOLTURA (Germi Gram +,Gram -,Miceti)	Escherichia_coli	Proteobacteria	Gammaproteobacteria	Enterobacterales	Enterobacteriaceae	Escherichia	Escherichia_coli	apr-2018	2018	May	previous	R	na	S	R	na	na	na	na	na	R	na	na	na	R	R	na	na	S	na	R	S	na	R	na	S	na	R	S	na	na	R	na	na	R	I	na
17/05/2018	bladder catheter	UROCOLTURA (Germi Gram +,Gram -,Miceti)	Escherichia_coli	Proteobacteria	Gammaproteobacteria	Enterobacterales	Enterobacteriaceae	Escherichia	Escherichia_coli	apr-2018	2018	May	nosocomial	S	na	S	S	na	na	na	na	na	S	na	na	na	S	S	na	na	S	na	S	S	na	S	na	S	na	S	S	na	na	S	na	na	S	S	na
22/05/2018	bladder catheter	UROCOLTURA (Germi Gram +,Gram -,Miceti)	Escherichia_coli	Proteobacteria	Gammaproteobacteria	Enterobacterales	Enterobacteriaceae	Escherichia	Escherichia_coli	apr-2018	2018	May	nosocomial	R	na	na	S	na	na	R	na	R	R	na	R	na	R	R	na	na	S	na	I	S	S	S	na	S	na	na	S	na	na	S	na	na	na	S	na
23/05/2018	bladder catheter	UROCOLTURA (Germi Gram +,Gram -,Miceti)	Escherichia_coli	Proteobacteria	Gammaproteobacteria	Enterobacterales	Enterobacteriaceae	Escherichia	Escherichia_coli	apr-2018	2018	May	nosocomial	S	na	S	S	na	na	na	na	na	S	na	na	na	S	S	na	na	S	na	S	S	na	S	na	S	na	S	S	na	na	S	na	na	S	S	na
24/05/2018	bladder catheter	UROCOLTURA (Germi Gram +,Gram -,Miceti)	Escherichia_coli	Proteobacteria	Gammaproteobacteria	Enterobacterales	Enterobacteriaceae	Escherichia	Escherichia_coli	apr-2018	2018	May	nosocomial	R	na	S	na	na	na	na	na	na	R	na	na	na	R	R	na	na	S	na	R	R	na	R	na	S	na	R	S	na	na	R	na	na	R	S	na
02/11/2018	bladder catheter	UROCOLTURA (Germi Gram +,Gram -,Miceti)	Escherichia_coli	Proteobacteria	Gammaproteobacteria	Enterobacterales	Enterobacteriaceae	Escherichia	Escherichia_coli	ott-2018	2018	Nov	nosocomial	R	na	S	na	na	na	S	na	na	R	na	na	R	na	R	na	na	S	na	I	na	na	R	na	S	na	R	S	na	na	na	na	na	na	S	na
11/11/2018	bladder catheter	UROCOLTURA (Germi Gram +,Gram -,Miceti)	Escherichia_coli	Proteobacteria	Gammaproteobacteria	Enterobacterales	Enterobacteriaceae	Escherichia	Escherichia_coli	ott-2018	2018	Nov	nosocomial	R	na	S	R	na	na	S	na	na	R	na	na	S	na	S	na	na	S	na	S	na	na	S	na	S	na	R	S	na	na	na	na	na	na	R	na
30/11/2018	bladder catheter	UROCOLTURA (Germi Gram +,Gram -,Miceti)	Escherichia_coli	Proteobacteria	Gammaproteobacteria	Enterobacterales	Enterobacteriaceae	Escherichia	Escherichia_coli	ott-2018	2018	Nov	nosocomial	R	na	S	R	na	na	R	na	R	R	na	R	R	R	R	na	na	S	na	R	S	S	R	na	S	na	R	S	na	na	R	na	na	na	S	na
03/10/2018	bladder catheter	UROCOLTURA (Germi Gram +,Gram -,Miceti)	Escherichia_coli	Proteobacteria	Gammaproteobacteria	Enterobacterales	Enterobacteriaceae	Escherichia	Escherichia_coli	ott-2018	2018	Oct	nosocomial	R	na	na	na	na	na	S	na	S	I	na	S	na	S	S	na	na	S	na	S	S	S	S	na	S	na	na	S	na	na	S	na	na	na	S	na
12/10/2018	bladder catheter	UROCOLTURA (Germi Gram +,Gram -,Miceti)	Escherichia_coli	Proteobacteria	Gammaproteobacteria	Enterobacterales	Enterobacteriaceae	Escherichia	Escherichia_coli	ott-2018	2018	Oct	nosocomial	R	na	R	R	na	na	R	na	na	R	na	na	R	na	R	na	na	R	na	R	na	na	R	na	S	na	R	S	na	na	na	na	na	na	R	na
21/10/2018	bladder catheter	UROCOLTURA (Germi Gram +,Gram -,Miceti)	Escherichia_coli	Proteobacteria	Gammaproteobacteria	Enterobacterales	Enterobacteriaceae	Escherichia	Escherichia_coli	ott-2018	2018	Oct	nosocomial	R	na	na	S	na	na	S	na	S	R	na	S	na	S	S	na	na	S	na	S	S	S	S	na	S	na	na	S	na	na	S	na	na	na	S	na
08/09/2018	bladder catheter	UROCOLTURA (Germi Gram +,Gram -,Miceti)	Escherichia_coli	Proteobacteria	Gammaproteobacteria	Enterobacterales	Enterobacteriaceae	Escherichia	Escherichia_coli	lug-2018	2018	Sep	nosocomial	R	na	S	R	na	na	na	na	na	R	na	na	R	na	R	na	na	S	na	R	na	na	R	na	S	na	R	S	na	na	na	na	na	na	S	na
15/09/2018	bladder catheter	UROCOLTURA (Germi Gram +,Gram -,Miceti)	Escherichia_coli	Proteobacteria	Gammaproteobacteria	Enterobacterales	Enterobacteriaceae	Escherichia	Escherichia_coli	lug-2018	2018	Sep	nosocomial	R	na	S	na	na	na	S	na	na	S	na	na	S	na	S	na	na	S	na	S	na	na	S	na	S	na	S	S	na	na	na	na	na	na	S	na
19/09/2018	bladder catheter	UROCOLTURA (Germi Gram +,Gram -,Miceti)	Escherichia_coli	Proteobacteria	Gammaproteobacteria	Enterobacterales	Enterobacteriaceae	Escherichia	Escherichia_coli	lug-2018	2018	Sep	nosocomial	R	na	na	na	na	na	R	na	R	I	na	R	na	R	R	na	na	S	na	R	S	S	S	na	S	na	na	S	na	na	S	na	na	na	S	na
20/09/2018	bladder catheter	UROCOLTURA (Germi Gram +,Gram -,Miceti)	Escherichia_coli	Proteobacteria	Gammaproteobacteria	Enterobacterales	Enterobacteriaceae	Escherichia	Escherichia_coli	lug-2018	2018	Sep	nosocomial	R	na	S	S	na	na	I	na	na	R	na	na	R	na	R	na	na	S	na	R	na	na	S	na	S	na	R	S	na	na	na	na	na	na	S	na
21/09/2018	bladder catheter	UROCOLTURA (Germi Gram +,Gram -,Miceti)	Escherichia_coli	Proteobacteria	Gammaproteobacteria	Enterobacterales	Enterobacteriaceae	Escherichia	Escherichia_coli	lug-2018	2018	Sep	nosocomial	R	na	S	R	na	na	R	na	na	R	na	na	R	na	R	na	na	S	na	R	na	na	R	na	S	na	R	S	na	na	na	na	na	na	S	na
26/09/2018	bladder catheter	UROCOLTURA (Germi Gram +,Gram -,Miceti)	Escherichia_coli	Proteobacteria	Gammaproteobacteria	Enterobacterales	Enterobacteriaceae	Escherichia	Escherichia_coli	lug-2018	2018	Sep	nosocomial	S	na	S	S	na	na	S	na	na	S	na	na	S	na	S	na	na	S	na	S	na	na	S	na	S	na	S	S	na	na	na	na	na	na	S	na
01/04/2019	bladder catheter	UROCOLTURA (Germi Gram +,Gram -,Miceti)	Escherichia_coli	Proteobacteria	Gammaproteobacteria	Enterobacterales	Enterobacteriaceae	Escherichia	Escherichia_coli	apr-2019	2019	Apr	nosocomial	S	na	S	na	S	na	na	na	na	R	na	na	na	S	S	na	na	S	na	S	S	na	S	na	S	na	R	S	na	na	S	na	na	S	S	na
03/04/2019	bladder catheter	UROCOLTURA (Germi Gram +,Gram -,Miceti)	Escherichia_coli	Proteobacteria	Gammaproteobacteria	Enterobacterales	Enterobacteriaceae	Escherichia	Escherichia_coli	apr-2019	2019	Apr	nosocomial	S	na	S	na	S	na	na	na	na	S	na	na	na	S	S	na	na	S	na	S	S	na	S	na	S	na	S	S	na	na	S	na	na	S	S	na
04/04/2019	bladder catheter	UROCOLTURA (Germi Gram +,Gram -,Miceti)	Escherichia_coli	Proteobacteria	Gammaproteobacteria	Enterobacterales	Enterobacteriaceae	Escherichia	Escherichia_coli	apr-2019	2019	Apr	previous	R	na	S	na	R	na	na	na	na	R	na	na	na	R	R	na	na	S	na	R	S	na	R	na	S	na	R	S	na	na	R	na	na	R	S	na
14/04/2019	bladder catheter	UROCOLTURA (Germi Gram +,Gram -,Miceti)	Escherichia_coli	Proteobacteria	Gammaproteobacteria	Enterobacterales	Enterobacteriaceae	Escherichia	Escherichia_coli	apr-2019	2019	Apr	nosocomial	R	na	S	na	S	na	na	na	na	S	na	na	na	S	S	na	na	S	na	S	S	na	S	na	S	na	S	S	na	na	S	na	na	R	S	na
15/04/2019	bladder catheter	UROCOLTURA (Germi Gram +,Gram -,Miceti)	Escherichia_coli	Proteobacteria	Gammaproteobacteria	Enterobacterales	Enterobacteriaceae	Escherichia	Escherichia_coli	apr-2019	2019	Apr	previous	S	na	na	na	S	na	S	na	S	S	na	S	na	S	S	na	na	S	na	S	S	S	S	na	S	na	na	S	na	na	S	na	na	na	S	na
17/04/2019	bladder catheter	UROCOLTURA (Germi Gram +,Gram -,Miceti)	Escherichia_coli	Proteobacteria	Gammaproteobacteria	Enterobacterales	Enterobacteriaceae	Escherichia	Escherichia_coli	apr-2019	2019	Apr	nosocomial	S	na	S	na	S	na	na	na	na	S	na	na	na	S	S	na	na	S	na	S	S	na	S	na	S	na	S	S	na	na	S	na	na	S	S	na
17/04/2019	bladder catheter	UROCOLTURA (Germi Gram +,Gram -,Miceti)	Escherichia_coli	Proteobacteria	Gammaproteobacteria	Enterobacterales	Enterobacteriaceae	Escherichia	Escherichia_coli	apr-2019	2019	Apr	nosocomial	R	na	S	na	na	na	na	na	na	S	na	na	na	S	S	na	na	S	na	S	S	na	S	na	S	na	S	S	na	na	S	na	na	R	S	na
21/04/2019	bladder catheter	UROCOLTURA (Germi Gram +,Gram -,Miceti)	Escherichia_coli	Proteobacteria	Gammaproteobacteria	Enterobacterales	Enterobacteriaceae	Escherichia	Escherichia_coli	apr-2019	2019	Apr	nosocomial	R	na	S	na	R	na	na	na	na	S	na	na	na	S	S	na	na	S	na	S	S	na	S	na	S	na	S	S	na	na	S	na	na	R	S	na
24/04/2019	bladder catheter	UROCOLTURA (Germi Gram +,Gram -,Miceti)	Escherichia_coli	Proteobacteria	Gammaproteobacteria	Enterobacterales	Enterobacteriaceae	Escherichia	Escherichia_coli	apr-2019	2019	Apr	nosocomial	R	na	S	na	R	na	na	na	na	S	na	na	na	S	S	na	na	S	na	S	S	na	S	na	S	na	S	S	na	na	S	na	na	R	S	na
28/04/2019	bladder catheter	UROCOLTURA (Germi Gram +,Gram -,Miceti)	Escherichia_coli	Proteobacteria	Gammaproteobacteria	Enterobacterales	Enterobacteriaceae	Escherichia	Escherichia_coli	apr-2019	2019	Apr	previous	R	na	na	na	S	na	S	na	S	S	na	S	na	S	S	na	na	S	na	S	S	S	S	na	S	na	na	S	na	na	S	na	na	na	S	na
30/04/2019	bladder catheter	UROCOLTURA (Germi Gram +,Gram -,Miceti)	Escherichia_coli	Proteobacteria	Gammaproteobacteria	Enterobacterales	Enterobacteriaceae	Escherichia	Escherichia_coli	apr-2019	2019	Apr	nosocomial	R	na	na	na	S	na	S	na	S	I	na	R	na	S	S	na	na	R	na	S	S	R	S	na	S	na	na	na	na	na	S	na	na	na	S	na
06/02/2019	bladder catheter	UROCOLTURA (Germi Gram +,Gram -,Miceti)	Escherichia_coli	Proteobacteria	Gammaproteobacteria	Enterobacterales	Enterobacteriaceae	Escherichia	Escherichia_coli	gen-2019	2019	Feb	nosocomial	S	na	S	na	S	na	na	na	na	S	na	na	na	S	S	na	na	S	na	S	S	na	S	na	S	na	S	S	na	na	S	na	na	S	S	na
19/02/2019	bladder catheter	UROCOLTURA (Germi Gram +,Gram -,Miceti)	Escherichia_coli	Proteobacteria	Gammaproteobacteria	Enterobacterales	Enterobacteriaceae	Escherichia	Escherichia_coli	gen-2019	2019	Feb	nosocomial	S	na	S	na	S	na	na	na	na	R	na	na	na	S	S	na	na	S	na	S	S	na	S	na	S	na	R	S	na	na	S	na	na	S	S	na
02/01/2019	bladder catheter	UROCOLTURA (Germi Gram +,Gram -,Miceti)	Escherichia_coli	Proteobacteria	Gammaproteobacteria	Enterobacterales	Enterobacteriaceae	Escherichia	Escherichia_coli	gen-2019	2019	Jan	nosocomial	S	na	S	na	S	na	S	na	na	S	na	na	S	na	S	na	na	S	na	S	na	na	S	na	S	na	S	S	na	na	na	na	na	na	S	na
02/01/2019	bladder catheter	UROCOLTURA (Germi Gram +,Gram -,Miceti)	Escherichia_coli	Proteobacteria	Gammaproteobacteria	Enterobacterales	Enterobacteriaceae	Escherichia	Escherichia_coli	gen-2019	2019	Jan	nosocomial	R	na	S	na	na	na	S	na	na	S	na	na	S	na	S	na	na	S	na	S	na	na	S	na	S	na	S	S	na	na	na	na	na	na	S	na
05/01/2019	bladder catheter	UROCOLTURA (Germi Gram +,Gram -,Miceti)	Escherichia_coli	Proteobacteria	Gammaproteobacteria	Enterobacterales	Enterobacteriaceae	Escherichia	Escherichia_coli	gen-2019	2019	Jan	nosocomial	R	na	S	na	na	na	R	na	na	R	na	na	R	na	R	na	na	S	na	R	na	na	R	na	S	na	R	S	na	na	na	na	na	na	S	na
12/01/2019	bladder catheter	UROCOLTURA (Germi Gram +,Gram -,Miceti)	Escherichia_coli	Proteobacteria	Gammaproteobacteria	Enterobacterales	Enterobacteriaceae	Escherichia	Escherichia_coli	gen-2019	2019	Jan	nosocomial	R	na	S	na	na	na	S	na	na	S	na	na	S	na	S	na	na	S	na	S	na	na	S	na	S	na	S	S	na	na	na	na	na	na	S	na
19/01/2019	bladder catheter	UROCOLTURA (Germi Gram +,Gram -,Miceti)	Escherichia_coli	Proteobacteria	Gammaproteobacteria	Enterobacterales	Enterobacteriaceae	Escherichia	Escherichia_coli	gen-2019	2019	Jan	nosocomial	R	na	S	na	S	na	S	na	na	S	na	na	S	na	S	na	na	S	na	S	na	na	S	na	S	na	S	S	na	na	na	na	na	na	S	na
25/01/2019	bladder catheter	UROCOLTURA (Germi Gram +,Gram -,Miceti)	Escherichia_coli	Proteobacteria	Gammaproteobacteria	Enterobacterales	Enterobacteriaceae	Escherichia	Escherichia_coli	gen-2019	2019	Jan	nosocomial	R	na	na	na	na	na	S	na	S	S	na	S	na	S	S	na	na	S	na	S	S	S	S	na	S	na	na	S	na	na	S	na	na	na	S	na
03/06/2019	bladder catheter	UROCOLTURA (Germi Gram +,Gram -,Miceti)	Escherichia_coli	Proteobacteria	Gammaproteobacteria	Enterobacterales	Enterobacteriaceae	Escherichia	Escherichia_coli	apr-2019	2019	Jun	nosocomial	R	na	S	na	na	na	na	na	na	S	na	na	na	S	S	na	na	S	na	S	S	na	S	na	S	na	S	S	na	na	S	na	na	R	S	na
04/06/2019	bladder catheter	UROCOLTURA (Germi Gram +,Gram -,Miceti)	Escherichia_coli	Proteobacteria	Gammaproteobacteria	Enterobacterales	Enterobacteriaceae	Escherichia	Escherichia_coli	apr-2019	2019	Jun	previous	R	na	S	na	S	na	na	na	na	R	na	na	na	S	S	na	na	S	na	S	S	na	S	na	S	na	R	S	na	na	S	na	na	I	S	na
05/06/2019	bladder catheter	UROCOLTURA (Germi Gram +,Gram -,Miceti)	Escherichia_coli	Proteobacteria	Gammaproteobacteria	Enterobacterales	Enterobacteriaceae	Escherichia	Escherichia_coli	apr-2019	2019	Jun	nosocomial	R	na	na	na	S	na	R	na	R	R	na	R	na	R	R	na	na	S	na	I	S	S	S	na	S	na	na	S	na	na	S	na	na	na	S	na
11/06/2019	bladder catheter	UROCOLTURA (Germi Gram +,Gram -,Miceti)	Escherichia_coli	Proteobacteria	Gammaproteobacteria	Enterobacterales	Enterobacteriaceae	Escherichia	Escherichia_coli	apr-2019	2019	Jun	nosocomial	R	na	S	na	na	na	na	na	na	R	na	na	na	S	S	na	na	S	na	S	S	na	R	na	S	na	R	S	na	na	R	na	na	R	S	na
11/06/2019	bladder catheter	UROCOLTURA (Germi Gram +,Gram -,Miceti)	Escherichia_coli	Proteobacteria	Gammaproteobacteria	Enterobacterales	Enterobacteriaceae	Escherichia	Escherichia_coli	apr-2019	2019	Jun	nosocomial	S	na	S	na	S	na	na	na	na	S	na	na	na	S	S	na	na	S	na	S	S	na	S	na	S	na	S	S	na	na	S	na	na	S	S	na
17/06/2019	bladder catheter	UROCOLTURA (Germi Gram +,Gram -,Miceti)	Escherichia_coli	Proteobacteria	Gammaproteobacteria	Enterobacterales	Enterobacteriaceae	Escherichia	Escherichia_coli	apr-2019	2019	Jun	nosocomial	R	na	na	na	R	na	R	na	R	I	na	R	na	R	R	na	na	S	na	I	S	S	S	na	S	na	na	S	na	na	S	na	na	na	S	na
20/06/2019	bladder catheter	UROCOLTURA (Germi Gram +,Gram -,Miceti)	Escherichia_coli	Proteobacteria	Gammaproteobacteria	Enterobacterales	Enterobacteriaceae	Escherichia	Escherichia_coli	apr-2019	2019	Jun	nosocomial	R	na	na	na	S	na	S	na	S	S	na	S	na	S	S	na	na	S	na	S	S	S	S	na	S	na	na	S	na	na	S	na	na	na	S	na
21/06/2019	bladder catheter	UROCOLTURA (Germi Gram +,Gram -,Miceti)	Escherichia_coli	Proteobacteria	Gammaproteobacteria	Enterobacterales	Enterobacteriaceae	Escherichia	Escherichia_coli	apr-2019	2019	Jun	nosocomial	R	na	S	na	S	na	na	na	na	R	na	na	na	R	R	na	na	S	na	I	S	na	S	na	S	na	R	S	na	na	S	na	na	R	S	na
27/06/2019	bladder catheter	UROCOLTURA (Germi Gram +,Gram -,Miceti)	Escherichia_coli	Proteobacteria	Gammaproteobacteria	Enterobacterales	Enterobacteriaceae	Escherichia	Escherichia_coli	apr-2019	2019	Jun	nosocomial	S	na	na	na	S	na	S	na	S	S	na	S	na	S	S	na	na	S	na	S	S	S	S	na	S	na	na	S	na	na	S	na	na	na	S	na
15/03/2019	bladder catheter	UROCOLTURA (Germi Gram +,Gram -,Miceti)	Escherichia_coli	Proteobacteria	Gammaproteobacteria	Enterobacterales	Enterobacteriaceae	Escherichia	Escherichia_coli	gen-2019	2019	Mar	nosocomial	S	na	S	na	S	na	na	na	na	S	na	na	na	S	S	na	na	S	na	S	S	na	S	na	S	na	S	S	na	na	S	na	na	S	S	na
18/03/2019	bladder catheter	UROCOLTURA (Germi Gram +,Gram -,Miceti)	Escherichia_coli	Proteobacteria	Gammaproteobacteria	Enterobacterales	Enterobacteriaceae	Escherichia	Escherichia_coli	gen-2019	2019	Mar	nosocomial	R	na	S	na	R	na	na	na	na	S	na	na	na	R	R	na	na	S	na	R	S	na	S	na	S	na	S	S	na	na	S	na	na	R	S	na
26/03/2019	bladder catheter	UROCOLTURA (Germi Gram +,Gram -,Miceti)	Escherichia_coli	Proteobacteria	Gammaproteobacteria	Enterobacterales	Enterobacteriaceae	Escherichia	Escherichia_coli	gen-2019	2019	Mar	nosocomial	S	na	S	na	S	na	na	na	na	S	na	na	na	S	S	na	na	S	na	S	S	na	S	na	S	na	S	S	na	na	S	na	na	S	S	na
04/05/2019	bladder catheter	UROCOLTURA (Germi Gram +,Gram -,Miceti)	Escherichia_coli	Proteobacteria	Gammaproteobacteria	Enterobacterales	Enterobacteriaceae	Escherichia	Escherichia_coli	apr-2019	2019	May	nosocomial	R	na	S	na	S	na	na	na	na	S	na	na	na	S	S	na	na	S	na	S	S	na	S	na	S	na	S	S	na	na	S	na	na	R	S	na
08/05/2019	bladder catheter	UROCOLTURA (Germi Gram +,Gram -,Miceti)	Escherichia_coli	Proteobacteria	Gammaproteobacteria	Enterobacterales	Enterobacteriaceae	Escherichia	Escherichia_coli	apr-2019	2019	May	nosocomial	S	na	S	na	S	na	na	na	na	S	na	na	na	S	S	na	na	S	na	S	S	na	S	na	S	na	S	S	na	na	S	na	na	S	S	na
18/05/2019	bladder catheter	UROCOLTURA (Germi Gram +,Gram -,Miceti)	Escherichia_coli	Proteobacteria	Gammaproteobacteria	Enterobacterales	Enterobacteriaceae	Escherichia	Escherichia_coli	apr-2019	2019	May	nosocomial	R	na	S	na	R	na	na	na	na	S	na	na	na	S	S	na	na	S	na	S	S	na	S	na	S	na	S	S	na	na	S	na	na	R	S	na
19/05/2019	bladder catheter	UROCOLTURA (Germi Gram +,Gram -,Miceti)	Escherichia_coli	Proteobacteria	Gammaproteobacteria	Enterobacterales	Enterobacteriaceae	Escherichia	Escherichia_coli	apr-2019	2019	May	previous	R	na	S	na	S	na	na	na	na	I	na	na	na	S	S	na	na	S	na	S	S	na	S	na	S	na	I	S	na	na	S	na	na	I	S	na
20/05/2019	bladder catheter	UROCOLTURA (Germi Gram +,Gram -,Miceti)	Escherichia_coli	Proteobacteria	Gammaproteobacteria	Enterobacterales	Enterobacteriaceae	Escherichia	Escherichia_coli	apr-2019	2019	May	previous	S	na	S	na	S	na	na	na	na	R	na	na	na	S	S	na	na	S	na	S	S	na	S	na	S	na	R	S	na	na	S	na	na	S	S	na
21/05/2019	bladder catheter	UROCOLTURA (Germi Gram +,Gram -,Miceti)	Escherichia_coli	Proteobacteria	Gammaproteobacteria	Enterobacterales	Enterobacteriaceae	Escherichia	Escherichia_coli	apr-2019	2019	May	nosocomial	S	na	na	na	S	na	S	na	S	S	na	S	na	S	S	na	na	S	na	S	S	S	S	na	S	na	na	S	na	na	S	na	na	na	S	na
22/05/2019	bladder catheter	UROCOLTURA (Germi Gram +,Gram -,Miceti)	Escherichia_coli	Proteobacteria	Gammaproteobacteria	Enterobacterales	Enterobacteriaceae	Escherichia	Escherichia_coli	apr-2019	2019	May	previous	S	na	S	na	S	na	na	na	na	S	na	na	na	S	S	na	na	S	na	S	S	na	S	na	S	na	S	S	na	na	S	na	na	S	S	na
24/05/2019	bladder catheter	UROCOLTURA (Germi Gram +,Gram -,Miceti)	Escherichia_coli	Proteobacteria	Gammaproteobacteria	Enterobacterales	Enterobacteriaceae	Escherichia	Escherichia_coli	apr-2019	2019	May	previous	R	na	S	na	R	na	R	na	na	R	na	na	R	na	R	na	na	S	na	R	na	na	S	na	S	na	R	S	na	na	na	na	na	na	I	na
25/05/2019	bladder catheter	UROCOLTURA (Germi Gram +,Gram -,Miceti)	Escherichia_coli	Proteobacteria	Gammaproteobacteria	Enterobacterales	Enterobacteriaceae	Escherichia	Escherichia_coli	apr-2019	2019	May	nosocomial	R	na	S	na	S	na	S	na	na	S	na	na	S	na	S	na	na	S	na	S	na	na	S	na	S	na	S	S	na	na	na	na	na	na	S	na
26/05/2019	bladder catheter	UROCOLTURA (Germi Gram +,Gram -,Miceti)	Escherichia_coli	Proteobacteria	Gammaproteobacteria	Enterobacterales	Enterobacteriaceae	Escherichia	Escherichia_coli	apr-2019	2019	May	previous	S	na	S	na	S	na	na	na	na	S	na	na	na	S	S	na	na	S	na	S	S	na	S	na	S	na	S	S	na	na	S	na	na	S	S	na
27/05/2019	bladder catheter	UROCOLTURA (Germi Gram +,Gram -,Miceti)	Escherichia_coli	Proteobacteria	Gammaproteobacteria	Enterobacterales	Enterobacteriaceae	Escherichia	Escherichia_coli	apr-2019	2019	May	nosocomial	S	na	S	na	S	na	na	na	na	S	na	na	na	S	S	na	na	S	na	S	S	na	S	na	S	na	S	S	na	na	S	na	na	S	S	na
31/05/2019	bladder catheter	UROCOLTURA (Germi Gram +,Gram -,Miceti)	Escherichia_coli	Proteobacteria	Gammaproteobacteria	Enterobacterales	Enterobacteriaceae	Escherichia	Escherichia_coli	apr-2019	2019	May	nosocomial	R	na	S	na	S	na	na	na	na	S	na	na	na	R	R	na	na	S	na	R	S	na	S	na	S	na	S	S	na	na	S	na	na	R	S	na
22/01/2018	bladder catheter	UROCOLTURA (Germi Gram +,Gram -,Miceti)	Hafnia_alvei	Proteobacteria	Gammaproteobacteria	Enterobacterales	Hafniaceae	Hafnia	Hafnia_alvei	gen-2018	2018	Jan	nosocomial	R	na	S	R	na	na	na	na	na	S	na	na	na	S	na	na	na	S	na	S	S	na	S	na	S	na	S	S	na	na	S	na	na	S	S	na
07/05/2018	bladder catheter	UROCOLTURA (Germi Gram +,Gram -,Miceti)	Hafnia_alvei	Proteobacteria	Gammaproteobacteria	Enterobacterales	Hafniaceae	Hafnia	Hafnia_alvei	apr-2018	2018	May	nosocomial	R	na	S	R	na	na	na	na	na	S	R	na	na	S	na	na	na	R	na	R	R	na	S	na	R	na	S	R	na	na	S	na	na	R	R	na
26/04/2018	bladder catheter	UROCOLTURA (Germi Gram +,Gram -,Miceti)	Klebsiella_oxytoca	Proteobacteria	Gammaproteobacteria	Enterobacterales	Enterobacteriaceae	Klebsiella	Klebsiella_oxytoca	apr-2018	2018	Apr	nosocomial	R	na	S	S	na	na	na	na	na	S	na	na	na	S	S	na	na	S	na	S	S	na	S	na	S	na	S	S	na	na	S	na	na	S	S	na
29/07/2018	bladder catheter	UROCOLTURA (Germi Gram +,Gram -,Miceti)	Klebsiella_oxytoca	Proteobacteria	Gammaproteobacteria	Enterobacterales	Enterobacteriaceae	Klebsiella	Klebsiella_oxytoca	lug-2018	2018	Jul	nosocomial	R	na	S	S	na	na	S	na	S	S	na	S	na	S	S	na	na	S	na	S	S	na	S	na	S	na	S	S	na	na	S	na	na	S	S	na
24/09/2018	bladder catheter	UROCOLTURA (Germi Gram +,Gram -,Miceti)	Klebsiella_oxytoca	Proteobacteria	Gammaproteobacteria	Enterobacterales	Enterobacteriaceae	Klebsiella	Klebsiella_oxytoca	lug-2018	2018	Sep	nosocomial	R	na	na	S	na	na	S	na	S	S	na	S	na	S	S	na	na	S	na	S	S	na	S	na	S	na	na	S	na	na	S	na	na	na	S	na
19/04/2019	bladder catheter	UROCOLTURA (Germi Gram +,Gram -,Miceti)	Klebsiella_oxytoca	Proteobacteria	Gammaproteobacteria	Enterobacterales	Enterobacteriaceae	Klebsiella	Klebsiella_oxytoca	apr-2019	2019	Apr	previous	R	na	R	na	R	na	na	na	na	R	na	na	na	R	R	na	na	R	na	R	R	na	I	na	R	na	R	R	na	na	R	na	na	R	R	na
06/08/2018	bladder catheter	UROCOLTURA (Germi Gram +,Gram -,Miceti)	Klebsiella_pneumoniae_spp_pneumoniae	Proteobacteria	Gammaproteobacteria	Enterobacterales	Enterobacteriaceae	Klebsiella	Klebsiella_pneumoniae	lug-2018	2018	Aug	nosocomial	R	na	I	R	na	na	na	na	na	R	na	na	na	R	R	na	na	S	na	R	S	na	S	na	S	na	R	S	na	na	R	na	na	R	R	na
16/08/2018	bladder catheter	UROCOLTURA (Germi Gram +,Gram -,Miceti)	Klebsiella_pneumoniae_spp_pneumoniae	Proteobacteria	Gammaproteobacteria	Enterobacterales	Enterobacteriaceae	Klebsiella	Klebsiella_pneumoniae	lug-2018	2018	Aug	nosocomial	R	na	R	R	na	na	na	na	na	R	na	na	na	R	R	na	na	R	na	R	R	na	R	na	R	na	R	R	na	na	R	na	na	R	R	na
05/12/2018	bladder catheter	UROCOLTURA (Germi Gram +,Gram -,Miceti)	Klebsiella_pneumoniae_spp_pneumoniae	Proteobacteria	Gammaproteobacteria	Enterobacterales	Enterobacteriaceae	Klebsiella	Klebsiella_pneumoniae	ott-2018	2018	Dec	nosocomial	R	na	R	R	na	na	na	na	na	R	na	na	na	R	R	na	na	R	na	R	S	na	R	na	R	na	R	R	na	na	R	na	na	R	R	na
10/12/2018	bladder catheter	UROCOLTURA (Germi Gram +,Gram -,Miceti)	Klebsiella_pneumoniae_spp_pneumoniae	Proteobacteria	Gammaproteobacteria	Enterobacterales	Enterobacteriaceae	Klebsiella	Klebsiella_pneumoniae	ott-2018	2018	Dec	nosocomial	R	na	R	R	na	na	na	na	na	R	R	na	na	R	R	na	na	R	na	R	R	na	I	na	R	na	R	R	na	na	R	na	na	R	R	na
24/12/2018	bladder catheter	UROCOLTURA (Germi Gram +,Gram -,Miceti)	Klebsiella_pneumoniae_spp_pneumoniae	Proteobacteria	Gammaproteobacteria	Enterobacterales	Enterobacteriaceae	Klebsiella	Klebsiella_pneumoniae	ott-2018	2018	Dec	nosocomial	R	na	R	R	na	na	R	na	na	R	na	na	R	na	R	na	na	R	na	R	na	na	R	na	R	na	R	R	na	na	na	na	na	na	R	na
29/12/2018	bladder catheter	UROCOLTURA (Germi Gram +,Gram -,Miceti)	Klebsiella_pneumoniae_spp_pneumoniae	Proteobacteria	Gammaproteobacteria	Enterobacterales	Enterobacteriaceae	Klebsiella	Klebsiella_pneumoniae	ott-2018	2018	Dec	nosocomial	R	na	R	na	na	na	R	na	na	R	na	na	R	na	R	na	na	S	na	R	na	na	R	na	S	na	R	S	na	na	na	na	na	na	S	na
03/02/2018	bladder catheter	UROCOLTURA (Germi Gram +,Gram -,Miceti)	Klebsiella_pneumoniae_spp_ozaenae	Proteobacteria	Gammaproteobacteria	Enterobacterales	Enterobacteriaceae	Klebsiella	Klebsiella_pneumoniae	gen-2018	2018	Feb	nosocomial	R	na	R	R	na	na	na	na	na	R	na	na	na	R	R	na	na	R	na	R	R	na	I	na	R	na	R	R	na	na	R	na	na	R	R	na
20/02/2018	bladder catheter	UROCOLTURA (Germi Gram +,Gram -,Miceti)	Klebsiella_pneumoniae_spp_pneumoniae	Proteobacteria	Gammaproteobacteria	Enterobacterales	Enterobacteriaceae	Klebsiella	Klebsiella_pneumoniae	gen-2018	2018	Feb	nosocomial	R	na	R	R	na	na	na	na	na	R	na	na	na	R	R	na	na	R	na	R	R	na	R	na	R	na	R	R	na	na	R	na	na	R	R	na
26/02/2018	bladder catheter	UROCOLTURA (Germi Gram +,Gram -,Miceti)	Klebsiella_pneumoniae_spp_pneumoniae	Proteobacteria	Gammaproteobacteria	Enterobacterales	Enterobacteriaceae	Klebsiella	Klebsiella_pneumoniae	gen-2018	2018	Feb	nosocomial	R	na	R	R	na	na	na	na	na	R	na	na	na	R	R	na	na	R	na	R	R	na	I	na	R	na	R	R	na	na	R	na	na	R	R	na
14/01/2018	bladder catheter	UROCOLTURA (Germi Gram +,Gram -,Miceti)	Klebsiella_pneumoniae_spp_pneumoniae	Proteobacteria	Gammaproteobacteria	Enterobacterales	Enterobacteriaceae	Klebsiella	Klebsiella_pneumoniae	gen-2018	2018	Jan	nosocomial	R	na	R	R	na	na	na	na	na	R	S	na	na	R	R	na	na	R	na	R	R	na	I	na	R	na	R	R	na	na	R	na	na	R	R	na
06/07/2018	bladder catheter	UROCOLTURA (Germi Gram +,Gram -,Miceti)	Klebsiella_pneumoniae_spp_pneumoniae	Proteobacteria	Gammaproteobacteria	Enterobacterales	Enterobacteriaceae	Klebsiella	Klebsiella_pneumoniae	lug-2018	2018	Jul	nosocomial	R	na	na	S	na	na	S	na	S	R	na	S	na	S	S	na	na	S	na	S	S	na	S	na	S	na	na	S	na	na	S	na	na	na	S	na
08/07/2018	bladder catheter	UROCOLTURA (Germi Gram +,Gram -,Miceti)	Klebsiella_pneumoniae_spp_pneumoniae	Proteobacteria	Gammaproteobacteria	Enterobacterales	Enterobacteriaceae	Klebsiella	Klebsiella_pneumoniae	lug-2018	2018	Jul	nosocomial	R	na	R	R	na	na	na	na	na	R	na	na	na	R	R	na	na	R	na	R	R	na	I	na	R	na	R	R	na	na	R	na	na	R	R	na
08/07/2018	bladder catheter	UROCOLTURA (Germi Gram +,Gram -,Miceti)	Klebsiella_pneumoniae_spp_pneumoniae	Proteobacteria	Gammaproteobacteria	Enterobacterales	Enterobacteriaceae	Klebsiella	Klebsiella_pneumoniae	lug-2018	2018	Jul	nosocomial	R	na	R	R	na	na	na	na	na	R	na	na	na	R	R	na	na	R	na	R	S	na	R	na	R	na	R	R	na	na	R	na	na	R	R	na
17/07/2018	bladder catheter	UROCOLTURA (Germi Gram +,Gram -,Miceti)	Klebsiella_pneumoniae_spp_pneumoniae	Proteobacteria	Gammaproteobacteria	Enterobacterales	Enterobacteriaceae	Klebsiella	Klebsiella_pneumoniae	lug-2018	2018	Jul	nosocomial	R	na	S	R	na	na	na	na	na	R	na	na	na	R	R	na	na	R	na	R	R	na	R	na	R	na	R	R	na	na	R	na	na	R	R	na
25/07/2018	bladder catheter	UROCOLTURA (Germi Gram +,Gram -,Miceti)	Klebsiella_pneumoniae_spp_pneumoniae	Proteobacteria	Gammaproteobacteria	Enterobacterales	Enterobacteriaceae	Klebsiella	Klebsiella_pneumoniae	lug-2018	2018	Jul	nosocomial	R	na	R	R	na	na	na	na	na	R	na	na	na	R	R	na	na	R	na	R	R	na	R	na	R	na	R	R	na	na	R	na	na	R	R	na
07/06/2018	bladder catheter	UROCOLTURA (Germi Gram +,Gram -,Miceti)	Klebsiella_pneumoniae_spp_pneumoniae	Proteobacteria	Gammaproteobacteria	Enterobacterales	Enterobacteriaceae	Klebsiella	Klebsiella_pneumoniae	apr-2018	2018	Jun	nosocomial	R	na	R	R	na	na	na	na	na	R	na	na	na	R	R	na	na	R	na	R	R	na	I	na	R	na	R	R	na	na	R	na	na	R	R	na
18/06/2018	bladder catheter	UROCOLTURA (Germi Gram +,Gram -,Miceti)	Klebsiella_pneumoniae_spp_pneumoniae	Proteobacteria	Gammaproteobacteria	Enterobacterales	Enterobacteriaceae	Klebsiella	Klebsiella_pneumoniae	apr-2018	2018	Jun	nosocomial	R	na	S	S	na	na	na	na	na	S	na	na	na	S	S	na	na	S	na	S	S	na	S	na	S	na	S	S	na	na	S	na	na	S	S	na
21/06/2018	bladder catheter	UROCOLTURA (Germi Gram +,Gram -,Miceti)	Klebsiella_pneumoniae_spp_pneumoniae	Proteobacteria	Gammaproteobacteria	Enterobacterales	Enterobacteriaceae	Klebsiella	Klebsiella_pneumoniae	apr-2018	2018	Jun	nosocomial	R	na	S	R	na	na	na	na	na	S	na	na	na	S	S	na	na	S	na	S	S	na	S	na	S	na	S	S	na	na	S	na	na	R	R	na
02/03/2018	bladder catheter	UROCOLTURA (Germi Gram +,Gram -,Miceti)	Klebsiella_pneumoniae_spp_pneumoniae	Proteobacteria	Gammaproteobacteria	Enterobacterales	Enterobacteriaceae	Klebsiella	Klebsiella_pneumoniae	gen-2018	2018	Mar	nosocomial	R	na	na	R	na	na	R	na	R	R	na	R	na	R	R	na	na	R	na	R	S	na	R	na	S	na	na	S	na	na	R	na	na	na	R	na
02/03/2018	bladder catheter	UROCOLTURA (Germi Gram +,Gram -,Miceti)	Klebsiella_pneumoniae_spp_pneumoniae	Proteobacteria	Gammaproteobacteria	Enterobacterales	Enterobacteriaceae	Klebsiella	Klebsiella_pneumoniae	gen-2018	2018	Mar	nosocomial	R	na	na	R	na	na	R	na	R	R	na	R	na	R	R	na	na	R	na	R	S	na	R	na	S	na	na	S	na	na	R	na	na	na	R	na
14/03/2018	bladder catheter	UROCOLTURA (Germi Gram +,Gram -,Miceti)	Klebsiella_pneumoniae_spp_pneumoniae	Proteobacteria	Gammaproteobacteria	Enterobacterales	Enterobacteriaceae	Klebsiella	Klebsiella_pneumoniae	gen-2018	2018	Mar	nosocomial	R	na	I	R	na	na	na	na	na	R	na	na	na	R	R	na	na	R	na	R	S	na	S	na	R	na	R	R	na	na	R	na	na	R	R	na
18/03/2018	bladder catheter	UROCOLTURA (Germi Gram +,Gram -,Miceti)	Klebsiella_pneumoniae_spp_pneumoniae	Proteobacteria	Gammaproteobacteria	Enterobacterales	Enterobacteriaceae	Klebsiella	Klebsiella_pneumoniae	gen-2018	2018	Mar	nosocomial	R	na	S	R	na	na	na	na	na	R	na	na	na	R	R	na	na	S	na	R	S	na	R	na	S	na	R	S	na	na	R	na	na	R	R	na
03/05/2018	bladder catheter	UROCOLTURA (Germi Gram +,Gram -,Miceti)	Klebsiella_pneumoniae_spp_ozaenae	Proteobacteria	Gammaproteobacteria	Enterobacterales	Enterobacteriaceae	Klebsiella	Klebsiella_pneumoniae	apr-2018	2018	May	nosocomial	R	na	S	S	na	na	na	na	na	S	na	na	na	S	S	na	na	S	na	S	S	na	S	na	S	na	S	S	na	na	S	na	na	S	S	na
08/05/2018	bladder catheter	UROCOLTURA (Germi Gram +,Gram -,Miceti)	Klebsiella_pneumoniae_spp_pneumoniae	Proteobacteria	Gammaproteobacteria	Enterobacterales	Enterobacteriaceae	Klebsiella	Klebsiella_pneumoniae	apr-2018	2018	May	nosocomial	R	na	S	R	na	na	na	na	na	R	na	na	na	R	R	na	na	S	na	R	S	na	R	na	S	na	R	S	na	na	R	na	na	R	I	na
08/05/2018	bladder catheter	UROCOLTURA (Germi Gram +,Gram -,Miceti)	Klebsiella_pneumoniae_spp_pneumoniae	Proteobacteria	Gammaproteobacteria	Enterobacterales	Enterobacteriaceae	Klebsiella	Klebsiella_pneumoniae	apr-2018	2018	May	nosocomial	R	na	R	R	na	na	na	na	na	R	na	na	na	R	R	na	na	R	na	R	R	na	I	na	R	na	R	R	na	na	R	na	na	R	R	na
11/05/2018	bladder catheter	UROCOLTURA (Germi Gram +,Gram -,Miceti)	Klebsiella_pneumoniae_spp_pneumoniae	Proteobacteria	Gammaproteobacteria	Enterobacterales	Enterobacteriaceae	Klebsiella	Klebsiella_pneumoniae	apr-2018	2018	May	nosocomial	R	na	S	na	na	na	na	na	na	R	na	na	na	R	R	na	na	S	na	R	S	na	R	na	S	na	R	S	na	na	R	na	na	R	S	na
14/05/2018	bladder catheter	UROCOLTURA (Germi Gram +,Gram -,Miceti)	Klebsiella_pneumoniae_spp_pneumoniae	Proteobacteria	Gammaproteobacteria	Enterobacterales	Enterobacteriaceae	Klebsiella	Klebsiella_pneumoniae	apr-2018	2018	May	nosocomial	R	na	S	S	na	na	na	na	na	S	na	na	na	S	S	na	na	S	na	S	S	na	S	na	S	na	S	S	na	na	S	na	na	S	S	na
21/05/2018	bladder catheter	UROCOLTURA (Germi Gram +,Gram -,Miceti)	Klebsiella_pneumoniae_spp_pneumoniae	Proteobacteria	Gammaproteobacteria	Enterobacterales	Enterobacteriaceae	Klebsiella	Klebsiella_pneumoniae	apr-2018	2018	May	nosocomial	R	na	na	R	na	na	R	na	R	R	na	R	na	R	R	na	na	R	na	R	S	na	S	na	S	na	na	S	na	na	S	na	na	na	R	na
22/05/2018	bladder catheter	UROCOLTURA (Germi Gram +,Gram -,Miceti)	Klebsiella_pneumoniae_spp_pneumoniae	Proteobacteria	Gammaproteobacteria	Enterobacterales	Enterobacteriaceae	Klebsiella	Klebsiella_pneumoniae	apr-2018	2018	May	nosocomial	R	na	na	na	na	na	R	na	R	R	na	R	na	R	R	na	na	S	na	R	R	na	R	na	S	na	na	S	na	na	R	na	na	na	S	na
22/05/2018	bladder catheter	UROCOLTURA (Germi Gram +,Gram -,Miceti)	Klebsiella_pneumoniae_spp_pneumoniae	Proteobacteria	Gammaproteobacteria	Enterobacterales	Enterobacteriaceae	Klebsiella	Klebsiella_pneumoniae	apr-2018	2018	May	nosocomial	R	na	na	R	na	na	R	na	R	R	na	R	na	R	R	na	na	R	na	R	R	na	I	na	R	na	na	R	na	na	R	na	na	na	R	na
13/11/2018	bladder catheter	UROCOLTURA (Germi Gram +,Gram -,Miceti)	Klebsiella_pneumoniae_spp_pneumoniae	Proteobacteria	Gammaproteobacteria	Enterobacterales	Enterobacteriaceae	Klebsiella	Klebsiella_pneumoniae	ott-2018	2018	Nov	nosocomial	R	na	R	R	na	na	R	na	na	R	na	na	R	na	R	na	na	R	na	R	na	na	R	na	R	na	R	R	na	na	na	na	na	na	R	na
17/11/2018	bladder catheter	UROCOLTURA (Germi Gram +,Gram -,Miceti)	Klebsiella_pneumoniae_spp_pneumoniae	Proteobacteria	Gammaproteobacteria	Enterobacterales	Enterobacteriaceae	Klebsiella	Klebsiella_pneumoniae	ott-2018	2018	Nov	nosocomial	R	na	R	R	na	na	R	na	na	R	na	na	R	na	R	na	na	R	na	R	na	na	I	na	R	na	R	R	na	na	na	na	na	na	R	na
21/11/2018	bladder catheter	UROCOLTURA (Germi Gram +,Gram -,Miceti)	Klebsiella_pneumoniae_spp_pneumoniae	Proteobacteria	Gammaproteobacteria	Enterobacterales	Enterobacteriaceae	Klebsiella	Klebsiella_pneumoniae	ott-2018	2018	Nov	nosocomial	R	na	R	R	na	na	R	na	na	R	na	na	R	na	R	na	na	R	na	R	na	na	R	na	R	na	R	R	na	na	na	na	na	na	R	na
05/10/2018	bladder catheter	UROCOLTURA (Germi Gram +,Gram -,Miceti)	Klebsiella_pneumoniae_spp_ozaenae	Proteobacteria	Gammaproteobacteria	Enterobacterales	Enterobacteriaceae	Klebsiella	Klebsiella_pneumoniae	ott-2018	2018	Oct	nosocomial	R	na	S	S	na	na	S	na	na	S	na	na	S	na	S	na	na	S	na	S	na	na	S	na	S	na	S	S	na	na	na	na	na	na	S	na
11/10/2018	bladder catheter	UROCOLTURA (Germi Gram +,Gram -,Miceti)	Klebsiella_pneumoniae_spp_pneumoniae	Proteobacteria	Gammaproteobacteria	Enterobacterales	Enterobacteriaceae	Klebsiella	Klebsiella_pneumoniae	ott-2018	2018	Oct	nosocomial	R	na	S	R	na	na	R	na	na	S	na	na	R	na	R	na	na	S	na	R	na	na	R	na	S	na	S	S	na	na	na	na	na	na	R	na
20/10/2018	bladder catheter	UROCOLTURA (Germi Gram +,Gram -,Miceti)	Klebsiella_pneumoniae_spp_pneumoniae	Proteobacteria	Gammaproteobacteria	Enterobacterales	Enterobacteriaceae	Klebsiella	Klebsiella_pneumoniae	ott-2018	2018	Oct	nosocomial	R	na	S	R	na	na	R	na	na	R	na	na	R	na	R	na	na	S	na	R	na	na	R	na	S	na	R	S	na	na	na	na	na	na	R	na
31/10/2018	bladder catheter	UROCOLTURA (Germi Gram +,Gram -,Miceti)	Klebsiella_pneumoniae_spp_pneumoniae	Proteobacteria	Gammaproteobacteria	Enterobacterales	Enterobacteriaceae	Klebsiella	Klebsiella_pneumoniae	ott-2018	2018	Oct	nosocomial	R	na	R	R	na	na	R	na	R	R	R	R	R	R	R	na	na	R	na	R	S	na	I	na	R	na	R	R	na	na	R	na	na	na	R	na
12/09/2018	bladder catheter	UROCOLTURA (Germi Gram +,Gram -,Miceti)	Klebsiella_pneumoniae_spp_pneumoniae	Proteobacteria	Gammaproteobacteria	Enterobacterales	Enterobacteriaceae	Klebsiella	Klebsiella_pneumoniae	lug-2018	2018	Sep	nosocomial	R	na	S	R	na	na	na	na	na	R	na	na	R	na	R	na	na	S	na	R	na	na	S	na	S	na	R	S	na	na	na	na	na	na	R	na
15/09/2018	bladder catheter	UROCOLTURA (Germi Gram +,Gram -,Miceti)	Klebsiella_pneumoniae_spp_pneumoniae	Proteobacteria	Gammaproteobacteria	Enterobacterales	Enterobacteriaceae	Klebsiella	Klebsiella_pneumoniae	lug-2018	2018	Sep	nosocomial	R	na	S	na	na	na	S	na	na	R	na	na	S	na	R	na	na	S	na	S	na	na	S	na	S	na	R	S	na	na	na	na	na	na	I	na
27/09/2018	bladder catheter	UROCOLTURA (Germi Gram +,Gram -,Miceti)	Klebsiella_pneumoniae_spp_pneumoniae	Proteobacteria	Gammaproteobacteria	Enterobacterales	Enterobacteriaceae	Klebsiella	Klebsiella_pneumoniae	lug-2018	2018	Sep	nosocomial	R	na	S	R	na	na	R	na	na	R	na	na	R	na	R	na	na	S	na	R	na	na	S	na	S	na	R	S	na	na	na	na	na	na	R	na
05/04/2019	bladder catheter	UROCOLTURA (Germi Gram +,Gram -,Miceti)	Klebsiella_pneumoniae_spp_pneumoniae	Proteobacteria	Gammaproteobacteria	Enterobacterales	Enterobacteriaceae	Klebsiella	Klebsiella_pneumoniae	apr-2019	2019	Apr	nosocomial	R	na	S	na	na	na	na	na	na	R	na	na	na	R	R	na	na	R	na	R	R	na	R	na	S	na	R	R	na	na	R	na	na	R	S	na
14/04/2019	bladder catheter	UROCOLTURA (Germi Gram +,Gram -,Miceti)	Klebsiella_pneumoniae_spp_pneumoniae	Proteobacteria	Gammaproteobacteria	Enterobacterales	Enterobacteriaceae	Klebsiella	Klebsiella_pneumoniae	apr-2019	2019	Apr	previous	R	na	R	na	R	na	na	na	na	R	na	na	na	R	R	na	na	R	na	R	S	na	R	na	R	na	R	R	na	na	R	na	na	R	R	na
17/04/2019	bladder catheter	UROCOLTURA (Germi Gram +,Gram -,Miceti)	Klebsiella_pneumoniae_spp_pneumoniae	Proteobacteria	Gammaproteobacteria	Enterobacterales	Enterobacteriaceae	Klebsiella	Klebsiella_pneumoniae	apr-2019	2019	Apr	nosocomial	R	na	R	R	R	na	R	na	R	R	na	R	R	R	R	na	na	R	na	R	R	na	R	na	R	na	R	R	na	na	R	na	na	R	R	na
18/04/2019	bladder catheter	UROCOLTURA (Germi Gram +,Gram -,Miceti)	Klebsiella_pneumoniae_spp_pneumoniae	Proteobacteria	Gammaproteobacteria	Enterobacterales	Enterobacteriaceae	Klebsiella	Klebsiella_pneumoniae	apr-2019	2019	Apr	previous	R	na	S	na	R	na	na	na	na	R	na	na	na	R	R	na	na	S	na	R	S	na	R	na	S	na	R	S	na	na	R	na	na	R	I	na
19/04/2019	bladder catheter	UROCOLTURA (Germi Gram +,Gram -,Miceti)	Klebsiella_pneumoniae_spp_pneumoniae	Proteobacteria	Gammaproteobacteria	Enterobacterales	Enterobacteriaceae	Klebsiella	Klebsiella_pneumoniae	apr-2019	2019	Apr	nosocomial	R	na	R	na	R	na	na	na	na	R	na	na	na	R	R	na	na	R	na	R	R	na	R	na	R	na	R	R	na	na	R	na	na	R	R	na
19/04/2019	bladder catheter	UROCOLTURA (Germi Gram +,Gram -,Miceti)	Klebsiella_pneumoniae_spp_pneumoniae	Proteobacteria	Gammaproteobacteria	Enterobacterales	Enterobacteriaceae	Klebsiella	Klebsiella_pneumoniae	apr-2019	2019	Apr	nosocomial	R	na	R	na	R	na	na	na	na	R	na	na	na	R	R	na	na	R	na	R	R	na	R	na	R	na	R	R	na	na	R	na	na	R	R	na
19/04/2019	bladder catheter	UROCOLTURA (Germi Gram +,Gram -,Miceti)	Klebsiella_pneumoniae_spp_pneumoniae	Proteobacteria	Gammaproteobacteria	Enterobacterales	Enterobacteriaceae	Klebsiella	Klebsiella_pneumoniae	apr-2019	2019	Apr	nosocomial	R	na	R	na	R	na	na	na	na	R	na	na	na	R	R	na	na	R	na	R	R	na	I	na	R	na	R	R	na	na	R	na	na	R	R	na
26/04/2019	bladder catheter	UROCOLTURA (Germi Gram +,Gram -,Miceti)	Klebsiella_pneumoniae_spp_pneumoniae	Proteobacteria	Gammaproteobacteria	Enterobacterales	Enterobacteriaceae	Klebsiella	Klebsiella_pneumoniae	apr-2019	2019	Apr	nosocomial	R	na	R	na	R	na	na	na	na	R	na	na	na	R	R	na	na	R	na	R	S	na	R	na	R	na	R	R	na	na	R	na	na	R	R	na
30/04/2019	bladder catheter	UROCOLTURA (Germi Gram +,Gram -,Miceti)	Klebsiella_pneumoniae_spp_pneumoniae	Proteobacteria	Gammaproteobacteria	Enterobacterales	Enterobacteriaceae	Klebsiella	Klebsiella_pneumoniae	apr-2019	2019	Apr	nosocomial	R	na	na	na	S	na	S	na	S	S	na	S	na	S	S	na	na	S	na	S	S	na	S	na	S	na	na	S	na	na	S	na	na	na	S	na
03/02/2019	bladder catheter	UROCOLTURA (Germi Gram +,Gram -,Miceti)	Klebsiella_pneumoniae_spp_pneumoniae	Proteobacteria	Gammaproteobacteria	Enterobacterales	Enterobacteriaceae	Klebsiella	Klebsiella_pneumoniae	gen-2019	2019	Feb	nosocomial	R	na	na	na	S	na	S	na	S	S	na	R	na	S	R	na	na	S	na	S	S	na	S	na	S	na	na	S	na	na	S	na	na	na	S	na
09/02/2019	bladder catheter	UROCOLTURA (Germi Gram +,Gram -,Miceti)	Klebsiella_pneumoniae_spp_pneumoniae	Proteobacteria	Gammaproteobacteria	Enterobacterales	Enterobacteriaceae	Klebsiella	Klebsiella_pneumoniae	gen-2019	2019	Feb	nosocomial	R	na	S	na	S	na	na	na	na	S	na	na	na	S	S	na	na	S	na	S	S	na	S	na	S	na	S	S	na	na	S	na	na	S	S	na
19/02/2019	bladder catheter	UROCOLTURA (Germi Gram +,Gram -,Miceti)	Klebsiella_pneumoniae_spp_pneumoniae	Proteobacteria	Gammaproteobacteria	Enterobacterales	Enterobacteriaceae	Klebsiella	Klebsiella_pneumoniae	gen-2019	2019	Feb	nosocomial	R	na	R	na	S	na	na	na	na	R	na	na	na	S	R	na	na	S	na	S	S	na	I	na	S	na	R	S	na	na	R	na	na	S	S	na
04/01/2019	bladder catheter	UROCOLTURA (Germi Gram +,Gram -,Miceti)	Klebsiella_pneumoniae_spp_pneumoniae	Proteobacteria	Gammaproteobacteria	Enterobacterales	Enterobacteriaceae	Klebsiella	Klebsiella_pneumoniae	gen-2019	2019	Jan	nosocomial	R	na	na	na	R	na	R	na	R	R	na	R	na	R	R	na	na	S	na	R	S	na	S	na	S	na	na	S	na	na	R	na	na	na	R	na
06/01/2019	bladder catheter	UROCOLTURA (Germi Gram +,Gram -,Miceti)	Klebsiella_pneumoniae_spp_pneumoniae	Proteobacteria	Gammaproteobacteria	Enterobacterales	Enterobacteriaceae	Klebsiella	Klebsiella_pneumoniae	gen-2019	2019	Jan	nosocomial	R	na	S	na	S	na	S	na	na	S	na	na	S	na	S	na	na	S	na	S	na	na	S	na	S	na	S	S	na	na	na	na	na	na	S	na
07/01/2019	bladder catheter	UROCOLTURA (Germi Gram +,Gram -,Miceti)	Klebsiella_pneumoniae_spp_pneumoniae	Proteobacteria	Gammaproteobacteria	Enterobacterales	Enterobacteriaceae	Klebsiella	Klebsiella_pneumoniae	gen-2019	2019	Jan	nosocomial	R	na	R	na	R	na	R	na	na	R	na	na	R	na	R	na	na	R	na	R	na	na	R	na	R	na	R	R	na	na	na	na	na	na	R	na
07/01/2019	bladder catheter	UROCOLTURA (Germi Gram +,Gram -,Miceti)	Klebsiella_pneumoniae_spp_pneumoniae	Proteobacteria	Gammaproteobacteria	Enterobacterales	Enterobacteriaceae	Klebsiella	Klebsiella_pneumoniae	gen-2019	2019	Jan	nosocomial	R	na	S	na	na	na	R	na	na	I	na	na	R	na	R	na	na	S	na	R	na	na	S	na	S	na	I	S	na	na	na	na	na	na	S	na
19/01/2019	bladder catheter	UROCOLTURA (Germi Gram +,Gram -,Miceti)	Klebsiella_pneumoniae_spp_pneumoniae	Proteobacteria	Gammaproteobacteria	Enterobacterales	Enterobacteriaceae	Klebsiella	Klebsiella_pneumoniae	gen-2019	2019	Jan	nosocomial	R	na	R	na	R	na	R	na	na	R	na	na	R	na	R	na	na	R	na	R	na	na	R	na	R	na	R	R	na	na	na	na	na	na	R	na
21/01/2019	bladder catheter	UROCOLTURA (Germi Gram +,Gram -,Miceti)	Klebsiella_pneumoniae_spp_pneumoniae	Proteobacteria	Gammaproteobacteria	Enterobacterales	Enterobacteriaceae	Klebsiella	Klebsiella_pneumoniae	gen-2019	2019	Jan	nosocomial	R	na	S	na	R	na	R	na	na	R	na	na	R	na	R	na	na	S	na	R	na	na	S	na	S	na	R	S	na	na	na	na	na	na	R	na
26/01/2019	bladder catheter	UROCOLTURA (Germi Gram +,Gram -,Miceti)	Klebsiella_pneumoniae_spp_pneumoniae	Proteobacteria	Gammaproteobacteria	Enterobacterales	Enterobacteriaceae	Klebsiella	Klebsiella_pneumoniae	gen-2019	2019	Jan	nosocomial	R	na	S	na	S	na	S	na	na	S	na	na	S	na	S	na	na	S	na	S	na	na	S	na	S	na	S	S	na	na	na	na	na	na	S	na
29/01/2019	bladder catheter	UROCOLTURA (Germi Gram +,Gram -,Miceti)	Klebsiella_pneumoniae_spp_pneumoniae	Proteobacteria	Gammaproteobacteria	Enterobacterales	Enterobacteriaceae	Klebsiella	Klebsiella_pneumoniae	gen-2019	2019	Jan	nosocomial	R	na	S	na	R	na	R	na	na	R	na	na	R	na	R	na	na	S	na	R	na	na	S	na	S	na	R	S	na	na	na	na	na	na	R	na
30/01/2019	bladder catheter	UROCOLTURA (Germi Gram +,Gram -,Miceti)	Klebsiella_pneumoniae_spp_pneumoniae	Proteobacteria	Gammaproteobacteria	Enterobacterales	Enterobacteriaceae	Klebsiella	Klebsiella_pneumoniae	gen-2019	2019	Jan	nosocomial	R	na	R	na	na	na	R	na	na	R	na	na	R	na	R	na	na	S	na	R	na	na	R	na	S	na	R	S	na	na	na	na	na	na	S	na
01/06/2019	bladder catheter	UROCOLTURA (Germi Gram +,Gram -,Miceti)	Klebsiella_pneumoniae_spp_pneumoniae	Proteobacteria	Gammaproteobacteria	Enterobacterales	Enterobacteriaceae	Klebsiella	Klebsiella_pneumoniae	apr-2019	2019	Jun	nosocomial	R	na	S	na	S	na	na	na	na	R	na	na	na	R	R	na	na	S	na	R	S	na	S	na	S	na	R	S	na	na	S	na	na	R	S	na
03/06/2019	bladder catheter	UROCOLTURA (Germi Gram +,Gram -,Miceti)	Klebsiella_pneumoniae_spp_pneumoniae	Proteobacteria	Gammaproteobacteria	Enterobacterales	Enterobacteriaceae	Klebsiella	Klebsiella_pneumoniae	apr-2019	2019	Jun	nosocomial	R	na	R	na	R	na	na	na	na	R	na	na	na	R	R	na	na	R	na	R	R	na	R	na	R	na	R	R	na	na	R	na	na	R	R	na
10/06/2019	bladder catheter	UROCOLTURA (Germi Gram +,Gram -,Miceti)	Klebsiella_pneumoniae_spp_pneumoniae	Proteobacteria	Gammaproteobacteria	Enterobacterales	Enterobacteriaceae	Klebsiella	Klebsiella_pneumoniae	apr-2019	2019	Jun	nosocomial	R	na	S	na	R	na	na	na	na	R	na	na	na	R	R	na	na	S	na	R	S	na	R	na	S	na	R	S	na	na	R	na	na	R	R	na
12/06/2019	bladder catheter	UROCOLTURA (Germi Gram +,Gram -,Miceti)	Klebsiella_pneumoniae_spp_pneumoniae	Proteobacteria	Gammaproteobacteria	Enterobacterales	Enterobacteriaceae	Klebsiella	Klebsiella_pneumoniae	apr-2019	2019	Jun	nosocomial	R	na	S	na	R	na	na	na	na	S	na	na	na	S	R	na	na	S	na	I	S	na	S	na	S	na	S	S	na	na	S	na	na	R	R	na
13/06/2019	bladder catheter	UROCOLTURA (Germi Gram +,Gram -,Miceti)	Klebsiella_pneumoniae_spp_pneumoniae	Proteobacteria	Gammaproteobacteria	Enterobacterales	Enterobacteriaceae	Klebsiella	Klebsiella_pneumoniae	apr-2019	2019	Jun	nosocomial	R	na	S	na	R	na	na	na	na	R	na	na	na	R	R	na	na	R	na	R	S	na	R	na	R	na	R	R	na	na	R	na	na	R	R	na
24/06/2019	bladder catheter	UROCOLTURA (Germi Gram +,Gram -,Miceti)	Klebsiella_pneumoniae_spp_pneumoniae	Proteobacteria	Gammaproteobacteria	Enterobacterales	Enterobacteriaceae	Klebsiella	Klebsiella_pneumoniae	apr-2019	2019	Jun	nosocomial	R	na	na	na	R	na	R	na	R	R	na	R	na	R	R	na	na	R	na	R	R	na	R	na	R	na	na	R	na	na	R	na	na	na	R	na
26/06/2019	bladder catheter	UROCOLTURA (Germi Gram +,Gram -,Miceti)	Klebsiella_pneumoniae_spp_pneumoniae	Proteobacteria	Gammaproteobacteria	Enterobacterales	Enterobacteriaceae	Klebsiella	Klebsiella_pneumoniae	apr-2019	2019	Jun	previous	R	na	S	na	R	na	na	na	na	R	na	na	na	R	R	na	na	S	na	R	S	na	R	na	S	na	R	S	na	na	R	na	na	R	I	na
10/03/2019	bladder catheter	UROCOLTURA (Germi Gram +,Gram -,Miceti)	Klebsiella_pneumoniae_spp_pneumoniae	Proteobacteria	Gammaproteobacteria	Enterobacterales	Enterobacteriaceae	Klebsiella	Klebsiella_pneumoniae	gen-2019	2019	Mar	nosocomial	R	na	R	na	R	na	na	na	na	R	R	na	na	R	R	na	na	R	na	R	R	na	R	na	R	na	R	R	na	na	R	na	na	R	R	na
12/03/2019	bladder catheter	UROCOLTURA (Germi Gram +,Gram -,Miceti)	Klebsiella_pneumoniae_spp_pneumoniae	Proteobacteria	Gammaproteobacteria	Enterobacterales	Enterobacteriaceae	Klebsiella	Klebsiella_pneumoniae	gen-2019	2019	Mar	nosocomial	R	na	I	na	R	na	na	na	na	R	na	na	na	R	R	na	na	R	na	R	R	na	S	na	S	na	R	I	na	na	R	na	na	R	R	na
28/03/2019	bladder catheter	UROCOLTURA (Germi Gram +,Gram -,Miceti)	Klebsiella_pneumoniae_spp_pneumoniae	Proteobacteria	Gammaproteobacteria	Enterobacterales	Enterobacteriaceae	Klebsiella	Klebsiella_pneumoniae	gen-2019	2019	Mar	previous	R	na	S	na	R	na	na	na	na	R	na	na	na	R	R	na	na	R	na	R	R	na	S	na	S	na	R	S	na	na	S	na	na	R	R	na
28/03/2019	bladder catheter	UROCOLTURA (Germi Gram +,Gram -,Miceti)	Klebsiella_pneumoniae_spp_pneumoniae	Proteobacteria	Gammaproteobacteria	Enterobacterales	Enterobacteriaceae	Klebsiella	Klebsiella_pneumoniae	gen-2019	2019	Mar	nosocomial	R	na	R	na	R	na	na	na	na	R	na	na	na	R	R	na	na	R	na	R	S	na	R	na	R	na	R	R	na	na	R	na	na	R	R	na
02/05/2019	bladder catheter	UROCOLTURA (Germi Gram +,Gram -,Miceti)	Klebsiella_pneumoniae_spp_pneumoniae	Proteobacteria	Gammaproteobacteria	Enterobacterales	Enterobacteriaceae	Klebsiella	Klebsiella_pneumoniae	apr-2019	2019	May	nosocomial	R	na	S	na	S	na	na	na	na	S	na	na	na	S	S	na	na	R	na	R	S	na	S	na	S	na	S	R	na	na	S	na	na	R	S	na
21/05/2019	bladder catheter	UROCOLTURA (Germi Gram +,Gram -,Miceti)	Klebsiella_pneumoniae_spp_pneumoniae	Proteobacteria	Gammaproteobacteria	Enterobacterales	Enterobacteriaceae	Klebsiella	Klebsiella_pneumoniae	apr-2019	2019	May	previous	R	na	na	na	R	na	R	na	R	R	na	R	na	R	R	na	na	R	na	R	S	na	S	na	I	na	na	I	na	na	R	na	na	na	R	na
22/05/2019	bladder catheter	UROCOLTURA (Germi Gram +,Gram -,Miceti)	Klebsiella_pneumoniae_spp_pneumoniae	Proteobacteria	Gammaproteobacteria	Enterobacterales	Enterobacteriaceae	Klebsiella	Klebsiella_pneumoniae	apr-2019	2019	May	nosocomial	R	na	I	na	R	na	na	na	na	R	na	na	na	R	R	na	na	S	na	R	S	na	S	na	S	na	R	S	na	na	R	na	na	R	I	na
22/05/2019	bladder catheter	UROCOLTURA (Germi Gram +,Gram -,Miceti)	Klebsiella_pneumoniae_spp_pneumoniae	Proteobacteria	Gammaproteobacteria	Enterobacterales	Enterobacteriaceae	Klebsiella	Klebsiella_pneumoniae	apr-2019	2019	May	previous	R	na	R	na	R	na	R	na	na	R	na	na	R	R	R	na	na	R	na	R	R	na	R	na	R	na	R	R	na	na	R	na	na	R	R	na
22/05/2019	bladder catheter	UROCOLTURA (Germi Gram +,Gram -,Miceti)	Klebsiella_pneumoniae_spp_pneumoniae	Proteobacteria	Gammaproteobacteria	Enterobacterales	Enterobacteriaceae	Klebsiella	Klebsiella_pneumoniae	apr-2019	2019	May	nosocomial	R	na	I	na	R	na	R	na	na	R	na	na	R	na	R	na	na	R	na	R	na	na	S	na	R	na	R	R	na	na	na	na	na	na	R	na
31/05/2019	bladder catheter	UROCOLTURA (Germi Gram +,Gram -,Miceti)	Klebsiella_pneumoniae_spp_pneumoniae	Proteobacteria	Gammaproteobacteria	Enterobacterales	Enterobacteriaceae	Klebsiella	Klebsiella_pneumoniae	apr-2019	2019	May	nosocomial	R	na	R	na	S	na	na	na	na	R	na	na	na	S	S	na	na	S	na	S	R	na	R	na	S	na	R	S	na	na	R	na	na	R	S	na
26/08/2018	bladder catheter	UROCOLTURA (Germi Gram +,Gram -,Miceti)	Leclercia_adenocarboxylata	Proteobacteria	Gammaproteobacteria	Enterobacterales	Enterobacteriaceae	Leclercia	Leclercia_adecarboxylata	lug-2018	2018	Aug	nosocomial	R	na	S	S	na	na	na	na	na	S	na	na	na	S	na	na	na	S	na	S	R	na	S	na	S	na	S	S	na	na	S	na	na	S	S	na
03/04/2018	bladder catheter	UROCOLTURA (Germi Gram +,Gram -,Miceti)	Morganella_morganii	Proteobacteria	Gammaproteobacteria	Enterobacterales	Morganellaceae	Morganella	Morganella_morganii	apr-2018	2018	Apr	nosocomial	R	na	S	R	na	na	na	na	na	R	R	na	na	R	na	na	na	S	na	S	R	na	S	na	I	na	R	S	na	na	S	na	na	na	S	na
15/08/2018	bladder catheter	UROCOLTURA (Germi Gram +,Gram -,Miceti)	Morganella_morganii	Proteobacteria	Gammaproteobacteria	Enterobacterales	Morganellaceae	Morganella	Morganella_morganii	lug-2018	2018	Aug	nosocomial	R	na	S	R	na	na	na	na	na	R	R	na	na	R	na	na	na	R	na	S	R	na	R	na	I	na	R	S	na	na	S	na	na	na	S	na
06/03/2018	bladder catheter	UROCOLTURA (Germi Gram +,Gram -,Miceti)	Morganella_morganii	Proteobacteria	Gammaproteobacteria	Enterobacterales	Morganellaceae	Morganella	Morganella_morganii	gen-2018	2018	Mar	nosocomial	R	na	S	R	na	na	na	na	na	S	R	na	na	S	na	na	na	S	na	S	R	na	S	na	I	na	S	S	na	na	S	na	na	na	S	na
13/03/2018	bladder catheter	UROCOLTURA (Germi Gram +,Gram -,Miceti)	Morganella_morganii	Proteobacteria	Gammaproteobacteria	Enterobacterales	Morganellaceae	Morganella	Morganella_morganii	gen-2018	2018	Mar	nosocomial	R	na	S	R	na	na	na	na	na	S	R	na	na	S	na	na	na	S	na	S	R	na	S	na	I	na	S	S	na	na	S	na	na	na	S	na
27/03/2018	bladder catheter	UROCOLTURA (Germi Gram +,Gram -,Miceti)	Morganella_morganii	Proteobacteria	Gammaproteobacteria	Enterobacterales	Morganellaceae	Morganella	Morganella_morganii	gen-2018	2018	Mar	nosocomial	R	na	S	R	na	na	na	na	na	R	R	na	na	S	na	na	na	S	na	S	R	na	S	na	I	na	R	S	na	na	S	na	na	na	S	na
11/11/2018	bladder catheter	UROCOLTURA (Germi Gram +,Gram -,Miceti)	Morganella_morganii	Proteobacteria	Gammaproteobacteria	Enterobacterales	Morganellaceae	Morganella	Morganella_morganii	ott-2018	2018	Nov	nosocomial	R	na	S	R	na	na	S	na	na	S	R	na	S	na	na	na	na	S	na	S	na	na	S	na	I	na	S	S	na	na	na	na	na	na	S	na
03/04/2019	bladder catheter	UROCOLTURA (Germi Gram +,Gram -,Miceti)	Morganella_morganii	Proteobacteria	Gammaproteobacteria	Enterobacterales	Morganellaceae	Morganella	Morganella_morganii	apr-2019	2019	Apr	nosocomial	R	na	S	na	R	na	na	na	na	S	R	na	na	S	na	na	na	S	na	S	R	na	S	na	R	na	S	S	na	na	S	na	na	na	S	na
26/06/2019	bladder catheter	UROCOLTURA (Germi Gram +,Gram -,Miceti)	Morganella_morganii	Proteobacteria	Gammaproteobacteria	Enterobacterales	Morganellaceae	Morganella	Morganella_morganii	apr-2019	2019	Jun	previous	R	na	S	na	R	na	na	na	na	R	R	na	na	S	na	na	na	S	na	S	R	na	R	na	I	na	R	S	na	na	R	na	na	na	S	na
11/04/2018	bladder catheter	UROCOLTURA (Germi Gram +,Gram -,Miceti)	Proteus_mirabilis	Proteobacteria	Gammaproteobacteria	Enterobacterales	Morganellaceae	Proteus	Proteus_mirabilis	apr-2018	2018	Apr	nosocomial	S	na	S	S	na	na	na	na	na	S	R	na	na	S	S	na	na	S	na	S	S	na	S	na	na	na	S	S	na	na	S	na	na	S	S	na
30/04/2018	bladder catheter	UROCOLTURA (Germi Gram +,Gram -,Miceti)	Proteus_mirabilis	Proteobacteria	Gammaproteobacteria	Enterobacterales	Morganellaceae	Proteus	Proteus_mirabilis	apr-2018	2018	Apr	nosocomial	R	na	S	R	na	na	na	na	na	R	R	na	na	S	R	na	na	S	na	S	R	na	R	na	na	na	R	S	na	na	R	na	na	R	S	na
02/08/2018	bladder catheter	UROCOLTURA (Germi Gram +,Gram -,Miceti)	Proteus_mirabilis	Proteobacteria	Gammaproteobacteria	Enterobacterales	Morganellaceae	Proteus	Proteus_mirabilis	lug-2018	2018	Aug	nosocomial	R	na	S	na	na	na	na	na	na	R	R	na	na	S	S	na	na	S	na	S	S	na	R	na	na	na	R	S	na	na	R	na	na	R	S	na
07/08/2018	bladder catheter	UROCOLTURA (Germi Gram +,Gram -,Miceti)	Proteus_mirabilis	Proteobacteria	Gammaproteobacteria	Enterobacterales	Morganellaceae	Proteus	Proteus_mirabilis	lug-2018	2018	Aug	nosocomial	R	na	na	R	na	na	S	na	S	R	na	R	na	R	R	na	na	S	na	I	R	na	I	na	na	na	na	S	na	na	R	na	na	na	S	na
20/08/2018	bladder catheter	UROCOLTURA (Germi Gram +,Gram -,Miceti)	Proteus_mirabilis	Proteobacteria	Gammaproteobacteria	Enterobacterales	Morganellaceae	Proteus	Proteus_mirabilis	lug-2018	2018	Aug	nosocomial	S	na	S	S	na	na	na	na	na	S	R	na	na	S	S	na	na	S	na	S	S	na	I	na	na	na	S	S	na	na	I	na	na	S	S	na
26/08/2018	bladder catheter	UROCOLTURA (Germi Gram +,Gram -,Miceti)	Proteus_mirabilis	Proteobacteria	Gammaproteobacteria	Enterobacterales	Morganellaceae	Proteus	Proteus_mirabilis	lug-2018	2018	Aug	nosocomial	R	na	S	S	na	na	na	na	na	S	R	na	na	S	S	na	na	S	na	S	R	na	R	na	na	na	S	S	na	na	S	na	na	R	S	na
28/08/2018	bladder catheter	UROCOLTURA (Germi Gram +,Gram -,Miceti)	Proteus_mirabilis	Proteobacteria	Gammaproteobacteria	Enterobacterales	Morganellaceae	Proteus	Proteus_mirabilis	lug-2018	2018	Aug	nosocomial	R	na	S	na	na	na	na	na	na	R	R	na	na	R	R	na	na	S	na	S	S	na	R	na	na	na	R	S	na	na	R	na	na	R	S	na
03/12/2018	bladder catheter	UROCOLTURA (Germi Gram +,Gram -,Miceti)	Proteus_mirabilis	Proteobacteria	Gammaproteobacteria	Enterobacterales	Morganellaceae	Proteus	Proteus_mirabilis	ott-2018	2018	Dec	nosocomial	R	na	S	R	na	na	I	na	na	S	R	na	R	na	R	na	na	R	na	I	na	na	S	na	na	na	S	S	na	na	na	na	na	na	S	na
25/12/2018	bladder catheter	UROCOLTURA (Germi Gram +,Gram -,Miceti)	Proteus_mirabilis	Proteobacteria	Gammaproteobacteria	Enterobacterales	Morganellaceae	Proteus	Proteus_mirabilis	ott-2018	2018	Dec	nosocomial	R	na	S	R	na	na	S	na	na	S	R	na	S	na	S	na	na	S	na	S	na	na	S	na	na	na	S	S	na	na	na	na	na	na	S	na
26/12/2018	bladder catheter	UROCOLTURA (Germi Gram +,Gram -,Miceti)	Proteus_mirabilis	Proteobacteria	Gammaproteobacteria	Enterobacterales	Morganellaceae	Proteus	Proteus_mirabilis	ott-2018	2018	Dec	nosocomial	R	na	S	S	na	na	S	na	na	I	R	na	S	na	S	na	na	S	na	S	na	na	S	na	na	na	I	S	na	na	na	na	na	na	S	na
06/02/2018	bladder catheter	UROCOLTURA (Germi Gram +,Gram -,Miceti)	Proteus_mirabilis	Proteobacteria	Gammaproteobacteria	Enterobacterales	Morganellaceae	Proteus	Proteus_mirabilis	gen-2018	2018	Feb	nosocomial	R	na	S	S	na	na	na	na	na	R	R	na	na	S	S	na	na	R	na	R	S	na	S	na	na	na	R	R	na	na	S	na	na	R	R	na
06/02/2018	bladder catheter	UROCOLTURA (Germi Gram +,Gram -,Miceti)	Proteus_mirabilis	Proteobacteria	Gammaproteobacteria	Enterobacterales	Morganellaceae	Proteus	Proteus_mirabilis	gen-2018	2018	Feb	nosocomial	R	na	S	S	na	na	na	na	na	R	R	na	na	S	S	na	na	S	na	S	S	na	R	na	na	na	R	S	na	na	S	na	na	R	S	na
11/02/2018	bladder catheter	UROCOLTURA (Germi Gram +,Gram -,Miceti)	Proteus_mirabilis	Proteobacteria	Gammaproteobacteria	Enterobacterales	Morganellaceae	Proteus	Proteus_mirabilis	gen-2018	2018	Feb	nosocomial	S	na	S	S	na	na	na	na	na	S	R	na	na	S	S	na	na	S	na	S	S	na	S	na	na	na	S	S	na	na	S	na	na	S	S	na
17/02/2018	bladder catheter	UROCOLTURA (Germi Gram +,Gram -,Miceti)	Proteus_mirabilis	Proteobacteria	Gammaproteobacteria	Enterobacterales	Morganellaceae	Proteus	Proteus_mirabilis	gen-2018	2018	Feb	nosocomial	R	na	S	S	na	na	na	na	na	I	R	na	na	S	S	na	na	R	na	I	R	na	R	na	na	na	I	S	na	na	R	na	na	S	S	na
23/02/2018	bladder catheter	UROCOLTURA (Germi Gram +,Gram -,Miceti)	Proteus_mirabilis	Proteobacteria	Gammaproteobacteria	Enterobacterales	Morganellaceae	Proteus	Proteus_mirabilis	gen-2018	2018	Feb	nosocomial	S	na	S	S	na	na	na	na	na	S	R	na	na	S	S	na	na	S	na	S	S	na	R	na	na	na	S	S	na	na	S	na	na	S	S	na
17/01/2018	bladder catheter	UROCOLTURA (Germi Gram +,Gram -,Miceti)	Proteus_mirabilis	Proteobacteria	Gammaproteobacteria	Enterobacterales	Morganellaceae	Proteus	Proteus_mirabilis	gen-2018	2018	Jan	nosocomial	S	na	S	S	na	na	na	na	na	S	R	na	na	S	S	na	na	S	na	S	S	na	R	na	na	na	S	S	na	na	S	na	na	S	S	na
17/07/2018	bladder catheter	UROCOLTURA (Germi Gram +,Gram -,Miceti)	Proteus_mirabilis	Proteobacteria	Gammaproteobacteria	Enterobacterales	Morganellaceae	Proteus	Proteus_mirabilis	lug-2018	2018	Jul	nosocomial	R	na	na	S	na	na	S	na	S	R	na	S	na	S	S	na	na	R	na	S	S	na	I	na	na	na	na	S	na	na	I	na	na	na	S	na
18/07/2018	bladder catheter	UROCOLTURA (Germi Gram +,Gram -,Miceti)	Proteus_mirabilis	Proteobacteria	Gammaproteobacteria	Enterobacterales	Morganellaceae	Proteus	Proteus_mirabilis	lug-2018	2018	Jul	nosocomial	R	na	S	R	na	na	na	na	na	S	R	na	na	S	S	na	na	R	na	I	S	na	R	na	na	na	S	S	na	na	S	na	na	S	S	na
24/07/2018	bladder catheter	UROCOLTURA (Germi Gram +,Gram -,Miceti)	Proteus_mirabilis	Proteobacteria	Gammaproteobacteria	Enterobacterales	Morganellaceae	Proteus	Proteus_mirabilis	lug-2018	2018	Jul	nosocomial	R	na	S	na	na	na	na	na	na	R	R	na	na	S	S	na	na	S	na	S	S	na	R	na	na	na	R	S	na	na	R	na	na	R	S	na
26/07/2018	bladder catheter	UROCOLTURA (Germi Gram +,Gram -,Miceti)	Proteus_mirabilis	Proteobacteria	Gammaproteobacteria	Enterobacterales	Morganellaceae	Proteus	Proteus_mirabilis	lug-2018	2018	Jul	nosocomial	R	na	S	na	na	na	na	na	na	R	R	na	na	S	S	na	na	S	na	S	R	na	R	na	na	na	R	S	na	na	S	na	na	R	S	na
21/06/2018	bladder catheter	UROCOLTURA (Germi Gram +,Gram -,Miceti)	Proteus_mirabilis	Proteobacteria	Gammaproteobacteria	Enterobacterales	Morganellaceae	Proteus	Proteus_mirabilis	apr-2018	2018	Jun	nosocomial	R	na	S	R	na	na	na	na	na	R	R	na	na	R	R	na	na	S	na	I	R	na	R	na	na	na	R	S	na	na	R	na	na	R	S	na
06/03/2018	bladder catheter	UROCOLTURA (Germi Gram +,Gram -,Miceti)	Proteus_mirabilis	Proteobacteria	Gammaproteobacteria	Enterobacterales	Morganellaceae	Proteus	Proteus_mirabilis	gen-2018	2018	Mar	nosocomial	R	na	S	S	na	na	na	na	na	R	R	na	na	S	S	na	na	S	na	S	S	na	S	na	na	na	R	S	na	na	S	na	na	S	S	na
23/05/2018	bladder catheter	UROCOLTURA (Germi Gram +,Gram -,Miceti)	Proteus_mirabilis	Proteobacteria	Gammaproteobacteria	Enterobacterales	Morganellaceae	Proteus	Proteus_mirabilis	apr-2018	2018	May	nosocomial	R	na	S	na	na	na	na	na	na	R	R	na	na	S	S	na	na	S	na	S	S	na	R	na	na	na	R	S	na	na	R	na	na	R	S	na
11/11/2018	bladder catheter	UROCOLTURA (Germi Gram +,Gram -,Miceti)	Proteus_mirabilis	Proteobacteria	Gammaproteobacteria	Enterobacterales	Morganellaceae	Proteus	Proteus_mirabilis	ott-2018	2018	Nov	nosocomial	S	na	S	S	na	na	S	na	na	S	R	na	S	na	S	na	na	S	na	S	na	na	S	na	na	na	S	S	na	na	na	na	na	na	S	na
17/11/2018	bladder catheter	UROCOLTURA (Germi Gram +,Gram -,Miceti)	Proteus_mirabilis	Proteobacteria	Gammaproteobacteria	Enterobacterales	Morganellaceae	Proteus	Proteus_mirabilis	ott-2018	2018	Nov	nosocomial	R	na	na	R	na	na	R	na	R	R	na	R	na	R	R	na	na	S	na	R	R	na	S	na	na	na	na	S	na	na	S	na	na	na	S	na
26/11/2018	bladder catheter	UROCOLTURA (Germi Gram +,Gram -,Miceti)	Proteus_mirabilis	Proteobacteria	Gammaproteobacteria	Enterobacterales	Morganellaceae	Proteus	Proteus_mirabilis	ott-2018	2018	Nov	nosocomial	S	na	S	S	na	na	S	na	na	S	R	na	S	na	S	na	na	S	na	S	na	na	S	na	na	na	S	S	na	na	na	na	na	na	S	na
10/10/2018	bladder catheter	UROCOLTURA (Germi Gram +,Gram -,Miceti)	Proteus_mirabilis	Proteobacteria	Gammaproteobacteria	Enterobacterales	Morganellaceae	Proteus	Proteus_mirabilis	ott-2018	2018	Oct	nosocomial	R	na	S	S	na	na	S	na	na	S	R	na	S	na	S	na	na	S	na	S	na	na	R	na	na	na	S	S	na	na	na	na	na	na	S	na
23/09/2018	bladder catheter	UROCOLTURA (Germi Gram +,Gram -,Miceti)	Proteus_mirabilis	Proteobacteria	Gammaproteobacteria	Enterobacterales	Morganellaceae	Proteus	Proteus_mirabilis	lug-2018	2018	Sep	nosocomial	R	na	S	na	na	na	R	na	na	R	R	na	S	na	R	na	na	S	na	S	na	na	R	na	na	na	R	S	na	na	na	na	na	na	S	na
23/04/2019	bladder catheter	UROCOLTURA (Germi Gram +,Gram -,Miceti)	Proteus_mirabilis	Proteobacteria	Gammaproteobacteria	Enterobacterales	Morganellaceae	Proteus	Proteus_mirabilis	apr-2019	2019	Apr	previous	R	na	S	na	S	na	na	na	na	S	R	na	na	S	S	na	na	S	na	S	S	na	R	na	na	na	S	S	na	na	R	na	na	R	S	na
19/02/2019	bladder catheter	UROCOLTURA (Germi Gram +,Gram -,Miceti)	Proteus_mirabilis	Proteobacteria	Gammaproteobacteria	Enterobacterales	Morganellaceae	Proteus	Proteus_mirabilis	gen-2019	2019	Feb	nosocomial	R	na	S	na	S	na	na	na	na	S	R	na	na	S	S	na	na	S	na	S	S	na	R	na	na	na	S	S	na	na	S	na	na	S	S	na
02/01/2019	bladder catheter	UROCOLTURA (Germi Gram +,Gram -,Miceti)	Proteus_mirabilis	Proteobacteria	Gammaproteobacteria	Enterobacterales	Morganellaceae	Proteus	Proteus_mirabilis	gen-2019	2019	Jan	nosocomial	S	na	S	na	S	na	S	na	na	S	R	na	S	na	S	na	na	S	na	S	na	na	S	na	na	na	S	S	na	na	na	na	na	na	S	na
03/01/2019	bladder catheter	UROCOLTURA (Germi Gram +,Gram -,Miceti)	Proteus_mirabilis	Proteobacteria	Gammaproteobacteria	Enterobacterales	Morganellaceae	Proteus	Proteus_mirabilis	gen-2019	2019	Jan	nosocomial	R	na	na	na	S	na	S	na	S	R	na	S	na	S	S	na	na	S	na	S	S	na	R	na	na	na	na	S	na	na	R	na	na	na	S	na
15/01/2019	bladder catheter	UROCOLTURA (Germi Gram +,Gram -,Miceti)	Proteus_mirabilis	Proteobacteria	Gammaproteobacteria	Enterobacterales	Morganellaceae	Proteus	Proteus_mirabilis	gen-2019	2019	Jan	nosocomial	R	na	S	na	R	na	S	na	na	S	R	na	S	na	S	na	na	S	na	S	na	na	R	na	na	na	S	S	na	na	na	na	na	na	S	na
08/06/2019	bladder catheter	UROCOLTURA (Germi Gram +,Gram -,Miceti)	Proteus_mirabilis	Proteobacteria	Gammaproteobacteria	Enterobacterales	Morganellaceae	Proteus	Proteus_mirabilis	apr-2019	2019	Jun	nosocomial	R	na	na	na	na	na	R	na	S	R	na	R	na	I	R	na	na	S	na	I	R	na	R	na	na	na	na	S	na	na	I	na	na	na	S	na
11/06/2019	bladder catheter	UROCOLTURA (Germi Gram +,Gram -,Miceti)	Proteus_mirabilis	Proteobacteria	Gammaproteobacteria	Enterobacterales	Morganellaceae	Proteus	Proteus_mirabilis	apr-2019	2019	Jun	previous	S	na	I	na	S	na	na	na	na	S	R	na	na	S	S	na	na	na	na	S	S	na	R	na	na	na	S	S	na	na	R	na	na	S	S	na
11/06/2019	bladder catheter	UROCOLTURA (Germi Gram +,Gram -,Miceti)	Proteus_mirabilis	Proteobacteria	Gammaproteobacteria	Enterobacterales	Morganellaceae	Proteus	Proteus_mirabilis	apr-2019	2019	Jun	nosocomial	R	na	S	na	R	na	na	na	na	S	R	na	na	S	R	na	na	S	na	S	R	na	S	na	na	na	S	S	na	na	S	na	na	S	S	na
15/06/2019	bladder catheter	UROCOLTURA (Germi Gram +,Gram -,Miceti)	Proteus_mirabilis	Proteobacteria	Gammaproteobacteria	Enterobacterales	Morganellaceae	Proteus	Proteus_mirabilis	apr-2019	2019	Jun	nosocomial	R	na	S	na	S	na	na	na	na	R	R	na	na	S	S	na	na	S	na	S	R	na	R	na	na	na	R	S	na	na	R	na	na	S	S	na
30/06/2019	bladder catheter	UROCOLTURA (Germi Gram +,Gram -,Miceti)	Proteus_mirabilis	Proteobacteria	Gammaproteobacteria	Enterobacterales	Morganellaceae	Proteus	Proteus_mirabilis	apr-2019	2019	Jun	nosocomial	R	na	S	na	R	na	na	na	na	R	R	na	na	R	R	na	na	S	na	I	S	na	R	na	na	na	R	S	na	na	R	na	na	R	S	na
22/05/2019	bladder catheter	UROCOLTURA (Germi Gram +,Gram -,Miceti)	Proteus_mirabilis	Proteobacteria	Gammaproteobacteria	Enterobacterales	Morganellaceae	Proteus	Proteus_mirabilis	apr-2019	2019	May	previous	R	na	S	na	R	na	na	na	na	R	R	na	na	R	R	na	na	S	na	I	R	na	I	na	na	na	R	S	na	na	R	na	na	R	S	na
29/05/2019	bladder catheter	UROCOLTURA (Germi Gram +,Gram -,Miceti)	Proteus_mirabilis	Proteobacteria	Gammaproteobacteria	Enterobacterales	Morganellaceae	Proteus	Proteus_mirabilis	apr-2019	2019	May	nosocomial	S	na	S	na	S	na	na	na	na	S	R	na	na	S	S	na	na	S	na	S	S	na	R	na	na	na	S	S	na	na	S	na	na	S	S	na
30/05/2019	bladder catheter	UROCOLTURA (Germi Gram +,Gram -,Miceti)	Proteus_mirabilis	Proteobacteria	Gammaproteobacteria	Enterobacterales	Morganellaceae	Proteus	Proteus_mirabilis	apr-2019	2019	May	nosocomial	R	na	S	na	R	na	na	na	na	I	R	na	na	R	R	na	na	S	na	S	S	na	R	na	na	na	I	S	na	na	R	na	na	R	S	na
14/06/2018	bladder catheter	UROCOLTURA (Germi Gram +,Gram -,Miceti)	Proteus_vulgaris	Proteobacteria	Gammaproteobacteria	Enterobacterales	Morganellaceae	Proteus	Proteus_vulgaris	apr-2018	2018	Jun	nosocomial	R	na	S	na	na	na	na	na	na	S	R	na	na	S	na	na	na	S	na	S	S	na	S	na	R	na	S	S	na	na	S	na	na	S	S	na
06/04/2019	bladder catheter	UROCOLTURA (Germi Gram +,Gram -,Miceti)	Proteus_vulgaris	Proteobacteria	Gammaproteobacteria	Enterobacterales	Morganellaceae	Proteus	Proteus_vulgaris	apr-2019	2019	Apr	previous	R	na	S	na	S	na	na	na	na	I	R	na	na	S	na	na	na	S	na	S	R	na	S	na	R	na	I	S	na	na	S	na	na	S	S	na
28/03/2019	bladder catheter	UROCOLTURA (Germi Gram +,Gram -,Miceti)	Proteus_vulgaris	Proteobacteria	Gammaproteobacteria	Enterobacterales	Morganellaceae	Proteus	Proteus_vulgaris	gen-2019	2019	Mar	nosocomial	R	na	S	na	na	na	na	na	na	S	R	na	na	S	na	na	na	S	na	S	S	na	S	na	I	na	S	S	na	na	S	na	na	R	S	na
26/02/2018	bladder catheter	UROCOLTURA (Germi Gram +,Gram -,Miceti)	Providencia_rettgeri	Proteobacteria	Gammaproteobacteria	Enterobacterales	Morganellaceae	Providencia	Providencia_rettgeri	gen-2018	2018	Feb	nosocomial	R	na	S	R	na	na	na	na	na	R	R	na	na	R	na	na	na	R	na	I	S	na	R	na	R	na	R	na	na	na	R	na	na	R	S	na
29/07/2018	bladder catheter	UROCOLTURA (Germi Gram +,Gram -,Miceti)	Providencia_stuartii	Proteobacteria	Gammaproteobacteria	Enterobacterales	Morganellaceae	Providencia	Providencia_stuartii	lug-2018	2018	Jul	nosocomial	R	na	S	R	na	na	na	na	na	R	R	na	na	I	na	na	na	R	na	S	R	na	R	na	R	na	R	R	na	na	R	na	na	R	S	na
12/02/2019	bladder catheter	UROCOLTURA (Germi Gram +,Gram -,Miceti)	Providencia_stuartii	Proteobacteria	Gammaproteobacteria	Enterobacterales	Morganellaceae	Providencia	Providencia_stuartii	gen-2019	2019	Feb	nosocomial	R	na	S	na	R	na	R	na	na	R	R	na	I	na	na	na	na	S	na	S	na	na	R	na	S	na	R	S	na	na	na	na	na	na	S	na
05/01/2019	bladder catheter	UROCOLTURA (Germi Gram +,Gram -,Miceti)	Providencia_stuartii	Proteobacteria	Gammaproteobacteria	Enterobacterales	Morganellaceae	Providencia	Providencia_stuartii	gen-2019	2019	Jan	nosocomial	R	na	S	na	R	na	R	na	na	R	R	na	R	na	na	na	na	S	na	S	na	na	R	na	S	na	R	S	na	na	na	na	na	na	S	na
09/05/2019	bladder catheter	UROCOLTURA (Germi Gram +,Gram -,Miceti)	Providencia_stuartii	Proteobacteria	Gammaproteobacteria	Enterobacterales	Morganellaceae	Providencia	Providencia_stuartii	apr-2019	2019	May	nosocomial	R	na	na	na	R	na	R	na	R	R	na	R	na	R	na	na	na	S	na	S	R	na	R	na	S	na	na	S	na	na	R	na	na	na	S	na
09/04/2018	bladder catheter	UROCOLTURA (Germi Gram +,Gram -,Miceti)	Pseudomonas_aeruginosa	Proteobacteria	Gammaproteobacteria	Pseudomonadales	Pseudomonadaceae	Pseudomonas	Pseudomonas_aeruginosa	apr-2018	2018	Apr	nosocomial	na	na	S	na	na	na	na	na	na	S	na	na	na	na	na	na	na	na	na	S	na	na	S	na	S	na	S	S	na	na	S	na	na	S	S	na
19/04/2018	bladder catheter	UROCOLTURA (Germi Gram +,Gram -,Miceti)	Pseudomonas_aeruginosa	Proteobacteria	Gammaproteobacteria	Pseudomonadales	Pseudomonadaceae	Pseudomonas	Pseudomonas_aeruginosa	apr-2018	2018	Apr	nosocomial	na	na	S	na	na	na	na	na	na	S	na	na	na	na	na	na	na	na	na	S	S	na	S	na	S	na	S	S	na	na	S	na	na	S	S	na
14/08/2018	bladder catheter	UROCOLTURA (Germi Gram +,Gram -,Miceti)	Pseudomonas_aeruginosa	Proteobacteria	Gammaproteobacteria	Pseudomonadales	Pseudomonadaceae	Pseudomonas	Pseudomonas_aeruginosa	lug-2018	2018	Aug	nosocomial	na	na	S	na	na	na	na	na	na	S	na	na	na	na	na	na	na	na	na	S	S	na	S	na	S	na	S	S	na	na	S	na	na	S	S	na
18/08/2018	bladder catheter	UROCOLTURA (Germi Gram +,Gram -,Miceti)	Pseudomonas_aeruginosa	Proteobacteria	Gammaproteobacteria	Pseudomonadales	Pseudomonadaceae	Pseudomonas	Pseudomonas_aeruginosa	lug-2018	2018	Aug	nosocomial	na	na	S	na	na	na	na	na	na	S	na	na	na	na	na	na	na	na	na	S	na	na	S	na	S	na	S	S	na	na	S	na	na	S	S	na
27/08/2018	bladder catheter	UROCOLTURA (Germi Gram +,Gram -,Miceti)	Pseudomonas_aeruginosa	Proteobacteria	Gammaproteobacteria	Pseudomonadales	Pseudomonadaceae	Pseudomonas	Pseudomonas_aeruginosa	lug-2018	2018	Aug	nosocomial	na	na	R	na	na	na	na	na	na	R	na	na	na	na	na	na	na	na	na	S	S	na	S	na	R	na	R	R	na	na	R	na	na	R	S	na
19/12/2018	bladder catheter	UROCOLTURA (Germi Gram +,Gram -,Miceti)	Pseudomonas_aeruginosa	Proteobacteria	Gammaproteobacteria	Pseudomonadales	Pseudomonadaceae	Pseudomonas	Pseudomonas_aeruginosa	ott-2018	2018	Dec	nosocomial	na	na	S	na	na	na	na	na	na	S	na	na	na	na	na	na	na	na	na	S	S	na	S	na	S	na	S	S	na	na	S	na	na	S	S	na
31/12/2018	bladder catheter	UROCOLTURA (Germi Gram +,Gram -,Miceti)	Pseudomonas_aeruginosa	Proteobacteria	Gammaproteobacteria	Pseudomonadales	Pseudomonadaceae	Pseudomonas	Pseudomonas_aeruginosa	ott-2018	2018	Dec	nosocomial	na	na	na	na	na	na	na	na	na	S	na	na	na	na	na	na	na	na	na	S	na	na	S	na	S	na	na	R	na	na	S	na	na	na	S	na
02/02/2018	bladder catheter	UROCOLTURA (Germi Gram +,Gram -,Miceti)	Pseudomonas_aeruginosa	Proteobacteria	Gammaproteobacteria	Pseudomonadales	Pseudomonadaceae	Pseudomonas	Pseudomonas_aeruginosa	gen-2018	2018	Feb	nosocomial	na	na	S	na	na	na	na	na	na	S	na	na	na	na	na	na	na	na	na	R	na	na	S	na	S	na	S	S	na	na	S	na	na	R	R	na
02/01/2018	bladder catheter	UROCOLTURA (Germi Gram +,Gram -,Miceti)	Pseudomonas_aeruginosa	Proteobacteria	Gammaproteobacteria	Pseudomonadales	Pseudomonadaceae	Pseudomonas	Pseudomonas_aeruginosa	gen-2018	2018	Jan	nosocomial	R	na	na	R	na	na	na	na	na	na	na	na	na	R	R	na	na	na	na	na	na	na	na	na	na	na	na	na	na	na	na	na	na	na	na	na
14/01/2018	bladder catheter	UROCOLTURA (Germi Gram +,Gram -,Miceti)	Pseudomonas_aeruginosa	Proteobacteria	Gammaproteobacteria	Pseudomonadales	Pseudomonadaceae	Pseudomonas	Pseudomonas_aeruginosa	gen-2018	2018	Jan	nosocomial	na	na	S	na	na	na	na	na	na	S	S	na	na	na	na	na	na	na	na	S	na	na	S	na	S	na	S	S	na	na	S	na	na	S	S	na
24/01/2018	bladder catheter	UROCOLTURA (Germi Gram +,Gram -,Miceti)	Pseudomonas_aeruginosa	Proteobacteria	Gammaproteobacteria	Pseudomonadales	Pseudomonadaceae	Pseudomonas	Pseudomonas_aeruginosa	gen-2018	2018	Jan	nosocomial	na	na	S	na	na	na	na	na	na	S	na	na	na	na	na	na	na	na	na	S	na	na	S	na	S	na	S	S	na	na	S	na	na	S	S	na
24/01/2018	bladder catheter	UROCOLTURA (Germi Gram +,Gram -,Miceti)	Pseudomonas_aeruginosa	Proteobacteria	Gammaproteobacteria	Pseudomonadales	Pseudomonadaceae	Pseudomonas	Pseudomonas_aeruginosa	gen-2018	2018	Jan	nosocomial	na	na	S	na	na	na	na	na	na	R	na	na	na	na	na	na	na	na	na	S	na	na	R	na	S	na	R	S	na	na	R	na	na	R	S	na
26/01/2018	bladder catheter	UROCOLTURA (Germi Gram +,Gram -,Miceti)	Pseudomonas_aeruginosa	Proteobacteria	Gammaproteobacteria	Pseudomonadales	Pseudomonadaceae	Pseudomonas	Pseudomonas_aeruginosa	gen-2018	2018	Jan	nosocomial	na	na	na	na	na	na	na	na	na	S	na	na	na	na	na	na	na	na	na	S	na	na	S	na	S	na	na	S	na	na	S	na	na	na	S	na
19/07/2018	bladder catheter	UROCOLTURA (Germi Gram +,Gram -,Miceti)	Pseudomonas_aeruginosa	Proteobacteria	Gammaproteobacteria	Pseudomonadales	Pseudomonadaceae	Pseudomonas	Pseudomonas_aeruginosa	lug-2018	2018	Jul	nosocomial	na	na	S	na	na	na	na	na	na	S	na	na	na	na	na	na	na	na	na	S	na	na	S	na	S	na	S	S	na	na	S	na	na	S	S	na
29/07/2018	bladder catheter	UROCOLTURA (Germi Gram +,Gram -,Miceti)	Pseudomonas_aeruginosa	Proteobacteria	Gammaproteobacteria	Pseudomonadales	Pseudomonadaceae	Pseudomonas	Pseudomonas_aeruginosa	lug-2018	2018	Jul	nosocomial	na	na	S	na	na	na	na	na	na	S	na	na	na	na	na	na	na	na	na	S	S	na	S	na	S	na	S	S	na	na	S	na	na	S	S	na
11/06/2018	bladder catheter	UROCOLTURA (Germi Gram +,Gram -,Miceti)	Pseudomonas_aeruginosa	Proteobacteria	Gammaproteobacteria	Pseudomonadales	Pseudomonadaceae	Pseudomonas	Pseudomonas_aeruginosa	apr-2018	2018	Jun	nosocomial	na	na	S	na	na	na	na	na	na	S	na	na	na	na	na	na	na	na	na	S	S	na	S	na	S	na	S	S	na	na	S	na	na	S	S	na
08/03/2018	bladder catheter	UROCOLTURA (Germi Gram +,Gram -,Miceti)	Pseudomonas_aeruginosa	Proteobacteria	Gammaproteobacteria	Pseudomonadales	Pseudomonadaceae	Pseudomonas	Pseudomonas_aeruginosa	gen-2018	2018	Mar	nosocomial	na	na	S	na	na	na	na	na	na	S	na	na	na	na	na	na	na	na	na	S	S	na	S	na	S	na	S	S	na	na	S	na	na	R	S	na
18/03/2018	bladder catheter	UROCOLTURA (Germi Gram +,Gram -,Miceti)	Pseudomonas_aeruginosa	Proteobacteria	Gammaproteobacteria	Pseudomonadales	Pseudomonadaceae	Pseudomonas	Pseudomonas_aeruginosa	gen-2018	2018	Mar	nosocomial	na	na	S	na	na	na	na	na	na	S	na	na	na	na	na	na	na	na	na	S	na	na	S	na	S	na	S	S	na	na	S	na	na	S	S	na
18/03/2018	bladder catheter	UROCOLTURA (Germi Gram +,Gram -,Miceti)	Pseudomonas_aeruginosa	Proteobacteria	Gammaproteobacteria	Pseudomonadales	Pseudomonadaceae	Pseudomonas	Pseudomonas_aeruginosa	gen-2018	2018	Mar	nosocomial	na	na	S	na	na	na	na	na	na	S	na	na	na	na	na	na	na	na	na	S	na	na	S	na	S	na	S	S	na	na	S	na	na	S	S	na
19/03/2018	bladder catheter	UROCOLTURA (Germi Gram +,Gram -,Miceti)	Pseudomonas_aeruginosa	Proteobacteria	Gammaproteobacteria	Pseudomonadales	Pseudomonadaceae	Pseudomonas	Pseudomonas_aeruginosa	gen-2018	2018	Mar	nosocomial	na	na	S	na	na	na	na	na	na	R	na	na	na	na	na	na	na	na	na	R	na	na	S	na	S	na	R	S	na	na	S	na	na	R	S	na
23/03/2018	bladder catheter	UROCOLTURA (Germi Gram +,Gram -,Miceti)	Pseudomonas_aeruginosa	Proteobacteria	Gammaproteobacteria	Pseudomonadales	Pseudomonadaceae	Pseudomonas	Pseudomonas_aeruginosa	gen-2018	2018	Mar	nosocomial	na	na	S	na	na	na	na	na	na	S	na	na	na	na	na	na	na	na	na	S	na	na	S	na	S	na	S	S	na	na	S	na	na	S	S	na
03/05/2018	bladder catheter	UROCOLTURA (Germi Gram +,Gram -,Miceti)	Pseudomonas_aeruginosa	Proteobacteria	Gammaproteobacteria	Pseudomonadales	Pseudomonadaceae	Pseudomonas	Pseudomonas_aeruginosa	apr-2018	2018	May	nosocomial	na	na	S	na	na	na	na	na	na	S	na	na	na	na	na	na	na	na	na	S	na	na	S	na	S	na	S	S	na	na	S	na	na	S	S	na
10/11/2018	bladder catheter	UROCOLTURA (Germi Gram +,Gram -,Miceti)	Pseudomonas_aeruginosa	Proteobacteria	Gammaproteobacteria	Pseudomonadales	Pseudomonadaceae	Pseudomonas	Pseudomonas_aeruginosa	ott-2018	2018	Nov	nosocomial	na	na	S	na	na	na	S	na	na	S	na	na	na	na	na	na	na	na	na	S	na	na	S	na	S	na	S	S	na	na	na	na	na	na	S	na
08/10/2018	bladder catheter	UROCOLTURA (Germi Gram +,Gram -,Miceti)	Pseudomonas_aeruginosa	Proteobacteria	Gammaproteobacteria	Pseudomonadales	Pseudomonadaceae	Pseudomonas	Pseudomonas_aeruginosa	ott-2018	2018	Oct	nosocomial	na	na	na	na	na	na	na	na	na	R	na	na	na	na	na	na	na	na	na	S	na	na	S	na	S	na	na	S	na	na	S	na	na	na	S	na
31/10/2018	bladder catheter	UROCOLTURA (Germi Gram +,Gram -,Miceti)	Pseudomonas_aeruginosa	Proteobacteria	Gammaproteobacteria	Pseudomonadales	Pseudomonadaceae	Pseudomonas	Pseudomonas_aeruginosa	ott-2018	2018	Oct	nosocomial	na	na	S	na	na	na	S	na	na	S	na	na	na	na	na	na	na	na	na	S	na	na	S	na	S	na	S	S	na	na	na	na	na	na	S	na
24/09/2018	bladder catheter	UROCOLTURA (Germi Gram +,Gram -,Miceti)	Pseudomonas_aeruginosa	Proteobacteria	Gammaproteobacteria	Pseudomonadales	Pseudomonadaceae	Pseudomonas	Pseudomonas_aeruginosa	lug-2018	2018	Sep	nosocomial	na	na	S	na	na	na	S	na	na	S	na	na	na	na	na	na	na	na	na	S	na	na	S	na	S	na	S	S	na	na	na	na	na	na	S	na
28/09/2018	bladder catheter	UROCOLTURA (Germi Gram +,Gram -,Miceti)	Pseudomonas_aeruginosa	Proteobacteria	Gammaproteobacteria	Pseudomonadales	Pseudomonadaceae	Pseudomonas	Pseudomonas_aeruginosa	lug-2018	2018	Sep	nosocomial	na	na	S	na	na	na	S	na	na	R	na	na	na	na	na	na	na	na	na	S	na	na	S	na	I	na	R	S	na	na	na	na	na	na	S	na
29/09/2018	bladder catheter	UROCOLTURA (Germi Gram +,Gram -,Miceti)	Pseudomonas_aeruginosa	Proteobacteria	Gammaproteobacteria	Pseudomonadales	Pseudomonadaceae	Pseudomonas	Pseudomonas_aeruginosa	lug-2018	2018	Sep	nosocomial	na	na	S	na	na	na	S	na	na	S	na	na	na	na	na	na	na	na	na	S	na	na	S	na	S	na	S	S	na	na	na	na	na	na	S	na
04/04/2019	bladder catheter	UROCOLTURA (Germi Gram +,Gram -,Miceti)	Pseudomonas_aeruginosa	Proteobacteria	Gammaproteobacteria	Pseudomonadales	Pseudomonadaceae	Pseudomonas	Pseudomonas_aeruginosa	apr-2019	2019	Apr	nosocomial	na	na	R	na	na	na	na	na	na	R	na	na	na	na	na	na	na	na	na	R	S	na	S	na	R	na	R	R	na	na	R	na	na	R	R	na
08/04/2019	bladder catheter	UROCOLTURA (Germi Gram +,Gram -,Miceti)	Pseudomonas_aeruginosa	Proteobacteria	Gammaproteobacteria	Pseudomonadales	Pseudomonadaceae	Pseudomonas	Pseudomonas_aeruginosa	apr-2019	2019	Apr	nosocomial	na	na	S	na	na	na	na	na	na	S	R	na	na	na	na	na	na	na	na	S	S	na	S	na	S	na	S	S	na	na	S	na	na	S	S	na
09/04/2019	bladder catheter	UROCOLTURA (Germi Gram +,Gram -,Miceti)	Pseudomonas_aeruginosa	Proteobacteria	Gammaproteobacteria	Pseudomonadales	Pseudomonadaceae	Pseudomonas	Pseudomonas_aeruginosa	apr-2019	2019	Apr	nosocomial	na	na	na	na	na	na	na	na	na	S	na	na	na	na	na	na	na	na	na	S	S	na	S	na	S	na	na	S	na	na	S	na	na	na	S	na
30/04/2019	bladder catheter	UROCOLTURA (Germi Gram +,Gram -,Miceti)	Pseudomonas_aeruginosa	Proteobacteria	Gammaproteobacteria	Pseudomonadales	Pseudomonadaceae	Pseudomonas	Pseudomonas_aeruginosa	apr-2019	2019	Apr	nosocomial	na	na	R	na	na	na	na	na	na	R	na	na	na	na	na	na	na	na	na	R	S	na	S	na	R	na	R	R	na	na	R	na	na	R	R	na
03/02/2019	bladder catheter	UROCOLTURA (Germi Gram +,Gram -,Miceti)	Pseudomonas_aeruginosa	Proteobacteria	Gammaproteobacteria	Pseudomonadales	Pseudomonadaceae	Pseudomonas	Pseudomonas_aeruginosa	gen-2019	2019	Feb	nosocomial	na	na	S	na	na	na	na	na	na	R	na	na	na	na	na	na	na	na	na	R	na	na	S	na	S	na	R	S	na	na	S	na	na	S	S	na
11/02/2019	bladder catheter	UROCOLTURA (Germi Gram +,Gram -,Miceti)	Pseudomonas_aeruginosa	Proteobacteria	Gammaproteobacteria	Pseudomonadales	Pseudomonadaceae	Pseudomonas	Pseudomonas_aeruginosa	gen-2019	2019	Feb	nosocomial	na	na	S	na	na	na	na	na	na	S	na	na	na	na	na	na	na	na	na	S	S	na	S	na	S	na	S	S	na	na	S	na	na	S	S	na
15/02/2019	bladder catheter	UROCOLTURA (Germi Gram +,Gram -,Miceti)	Pseudomonas_aeruginosa	Proteobacteria	Gammaproteobacteria	Pseudomonadales	Pseudomonadaceae	Pseudomonas	Pseudomonas_aeruginosa	gen-2019	2019	Feb	nosocomial	na	na	S	na	na	na	na	na	na	S	na	na	na	na	na	na	na	na	na	S	na	na	S	na	S	na	S	S	na	na	S	na	na	S	S	na
06/01/2019	bladder catheter	UROCOLTURA (Germi Gram +,Gram -,Miceti)	Pseudomonas_aeruginosa	Proteobacteria	Gammaproteobacteria	Pseudomonadales	Pseudomonadaceae	Pseudomonas	Pseudomonas_aeruginosa	gen-2019	2019	Jan	nosocomial	na	na	S	na	na	na	S	na	na	S	na	na	na	na	na	na	na	na	na	S	na	na	S	na	S	na	S	S	na	na	na	na	na	na	S	na
14/01/2019	bladder catheter	UROCOLTURA (Germi Gram +,Gram -,Miceti)	Pseudomonas_aeruginosa	Proteobacteria	Gammaproteobacteria	Pseudomonadales	Pseudomonadaceae	Pseudomonas	Pseudomonas_aeruginosa	gen-2019	2019	Jan	nosocomial	na	na	S	na	na	na	S	na	na	S	na	na	na	na	na	na	na	na	na	S	na	na	S	na	S	na	S	S	na	na	na	na	na	na	S	na
21/01/2019	bladder catheter	UROCOLTURA (Germi Gram +,Gram -,Miceti)	Pseudomonas_aeruginosa	Proteobacteria	Gammaproteobacteria	Pseudomonadales	Pseudomonadaceae	Pseudomonas	Pseudomonas_aeruginosa	gen-2019	2019	Jan	nosocomial	na	na	S	na	na	na	S	na	na	R	na	na	na	na	na	na	na	na	na	S	na	na	S	na	S	na	R	S	na	na	na	na	na	na	S	na
15/03/2019	bladder catheter	UROCOLTURA (Germi Gram +,Gram -,Miceti)	Pseudomonas_aeruginosa	Proteobacteria	Gammaproteobacteria	Pseudomonadales	Pseudomonadaceae	Pseudomonas	Pseudomonas_aeruginosa	gen-2019	2019	Mar	nosocomial	na	na	na	na	na	na	na	na	na	R	na	na	na	na	na	na	na	na	na	S	S	na	R	na	S	na	na	S	na	na	R	na	na	na	R	na
18/03/2019	bladder catheter	UROCOLTURA (Germi Gram +,Gram -,Miceti)	Pseudomonas_aeruginosa	Proteobacteria	Gammaproteobacteria	Pseudomonadales	Pseudomonadaceae	Pseudomonas	Pseudomonas_aeruginosa	gen-2019	2019	Mar	nosocomial	na	na	R	na	na	na	na	na	na	R	na	na	na	na	na	na	na	na	na	R	S	na	R	na	R	na	R	R	na	na	R	na	na	R	R	na
01/05/2019	bladder catheter	UROCOLTURA (Germi Gram +,Gram -,Miceti)	Pseudomonas_aeruginosa	Proteobacteria	Gammaproteobacteria	Pseudomonadales	Pseudomonadaceae	Pseudomonas	Pseudomonas_aeruginosa	apr-2019	2019	May	nosocomial	na	na	S	na	na	na	na	na	na	S	na	na	na	na	na	na	na	na	na	S	S	na	S	na	S	na	S	S	na	na	S	na	na	S	S	na
22/05/2019	bladder catheter	UROCOLTURA (Germi Gram +,Gram -,Miceti)	Pseudomonas_aeruginosa	Proteobacteria	Gammaproteobacteria	Pseudomonadales	Pseudomonadaceae	Pseudomonas	Pseudomonas_aeruginosa	apr-2019	2019	May	previous	na	na	S	na	na	na	na	na	na	S	na	na	na	na	na	na	na	na	na	S	S	na	S	na	S	na	S	S	na	na	S	na	na	S	S	na
24/05/2019	bladder catheter	UROCOLTURA (Germi Gram +,Gram -,Miceti)	Pseudomonas_aeruginosa	Proteobacteria	Gammaproteobacteria	Pseudomonadales	Pseudomonadaceae	Pseudomonas	Pseudomonas_aeruginosa	apr-2019	2019	May	nosocomial	na	na	S	na	na	na	S	na	na	S	na	na	na	na	na	na	na	na	na	S	na	na	S	na	S	na	S	S	na	na	na	na	na	na	S	na
04/02/2019	bladder catheter	UROCOLTURA (Germi Gram +,Gram -,Miceti)	Pseudomonas_luteola	Proteobacteria	Gammaproteobacteria	Pseudomonadales	Pseudomonadaceae	Pseudomonas	Pseudomonas_luteola	gen-2019	2019	Feb	nosocomial	na	na	R	na	na	na	na	na	na	S	R	na	na	na	na	na	na	na	na	S	na	na	R	na	S	na	S	I	na	na	R	na	na	R	S	na
02/04/2018	bladder catheter	UROCOLTURA (Germi Gram +,Gram -,Miceti)	Staphylococcus_aureus	Firmicutes	Bacilli	Bacillales	Staphylococcaceae	Staphylococcus	Staphylococcus_aureus	apr-2018	2018	Apr	nosocomial	R	na	na	na	na	na	na	R	na	S	na	na	na	na	na	S	R	na	S	na	S	na	S	na	na	S	na	na	S	S	na	S	R	na	na	na
30/12/2018	bladder catheter	UROCOLTURA (Germi Gram +,Gram -,Miceti)	Staphylococcus_aureus	Firmicutes	Bacilli	Bacillales	Staphylococcaceae	Staphylococcus	Staphylococcus_aureus	ott-2018	2018	Dec	nosocomial	na	na	na	na	na	na	na	S	na	R	na	na	na	na	na	S	S	na	S	na	S	na	S	na	na	S	na	na	S	R	na	R	R	na	na	na
02/02/2018	bladder catheter	UROCOLTURA (Germi Gram +,Gram -,Miceti)	Staphylococcus_aureus	Firmicutes	Bacilli	Bacillales	Staphylococcaceae	Staphylococcus	Staphylococcus_aureus	gen-2018	2018	Feb	nosocomial	na	na	na	na	na	na	na	R	na	R	na	na	na	na	na	S	R	na	S	na	S	na	S	na	na	S	na	na	S	R	na	R	R	na	na	na
03/01/2019	bladder catheter	UROCOLTURA (Germi Gram +,Gram -,Miceti)	Staphylococcus_aureus	Firmicutes	Bacilli	Bacillales	Staphylococcaceae	Staphylococcus	Staphylococcus_aureus	gen-2019	2019	Jan	nosocomial	R	na	na	na	na	na	na	S	na	S	na	na	na	na	na	S	S	na	S	na	S	na	S	na	na	S	na	na	S	S	na	S	R	na	na	na
23/05/2019	bladder catheter	UROCOLTURA (Germi Gram +,Gram -,Miceti)	Staphylococcus_aureus	Firmicutes	Bacilli	Bacillales	Staphylococcaceae	Staphylococcus	Staphylococcus_aureus	apr-2019	2019	May	nosocomial	R	na	na	na	na	na	na	R	na	S	na	na	na	na	na	S	R	na	S	na	S	na	R	na	na	S	na	na	S	S	na	S	R	na	na	na
28/05/2019	bladder catheter	UROCOLTURA (Germi Gram +,Gram -,Miceti)	Staphylococcus_aureus	Firmicutes	Bacilli	Bacillales	Staphylococcaceae	Staphylococcus	Staphylococcus_aureus	apr-2019	2019	May	nosocomial	na	na	na	na	na	na	na	S	na	S	na	na	na	na	na	S	S	na	S	na	S	na	S	na	na	S	na	na	S	S	na	S	na	na	na	na
06/04/2018	bladder catheter	UROCOLTURA (Germi Gram +,Gram -,Miceti)	Staphylococcus_epidermidis	Firmicutes	Bacilli	Bacillales	Staphylococcaceae	Staphylococcus	Staphylococcus_epidermidis	apr-2018	2018	Apr	nosocomial	R	na	na	na	na	na	na	R	na	R	na	na	na	na	na	S	R	na	R	na	S	na	R	na	na	S	na	na	na	R	na	R	na	na	na	na
10/09/2018	bladder catheter	UROCOLTURA (Germi Gram +,Gram -,Miceti)	Staphylococcus_epidermidis	Firmicutes	Bacilli	Bacillales	Staphylococcaceae	Staphylococcus	Staphylococcus_epidermidis	lug-2018	2018	Sep	nosocomial	R	na	na	na	na	na	na	S	na	S	na	na	na	na	na	S	R	na	R	na	R	na	S	na	na	S	na	na	na	S	na	S	na	na	na	na
10/05/2019	bladder catheter	UROCOLTURA (Germi Gram +,Gram -,Miceti)	Staphylococcus_hominis	Firmicutes	Bacilli	Bacillales	Staphylococcaceae	Staphylococcus	Staphylococcus_hominis	apr-2019	2019	May	nosocomial	R	na	na	na	na	na	na	R	na	R	na	na	na	na	na	S	R	na	S	na	R	na	R	na	na	S	na	na	na	R	na	R	R	na	na	na
03/04/2018	bladder catheter	UROCOLTURA (Germi Gram +,Gram -,Miceti)	Staphylococcus_intermedius	Firmicutes	Bacilli	Bacillales	Staphylococcaceae	Staphylococcus	Staphylococcus_intermedius	apr-2018	2018	Apr	nosocomial	R	na	na	na	na	na	na	R	na	S	na	na	na	na	na	R	R	na	R	na	S	na	R	na	na	R	na	na	na	S	na	R	R	na	na	R
02/01/2018	bladder catheter	UROCOLTURA (Germi Gram +,Gram -,Miceti)	Stenotrophomonas_maltophilia	Proteobacteria	Gammaproteobacteria	Xanthomonadales	Xanthomonadaceae	Stenotrophomonas	Stenotrophomonas_maltophilia	gen-2018	2018	Jan	nosocomial	na	na	na	na	na	na	na	na	na	na	na	na	na	na	na	na	na	na	na	na	na	na	na	na	na	na	na	na	na	na	na	na	na	na	na	na
30/08/2018	bladder catheter	UROCOLTURA (Germi Gram +,Gram -,Miceti)	Enterococcus_sp	Firmicutes	Bacilli	Lactobacillales	Enterococcaceae	Enterococcus	uncharacterized_Enterococcus	lug-2018	2018	Aug	nosocomial	R	na	na	na	na	na	na	na	na	na	na	na	na	na	na	na	na	na	na	na	na	na	na	R	R	S	na	na	na	na	na	na	na	na	na	na
18/04/2019	Ureteral catheter	UROCOLTURA (Germi Gram +,Gram -,Miceti)	Enterobacter_cloacae	Proteobacteria	Gammaproteobacteria	Enterobacterales	Enterobacteriaceae	Enterobacter	Enterobacter_cloacae	apr-2019	2019	Apr	nosocomial	R	na	S	na	R	na	na	na	na	S	na	na	na	R	na	na	na	R	na	S	S	na	S	na	R	na	S	S	na	na	S	na	na	R	I	na
20/04/2018	Ureteral catheter	UROCOLTURA (Germi Gram +,Gram -,Miceti)	Enterococcus_faecalis	Firmicutes	Bacilli	Lactobacillales	Enterococcaceae	Enterococcus	Enterococcus_faecalis	apr-2018	2018	Apr	nosocomial	S	na	na	na	na	na	na	na	na	S	na	na	na	na	na	na	na	na	na	na	na	S	na	S	S	S	na	na	na	na	na	na	na	na	na	na
24/07/2018	Ureteral catheter	UROCOLTURA (Germi Gram +,Gram -,Miceti)	Enterococcus_faecalis	Firmicutes	Bacilli	Lactobacillales	Enterococcaceae	Enterococcus	Enterococcus_faecalis	lug-2018	2018	Jul	nosocomial	S	na	na	na	na	na	na	na	na	R	na	na	na	R	R	na	na	na	na	R	na	S	na	R	S	S	na	na	na	na	na	na	na	na	na	na
19/02/2019	Ureteral catheter	UROCOLTURA (Germi Gram +,Gram -,Miceti)	Enterococcus_faecalis	Firmicutes	Bacilli	Lactobacillales	Enterococcaceae	Enterococcus	Enterococcus_faecalis	gen-2019	2019	Feb	nosocomial	S	na	na	na	na	na	na	na	na	R	na	na	na	na	na	na	na	na	na	na	na	S	na	R	S	S	na	na	na	na	na	na	na	na	na	na
04/01/2019	Ureteral catheter	UROCOLTURA (Germi Gram +,Gram -,Miceti)	Enterococcus_faecalis	Firmicutes	Bacilli	Lactobacillales	Enterococcaceae	Enterococcus	Enterococcus_faecalis	gen-2019	2019	Jan	nosocomial	S	na	na	na	na	na	na	na	na	S	na	na	na	na	na	na	na	na	na	na	na	S	na	S	S	S	na	na	na	na	na	na	na	na	na	na
18/01/2019	Ureteral catheter	UROCOLTURA (Germi Gram +,Gram -,Miceti)	Enterococcus_faecalis	Firmicutes	Bacilli	Lactobacillales	Enterococcaceae	Enterococcus	Enterococcus_faecalis	gen-2019	2019	Jan	nosocomial	S	na	na	na	na	na	na	na	na	S	na	na	na	na	na	na	na	na	na	na	na	S	na	S	S	S	na	na	na	na	na	na	na	na	na	na
18/06/2019	Ureteral catheter	UROCOLTURA (Germi Gram +,Gram -,Miceti)	Enterococcus_faecalis	Firmicutes	Bacilli	Lactobacillales	Enterococcaceae	Enterococcus	Enterococcus_faecalis	apr-2019	2019	Jun	nosocomial	S	na	na	na	na	na	na	na	na	R	na	na	na	na	na	na	na	na	na	na	na	S	na	R	S	S	na	na	na	na	na	na	na	na	na	na
25/05/2019	Ureteral catheter	UROCOLTURA (Germi Gram +,Gram -,Miceti)	Enterococcus_faecalis	Firmicutes	Bacilli	Lactobacillales	Enterococcaceae	Enterococcus	Enterococcus_faecalis	apr-2019	2019	May	nosocomial	S	na	na	na	na	na	na	na	na	S	na	na	na	na	na	na	na	na	na	na	na	S	na	S	S	S	na	na	na	na	na	na	na	na	na	na
30/04/2018	Ureteral catheter	UROCOLTURA (Germi Gram +,Gram -,Miceti)	Enterococcus_faecium	Firmicutes	Bacilli	Lactobacillales	Enterococcaceae	Enterococcus	Enterococcus_faecium	apr-2018	2018	Apr	nosocomial	R	na	na	na	na	na	na	na	na	R	na	na	na	na	na	na	na	na	na	na	na	na	na	R	R	S	na	na	na	na	na	na	na	na	na	na
24/03/2018	Ureteral catheter	UROCOLTURA (Germi Gram +,Gram -,Miceti)	Enterococcus_faecium	Firmicutes	Bacilli	Lactobacillales	Enterococcaceae	Enterococcus	Enterococcus_faecium	gen-2018	2018	Mar	nosocomial	na	na	na	na	na	na	na	na	na	R	na	na	na	na	na	na	na	na	na	na	na	na	na	R	R	S	na	na	na	na	na	na	na	na	na	na
21/11/2018	Ureteral catheter	UROCOLTURA (Germi Gram +,Gram -,Miceti)	Enterococcus_faecium	Firmicutes	Bacilli	Lactobacillales	Enterococcaceae	Enterococcus	Enterococcus_faecium	ott-2018	2018	Nov	nosocomial	R	na	na	na	na	na	na	na	na	R	na	na	na	na	na	na	na	na	na	na	na	na	na	R	R	S	na	na	na	na	na	na	na	na	na	na
20/02/2019	Ureteral catheter	UROCOLTURA (Germi Gram +,Gram -,Miceti)	Enterococcus_faecium	Firmicutes	Bacilli	Lactobacillales	Enterococcaceae	Enterococcus	Enterococcus_faecium	gen-2019	2019	Feb	nosocomial	R	na	na	na	na	na	na	na	na	R	na	na	na	na	na	na	na	na	na	na	na	na	na	R	R	S	na	na	na	na	na	na	na	na	na	na
28/06/2019	Ureteral catheter	UROCOLTURA (Germi Gram +,Gram -,Miceti)	Enterococcus_faecium	Firmicutes	Bacilli	Lactobacillales	Enterococcaceae	Enterococcus	Enterococcus_faecium	apr-2019	2019	Jun	nosocomial	R	na	na	na	na	na	na	na	na	R	na	na	na	na	na	na	na	na	na	na	na	na	na	R	R	S	na	na	na	na	na	na	na	na	na	na
01/10/2018	Ureteral catheter	UROCOLTURA (Germi Gram +,Gram -,Miceti)	Escherichia_coli	Proteobacteria	Gammaproteobacteria	Enterobacterales	Enterobacteriaceae	Escherichia	Escherichia_coli	ott-2018	2018	Oct	nosocomial	R	na	S	R	na	na	R	na	na	R	na	na	R	na	R	na	na	S	na	R	na	na	R	na	S	na	R	S	na	na	na	na	na	na	S	na
03/10/2018	Ureteral catheter	UROCOLTURA (Germi Gram +,Gram -,Miceti)	Escherichia_coli	Proteobacteria	Gammaproteobacteria	Enterobacterales	Enterobacteriaceae	Escherichia	Escherichia_coli	ott-2018	2018	Oct	nosocomial	R	na	na	R	na	na	R	na	R	R	na	R	na	R	R	na	na	S	na	R	S	S	R	na	S	na	na	S	na	na	R	na	na	na	I	na
04/01/2019	Ureteral catheter	UROCOLTURA (Germi Gram +,Gram -,Miceti)	Escherichia_coli	Proteobacteria	Gammaproteobacteria	Enterobacterales	Enterobacteriaceae	Escherichia	Escherichia_coli	gen-2019	2019	Jan	nosocomial	R	na	S	na	na	na	R	na	na	S	na	na	R	na	R	na	na	S	na	R	na	na	S	na	S	na	S	S	na	na	na	na	na	na	S	na
12/06/2019	Ureteral catheter	UROCOLTURA (Germi Gram +,Gram -,Miceti)	Escherichia_coli	Proteobacteria	Gammaproteobacteria	Enterobacterales	Enterobacteriaceae	Escherichia	Escherichia_coli	apr-2019	2019	Jun	nosocomial	R	na	I	na	R	na	na	na	na	R	na	na	na	R	R	na	na	S	na	R	S	na	S	na	S	na	R	S	na	na	R	na	na	R	S	na
12/06/2019	Ureteral catheter	UROCOLTURA (Germi Gram +,Gram -,Miceti)	Klebsiella_pneumoniae_spp_pneumoniae	Proteobacteria	Gammaproteobacteria	Enterobacterales	Enterobacteriaceae	Klebsiella	Klebsiella_pneumoniae	apr-2019	2019	Jun	nosocomial	R	na	R	na	R	na	na	na	na	R	na	na	na	R	R	na	na	R	na	R	S	na	S	na	R	na	R	R	na	na	R	na	na	R	R	na
30/03/2019	Ureteral catheter	UROCOLTURA (Germi Gram +,Gram -,Miceti)	Klebsiella_pneumoniae_spp_pneumoniae	Proteobacteria	Gammaproteobacteria	Enterobacterales	Enterobacteriaceae	Klebsiella	Klebsiella_pneumoniae	gen-2019	2019	Mar	nosocomial	R	na	R	na	R	na	na	na	na	R	na	na	na	R	R	na	na	R	na	R	R	na	R	na	R	na	R	R	na	na	R	na	na	R	R	na
15/12/2018	Ureteral catheter	UROCOLTURA (Germi Gram +,Gram -,Miceti)	Proteus_mirabilis	Proteobacteria	Gammaproteobacteria	Enterobacterales	Morganellaceae	Proteus	Proteus_mirabilis	ott-2018	2018	Dec	nosocomial	R	na	S	S	na	na	na	na	na	R	R	na	na	S	S	na	na	S	na	S	S	na	R	na	na	na	R	S	na	na	R	na	na	S	S	na
18/01/2019	Ureteral catheter	UROCOLTURA (Germi Gram +,Gram -,Miceti)	Proteus_mirabilis	Proteobacteria	Gammaproteobacteria	Enterobacterales	Morganellaceae	Proteus	Proteus_mirabilis	gen-2019	2019	Jan	nosocomial	S	na	na	na	S	na	S	na	S	S	na	S	na	S	S	na	na	S	na	S	S	na	S	na	na	na	na	S	na	na	S	na	na	na	S	na
10/07/2018	Ureteral catheter	UROCOLTURA (Germi Gram +,Gram -,Miceti)	Pseudomonas_aeruginosa	Proteobacteria	Gammaproteobacteria	Pseudomonadales	Pseudomonadaceae	Pseudomonas	Pseudomonas_aeruginosa	lug-2018	2018	Jul	nosocomial	na	na	S	na	na	na	na	na	na	S	na	na	na	na	na	na	na	na	na	R	S	na	S	na	S	na	S	S	na	na	S	na	na	R	R	na
20/04/2018	Ureteral catheter	UROCOLTURA (Germi Gram +,Gram -,Miceti)	Staphylococcus_aureus	Firmicutes	Bacilli	Bacillales	Staphylococcaceae	Staphylococcus	Staphylococcus_aureus	apr-2018	2018	Apr	nosocomial	na	na	na	na	na	na	na	R	na	R	na	na	na	na	na	S	R	na	S	na	S	na	S	na	na	S	na	na	S	R	na	S	na	na	na	na
30/04/2018	Ureteral catheter	UROCOLTURA (Germi Gram +,Gram -,Miceti)	Staphylococcus_haemolyticus	Firmicutes	Bacilli	Bacillales	Staphylococcaceae	Staphylococcus	Staphylococcus_haemolyticus	apr-2018	2018	Apr	nosocomial	R	na	na	na	na	na	na	R	na	R	na	na	na	na	na	S	R	na	S	na	S	na	R	na	na	S	na	na	na	R	na	R	R	na	na	na
09/03/2019	Ureteral catheter	UROCOLTURA (Germi Gram +,Gram -,Miceti)	Streptococcus_bovis_I	Firmicutes	Bacilli	Lactobacillales	Streptococcaceae	Streptococcus	Streptococcus_bovis_I	gen-2019	2019	Mar	nosocomial	na	R	na	na	na	na	na	R	na	na	na	na	na	R	R	na	na	na	na	R	na	na	na	S	na	na	na	R	na	na	na	na	R	na	na	na
08/21/2018	drawn blood	EMOCOLTURA (Germi aerobi Gram+, Gram- e Miceti)	Acinetobacter_baumanii/calcoaceticus_complex	Proteobacteria	Gammaproteobacteria	Pseudomonadales	Moraxellaceae	Acinetobacter	Acinetobacter_baumannii	Lug-2018	2018	Aug	nosocomial	na	na	R	na	na	na	na	na	na	R	na	na	na	na	na	na	na	na	na	na	na	na	R	na	S	na	R	I	na	na	R	na	na	na	na	na
02/09/2018	drawn blood	EMOCOLTURA (Germi aerobi Gram+, Gram- e Miceti)	Acinetobacter_baumanii	Proteobacteria	Gammaproteobacteria	Pseudomonadales	Moraxellaceae	Acinetobacter	Acinetobacter_baumannii	gen-2018	2018	Feb	previous	na	na	S	na	na	na	na	na	na	R	na	na	na	na	na	na	na	na	na	na	na	na	R	na	R	na	R	R	na	na	S	na	na	na	na	na
04/05/2018	drawn blood	EMOCOLTURA (Germi aerobi Gram+, Gram- e Miceti)	Acinetobacter_lwoffii/haemolyticus	Proteobacteria	Gammaproteobacteria	Pseudomonadales	Moraxellaceae	Acinetobacter	Acinetobacter_lwoffii	apr-2018	2018	Apr	previous	na	na	S	na	na	na	na	na	na	S	na	na	na	na	na	na	na	na	na	na	na	na	S	na	S	na	S	S	na	na	S	na	na	na	na	na
05/23/2018	drawn blood	EMOCOLTURA (Germi anaerobi Gram+, Gram- e Miceti)	Actinomyces_israelii	Actinobacteria	Actinobacteria	Actinomycetales	Actinomycetaceae	Actinomyces	Actinomyces_israelii	apr-2018	2018	May	nosocomial	na	na	na	na	S	na	na	na	na	na	na	na	na	S	na	na	na	na	na	na	na	na	na	na	S	na	na	na	na	R	na	na	na	S	S	na
04/12/2018	drawn blood	EMOCOLTURA (Germi aerobi Gram+, Gram- e Miceti)	Alcaligenes_faecalis	Proteobacteria	Betaproteobacteria	Burkholderiales	Alcaligenaceae	Alcaligenes	Alcaligenes_faecalis	apr-2018	2018	Apr	nosocomial	na	na	S	na	na	na	R	na	na	S	na	na	na	na	na	na	na	na	na	S	na	na	S	na	S	na	S	na	na	na	S	na	na	R	S	na
12/29/2018	drawn blood	EMOCOLTURA (Germi anaerobi Gram+, Gram- e Miceti)	Bacteroides_fragilis	Bacteroidetes	Bacteroidia	Bacteroidales	Bacteroidaceae	Bacteroides	Bacteroides_fragilis	Ott-2018	2018	Dec	previous	na	na	na	na	S	na	na	na	na	na	na	na	na	na	na	na	na	na	na	na	na	na	na	na	na	na	na	na	na	na	na	na	na	R	S	na
01/04/2018	drawn blood	EMOCOLTURA (Germi anaerobi Gram+, Gram- e Miceti)	Bacteroides_fragilis	Bacteroidetes	Bacteroidia	Bacteroidales	Bacteroidaceae	Bacteroides	Bacteroides_fragilis	gen-2018	2018	Jan	nosocomial	na	na	na	na	S	na	na	na	na	na	na	na	na	na	na	na	na	na	na	na	na	na	na	na	S	na	na	na	na	na	na	na	na	S	S	na
12/04/2018	drawn blood	EMOCOLTURA (Germi aerobi Gram+, Gram- e Miceti)	Citrobacter_amalonaticus	Proteobacteria	Gammaproteobacteria	Enterobacterales	Enterobacteriaceae	Citrobacter	Citrobacter_amalonaticus	Ott-2018	2018	Dec	previous	R	na	S	na	S	na	S	na	na	S	na	na	na	S	na	na	na	S	na	S	S	na	S	na	S	na	S	S	na	na	S	na	na	S	S	na
02/27/2018	drawn blood	EMOCOLTURA (Germi aerobi Gram+, Gram- e Miceti)	Citrobacter_koseri	Proteobacteria	Gammaproteobacteria	Enterobacterales	Enterobacteriaceae	Citrobacter	Citrobacter_koseri	gen-2018	2018	Feb	previous	R	na	S	na	S	na	S	na	na	S	na	na	na	S	na	na	na	S	na	S	S	na	S	na	S	na	S	S	na	na	S	na	na	S	S	na
08/08/2018	drawn blood	EMOCOLTURA (Germi aerobi Gram+, Gram- e Miceti)	Corynebacterium_amycolatum/minitissimum	Actinobacteria	Actinobacteria	Corynebacteriales	Corynebacteriaceae	Corynebacterium	Corynebacterium_amycolatum	Lug-2018	2018	Aug	nosocomial	na	na	na	na	na	na	na	na	na	R	na	na	na	na	na	na	na	na	na	na	na	na	R	na	na	na	na	na	na	na	na	na	na	na	na	na
12/03/2018	drawn blood	EMOCOLTURA (Germi aerobi Gram+, Gram- e Miceti)	Corynebacterium_amycolatum	Actinobacteria	Actinobacteria	Corynebacteriales	Corynebacteriaceae	Corynebacterium	Corynebacterium_amycolatum	Ott-2018	2018	Dec	nosocomial	na	na	na	na	na	na	na	na	na	R	na	na	na	na	na	na	na	na	na	na	na	na	R	na	na	na	na	na	na	R	na	na	na	na	na	na
04/23/2018	drawn blood	EMOCOLTURA (Germi aerobi Gram+, Gram- e Miceti)	Corynebacterium_matruchotii	Actinobacteria	Actinobacteria	Corynebacteriales	Corynebacteriaceae	Corynebacterium	Corynebacterium_matruchotii	apr-2018	2018	Apr	nosocomial	na	na	na	na	na	na	na	na	na	R	na	na	na	na	na	na	na	na	na	na	na	na	R	na	na	na	na	na	na	na	na	na	na	na	na	na
12/22/2018	drawn blood	EMOCOLTURA (Germi anaerobi Gram+, Gram- e Miceti)	Corynebacterium_urealyticum	Actinobacteria	Actinobacteria	Corynebacteriales	Corynebacteriaceae	Corynebacterium	Corynebacterium_urealyticum	Ott-2018	2018	Dec	previous	na	na	na	na	na	na	na	na	na	R	na	na	na	na	na	na	na	na	na	na	na	na	S	na	na	na	na	na	na	S	na	na	na	na	na	na
06/01/2018	drawn blood	EMOCOLTURA (Germi aerobi Gram+, Gram- e Miceti)	Enterobacter_aerogenes	Proteobacteria	Gammaproteobacteria	Enterobacterales	Enterobacteriaceae	Enterobacter	Enterobacter_aerogenes	apr-2018	2018	Jun	nosocomial	R	na	S	na	R	na	S	na	na	S	na	na	na	S	na	na	na	S	na	S	S	na	S	na	S	na	S	S	na	na	S	na	na	S	S	na
11/02/2018	drawn blood	EMOCOLTURA (Germi anaerobi Gram+, Gram- e Miceti)	Enterobacter_aerogenes	Proteobacteria	Gammaproteobacteria	Enterobacterales	Enterobacteriaceae	Enterobacter	Enterobacter_aerogenes	Ott-2018	2018	Nov	nosocomial	R	na	S	na	R	na	S	na	na	S	na	na	na	na	S	na	na	S	na	S	na	na	S	na	S	na	S	S	na	na	na	na	na	na	S	na
11/12/2018	drawn blood	EMOCOLTURA (Germi anaerobi Gram+, Gram- e Miceti)	Enterobacter_aerogenes	Proteobacteria	Gammaproteobacteria	Enterobacterales	Enterobacteriaceae	Enterobacter	Enterobacter_aerogenes	Ott-2018	2018	Nov	previous	R	na	na	na	R	na	na	na	na	na	na	na	na	na	na	na	na	na	na	na	na	na	na	na	na	na	na	na	na	na	na	na	na	na	na	na
09/03/2018	drawn blood	EMOCOLTURA (Germi aerobi Gram+, Gram- e Miceti)	Enterobacter_aerogenes	Proteobacteria	Gammaproteobacteria	Enterobacterales	Enterobacteriaceae	Enterobacter	Enterobacter_aerogenes	Lug-2018	2018	Sep	nosocomial	R	na	S	na	R	na	R	na	na	S	na	na	na	na	R	na	na	S	na	I	na	na	S	na	S	na	S	S	na	na	na	na	na	na	R	na
04/13/2018	drawn blood	EMOCOLTURA (Germi anaerobi Gram+, Gram- e Miceti)	Enterobacter_cloacae	Proteobacteria	Gammaproteobacteria	Enterobacterales	Enterobacteriaceae	Enterobacter	Enterobacter_cloacae	apr-2018	2018	Apr	nosocomial	R	na	S	na	R	na	R	na	na	S	na	na	na	R	na	na	na	R	na	I	S	na	S	na	S	na	S	S	na	na	S	na	na	R	R	na
04/18/2018	drawn blood	EMOCOLTURA (Germi aerobi Gram+, Gram- e Miceti)	Enterobacter_cloacae	Proteobacteria	Gammaproteobacteria	Enterobacterales	Enterobacteriaceae	Enterobacter	Enterobacter_cloacae	apr-2018	2018	Apr	nosocomial	R	na	S	na	R	na	S	na	na	S	na	na	na	S	na	na	na	S	na	S	R	na	S	na	S	na	S	S	na	na	S	na	na	S	S	na
08/05/2018	drawn blood	EMOCOLTURA (Germi aerobi Gram+, Gram- e Miceti)	Enterobacter_cloacae	Proteobacteria	Gammaproteobacteria	Enterobacterales	Enterobacteriaceae	Enterobacter	Enterobacter_cloacae	Lug-2018	2018	Aug	nosocomial	R	na	S	na	R	na	S	na	na	S	na	na	na	S	na	na	na	S	na	S	S	na	S	na	S	na	S	S	na	na	S	na	na	S	S	na
08/08/2018	drawn blood	EMOCOLTURA (Germi aerobi Gram+, Gram- e Miceti)	Enterobacter_cloacae	Proteobacteria	Gammaproteobacteria	Enterobacterales	Enterobacteriaceae	Enterobacter	Enterobacter_cloacae	Lug-2018	2018	Aug	nosocomial	R	na	S	na	R	na	S	na	na	S	na	na	na	S	na	na	na	S	na	S	S	na	S	na	S	na	S	S	na	na	S	na	na	S	S	na
01/05/2018	drawn blood	EMOCOLTURA (Germi aerobi Gram+, Gram- e Miceti)	Enterobacter_cloacae	Proteobacteria	Gammaproteobacteria	Enterobacterales	Enterobacteriaceae	Enterobacter	Enterobacter_cloacae	gen-2018	2018	Jan	nosocomial	R	na	S	na	R	na	R	na	na	S	S	na	na	R	na	na	na	S	na	S	S	na	S	na	S	na	S	S	na	na	S	na	na	R	R	na
07/07/2018	drawn blood	EMOCOLTURA (Germi anaerobi Gram+, Gram- e Miceti)	Enterobacter_cloacae	Proteobacteria	Gammaproteobacteria	Enterobacterales	Enterobacteriaceae	Enterobacter	Enterobacter_cloacae	Lug-2018	2018	Jul	previous	R	na	S	na	R	na	S	na	na	S	na	na	na	S	na	na	na	S	na	S	S	na	S	na	S	na	S	S	na	na	S	na	na	S	S	na
07/15/2018	drawn blood	EMOCOLTURA (Germi aerobi Gram+, Gram- e Miceti)	Enterobacter_cloacae	Proteobacteria	Gammaproteobacteria	Enterobacterales	Enterobacteriaceae	Enterobacter	Enterobacter_cloacae	Lug-2018	2018	Jul	nosocomial	R	na	S	na	R	na	S	na	na	S	na	na	na	S	na	na	na	S	na	S	S	na	S	na	S	na	S	S	na	na	S	na	na	S	S	na
04/11/2018	drawn blood	EMOCOLTURA (Germi aerobi Gram+, Gram- e Miceti)	Enterococcus_faecalis	Firmicutes	Bacilli	Lactobacillales	Enterococcaceae	Enterococcus	Enterococcus_faecalis	apr-2018	2018	Apr	nosocomial	S	na	na	na	na	na	na	na	na	na	na	na	na	na	na	na	na	na	na	na	na	na	na	na	S	na	na	na	na	na	na	na	na	na	na	na
12/09/2018	drawn blood	EMOCOLTURA (Germi anaerobi Gram+, Gram- e Miceti)	Enterococcus_faecalis	Firmicutes	Bacilli	Lactobacillales	Enterococcaceae	Enterococcus	Enterococcus_faecalis	Ott-2018	2018	Dec	nosocomial	S	na	na	na	na	na	na	na	na	na	na	na	na	na	na	na	na	na	na	na	na	na	na	na	S	na	na	na	na	na	na	na	na	na	na	na
12/11/2018	drawn blood	EMOCOLTURA (Germi aerobi Gram+, Gram- e Miceti)	Enterococcus_faecalis	Firmicutes	Bacilli	Lactobacillales	Enterococcaceae	Enterococcus	Enterococcus_faecalis	Ott-2018	2018	Dec	nosocomial	S	na	na	na	na	na	na	na	na	na	na	na	na	na	na	na	na	na	na	na	na	na	na	na	S	na	na	na	na	na	na	na	na	na	na	na
02/01/2018	drawn blood	EMOCOLTURA (Germi aerobi Gram+, Gram- e Miceti)	Enterococcus_faecalis	Firmicutes	Bacilli	Lactobacillales	Enterococcaceae	Enterococcus	Enterococcus_faecalis	gen-2018	2018	Feb	nosocomial	S	na	na	na	na	na	na	na	na	na	na	na	na	na	na	na	na	na	na	na	na	na	na	na	S	na	na	na	na	na	na	na	na	na	na	na
02/09/2018	drawn blood	EMOCOLTURA (Germi aerobi Gram+, Gram- e Miceti)	Enterococcus_faecalis	Firmicutes	Bacilli	Lactobacillales	Enterococcaceae	Enterococcus	Enterococcus_faecalis	gen-2018	2018	Feb	nosocomial	S	na	na	na	na	na	na	na	na	na	na	na	na	na	na	na	na	na	na	na	na	na	na	na	S	na	na	na	na	na	na	na	na	na	na	na
07/30/2018	drawn blood	EMOCOLTURA (Germi anaerobi Gram+, Gram- e Miceti)	Enterococcus_faecalis	Firmicutes	Bacilli	Lactobacillales	Enterococcaceae	Enterococcus	Enterococcus_faecalis	Lug-2018	2018	Jul	nosocomial	S	na	na	na	na	na	na	na	na	na	na	na	na	na	na	na	na	na	na	na	na	na	na	na	S	na	na	na	na	na	na	na	na	na	na	na
06/05/2018	drawn blood	EMOCOLTURA (Germi aerobi Gram+, Gram- e Miceti)	Enterococcus_faecalis	Firmicutes	Bacilli	Lactobacillales	Enterococcaceae	Enterococcus	Enterococcus_faecalis	apr-2018	2018	Jun	nosocomial	I	na	na	na	na	na	na	na	na	na	na	na	na	na	na	na	na	na	na	na	na	na	na	na	I	na	na	na	na	na	na	na	na	na	na	na
03/06/2018	drawn blood	EMOCOLTURA (Germi anaerobi Gram+, Gram- e Miceti)	Enterococcus_faecalis	Firmicutes	Bacilli	Lactobacillales	Enterococcaceae	Enterococcus	Enterococcus_faecalis	gen-2018	2018	Mar	nosocomial	S	na	na	na	na	na	na	na	na	na	na	na	na	na	na	na	na	na	na	na	na	na	na	na	S	na	na	na	na	na	na	na	na	na	na	na
03/10/2018	drawn blood	EMOCOLTURA (Germi anaerobi Gram+, Gram- e Miceti)	Enterococcus_faecalis	Firmicutes	Bacilli	Lactobacillales	Enterococcaceae	Enterococcus	Enterococcus_faecalis	gen-2018	2018	Mar	nosocomial	S	na	na	na	na	na	na	na	na	na	na	na	na	na	na	na	na	na	na	na	na	na	na	na	S	na	na	na	na	na	na	na	na	na	na	na
03/14/2018	drawn blood	EMOCOLTURA (Germi anaerobi Gram+, Gram- e Miceti)	Enterococcus_faecalis	Firmicutes	Bacilli	Lactobacillales	Enterococcaceae	Enterococcus	Enterococcus_faecalis	gen-2018	2018	Mar	nosocomial	S	na	na	na	na	na	na	na	na	na	na	na	na	na	na	na	na	na	na	na	na	na	na	na	S	na	na	na	na	na	na	na	na	na	na	na
03/21/2018	drawn blood	EMOCOLTURA (Germi aerobi Gram+, Gram- e Miceti)	Enterococcus_faecalis	Firmicutes	Bacilli	Lactobacillales	Enterococcaceae	Enterococcus	Enterococcus_faecalis	gen-2018	2018	Mar	nosocomial	S	na	na	na	na	na	na	na	na	na	na	na	na	na	na	na	na	na	na	na	na	na	na	na	S	na	na	na	na	na	na	na	na	na	na	na
03/22/2018	drawn blood	EMOCOLTURA (Germi aerobi Gram+, Gram- e Miceti)	Enterococcus_faecalis	Firmicutes	Bacilli	Lactobacillales	Enterococcaceae	Enterococcus	Enterococcus_faecalis	gen-2018	2018	Mar	nosocomial	S	na	na	na	na	na	na	na	na	na	na	na	na	na	na	na	na	na	na	na	na	na	na	na	S	na	na	na	na	na	na	na	na	na	na	na
11/02/2018	drawn blood	EMOCOLTURA (Germi aerobi Gram+, Gram- e Miceti)	Enterococcus_faecalis	Firmicutes	Bacilli	Lactobacillales	Enterococcaceae	Enterococcus	Enterococcus_faecalis	Ott-2018	2018	Nov	previous	S	na	na	na	na	na	na	na	na	na	na	na	na	na	na	na	na	na	na	na	na	na	na	na	S	na	na	na	na	na	na	na	na	na	na	na
11/10/2018	drawn blood	EMOCOLTURA (Germi aerobi Gram+, Gram- e Miceti)	Enterococcus_faecalis	Firmicutes	Bacilli	Lactobacillales	Enterococcaceae	Enterococcus	Enterococcus_faecalis	Ott-2018	2018	Nov	nosocomial	S	na	na	na	na	na	na	na	na	na	na	na	na	na	na	na	na	na	na	na	na	na	na	na	S	na	na	na	na	na	na	na	na	na	na	na
04/25/2018	drawn blood	EMOCOLTURA (Germi aerobi Gram+, Gram- e Miceti)	Enterococcus_faecium	Firmicutes	Bacilli	Lactobacillales	Enterococcaceae	Enterococcus	Enterococcus_faecium	apr-2018	2018	Apr	nosocomial	R	na	na	na	na	na	na	na	na	na	na	na	na	R	R	na	na	na	na	R	na	na	na	na	R	na	na	R	na	na	na	na	na	na	na	na
04/29/2018	drawn blood	EMOCOLTURA (Germi aerobi Gram+, Gram- e Miceti)	Enterococcus_faecium	Firmicutes	Bacilli	Lactobacillales	Enterococcaceae	Enterococcus	Enterococcus_faecium	apr-2018	2018	Apr	previous	S	na	na	na	na	na	na	na	na	na	na	na	na	na	na	na	na	na	na	na	na	na	na	na	S	na	na	na	na	na	na	na	na	na	na	na
08/14/2018	drawn blood	EMOCOLTURA (Germi aerobi Gram+, Gram- e Miceti)	Enterococcus_faecium	Firmicutes	Bacilli	Lactobacillales	Enterococcaceae	Enterococcus	Enterococcus_faecium	Lug-2018	2018	Aug	nosocomial	R	na	na	na	na	na	na	na	na	na	na	na	na	na	na	na	na	na	na	na	na	na	na	na	R	na	na	na	na	na	na	na	na	na	na	na
08/29/2018	drawn blood	EMOCOLTURA (Germi anaerobi Gram+, Gram- e Miceti)	Enterococcus_faecium	Firmicutes	Bacilli	Lactobacillales	Enterococcaceae	Enterococcus	Enterococcus_faecium	Lug-2018	2018	Aug	nosocomial	S	na	na	na	na	na	na	na	na	na	na	na	na	R	R	na	na	na	na	R	na	na	na	na	S	na	na	na	na	na	na	na	na	na	na	na
12/10/2018	drawn blood	EMOCOLTURA (Germi aerobi Gram+, Gram- e Miceti)	Enterococcus_faecium	Firmicutes	Bacilli	Lactobacillales	Enterococcaceae	Enterococcus	Enterococcus_faecium	Ott-2018	2018	Dec	previous	R	na	na	na	na	na	na	na	na	na	na	na	na	na	na	na	na	na	na	na	na	na	na	na	R	na	na	na	na	na	na	na	na	na	na	na
12/17/2018	drawn blood	EMOCOLTURA (Germi aerobi Gram+, Gram- e Miceti)	Enterococcus_faecium	Firmicutes	Bacilli	Lactobacillales	Enterococcaceae	Enterococcus	Enterococcus_faecium	Ott-2018	2018	Dec	previous	S	na	na	na	na	na	na	na	na	na	na	na	na	na	na	na	na	na	na	na	na	na	na	na	S	na	na	na	na	na	na	na	na	na	na	na
02/05/2018	drawn blood	EMOCOLTURA (Germi aerobi Gram+, Gram- e Miceti)	Enterococcus_faecium	Firmicutes	Bacilli	Lactobacillales	Enterococcaceae	Enterococcus	Enterococcus_faecium	gen-2018	2018	Feb	nosocomial	R	na	na	na	na	na	na	na	na	na	na	na	na	R	R	na	na	na	na	R	na	na	na	na	R	na	na	R	na	na	na	na	na	na	na	na
01/21/2018	drawn blood	EMOCOLTURA (Germi anaerobi Gram+, Gram- e Miceti)	Enterococcus_faecium	Firmicutes	Bacilli	Lactobacillales	Enterococcaceae	Enterococcus	Enterococcus_faecium	gen-2018	2018	Jan	nosocomial	R	na	na	na	na	na	na	na	na	na	na	na	na	na	na	na	na	na	na	na	na	na	na	na	R	na	na	na	na	na	na	na	na	na	na	na
01/31/2018	drawn blood	EMOCOLTURA (Germi aerobi Gram+, Gram- e Miceti)	Enterococcus_faecium	Firmicutes	Bacilli	Lactobacillales	Enterococcaceae	Enterococcus	Enterococcus_faecium	gen-2018	2018	Jan	nosocomial	R	na	na	na	na	na	na	na	na	na	na	na	na	na	na	na	na	na	na	na	na	na	na	na	R	na	na	na	na	na	na	na	na	na	na	na
07/02/2018	drawn blood	EMOCOLTURA (Germi anaerobi Gram+, Gram- e Miceti)	Enterococcus_faecium	Firmicutes	Bacilli	Lactobacillales	Enterococcaceae	Enterococcus	Enterococcus_faecium	Lug-2018	2018	Jul	nosocomial	R	na	na	na	na	na	na	na	na	na	na	na	na	R	R	na	na	na	na	R	na	na	na	na	R	na	na	R	na	na	na	na	na	na	na	na
07/07/2018	drawn blood	EMOCOLTURA (Germi anaerobi Gram+, Gram- e Miceti)	Enterococcus_faecium	Firmicutes	Bacilli	Lactobacillales	Enterococcaceae	Enterococcus	Enterococcus_faecium	Lug-2018	2018	Jul	previous	S	na	na	na	na	na	na	na	na	na	na	na	na	R	R	na	na	na	na	R	na	na	na	na	S	na	na	na	na	na	na	na	na	na	na	na
07/22/2018	drawn blood	EMOCOLTURA (Germi aerobi Gram+, Gram- e Miceti)	Enterococcus_faecium	Firmicutes	Bacilli	Lactobacillales	Enterococcaceae	Enterococcus	Enterococcus_faecium	Lug-2018	2018	Jul	nosocomial	R	na	na	na	na	na	na	na	na	na	na	na	na	na	na	na	na	na	na	na	na	na	na	na	R	na	na	na	na	na	na	na	na	na	na	na
06/04/2018	drawn blood	EMOCOLTURA (Germi aerobi Gram+, Gram- e Miceti)	Enterococcus_faecium	Firmicutes	Bacilli	Lactobacillales	Enterococcaceae	Enterococcus	Enterococcus_faecium	apr-2018	2018	Jun	nosocomial	R	na	na	na	na	na	na	na	na	na	na	na	na	R	R	na	na	na	na	R	na	na	na	na	R	na	na	R	na	na	na	na	na	na	na	na
06/07/2018	drawn blood	EMOCOLTURA (Germi aerobi Gram+, Gram- e Miceti)	Enterococcus_faecium	Firmicutes	Bacilli	Lactobacillales	Enterococcaceae	Enterococcus	Enterococcus_faecium	apr-2018	2018	Jun	nosocomial	R	na	na	na	na	na	na	na	na	na	na	na	na	na	na	na	na	na	na	na	na	na	na	na	R	na	na	na	na	na	na	na	na	na	na	na
03/28/2018	drawn blood	EMOCOLTURA (Germi aerobi Gram+, Gram- e Miceti)	Enterococcus_faecium	Firmicutes	Bacilli	Lactobacillales	Enterococcaceae	Enterococcus	Enterococcus_faecium	apr-2018	2018	Mar	nosocomial	R	na	na	na	na	na	na	na	na	na	na	na	na	na	na	na	na	na	na	na	na	na	na	na	R	na	na	na	na	na	na	na	na	na	na	na
11/19/2018	drawn blood	EMOCOLTURA (Germi aerobi Gram+, Gram- e Miceti)	Enterococcus_faecium	Firmicutes	Bacilli	Lactobacillales	Enterococcaceae	Enterococcus	Enterococcus_faecium	Ott-2018	2018	Nov	nosocomial	na	na	na	na	na	na	na	na	na	na	na	na	na	na	na	na	na	na	na	na	na	na	R	na	na	na	na	na	na	na	na	na	na	na	na	na
09/22/2018	drawn blood	EMOCOLTURA (Germi aerobi Gram+, Gram- e Miceti)	Enterococcus_faecium	Firmicutes	Bacilli	Lactobacillales	Enterococcaceae	Enterococcus	Enterococcus_faecium	Lug-2018	2018	Sep	nosocomial	I	na	na	na	na	na	na	na	na	na	na	na	na	na	na	na	na	na	na	na	na	na	na	na	R	na	na	na	na	na	na	na	na	na	na	na
09/23/2018	drawn blood	EMOCOLTURA (Germi anaerobi Gram+, Gram- e Miceti)	Enterococcus_faecium	Firmicutes	Bacilli	Lactobacillales	Enterococcaceae	Enterococcus	Enterococcus_faecium	Lug-2018	2018	Sep	nosocomial	R	na	na	na	na	na	na	na	na	na	na	na	na	na	na	na	na	na	na	na	na	na	na	na	R	na	na	na	na	na	na	na	na	na	na	na
02/27/2018	drawn blood	EMOCOLTURA (Germi aerobi Gram+, Gram- e Miceti)	Enterococcus_raffinosus	Firmicutes	Bacilli	Lactobacillales	Enterococcaceae	Enterococcus	Enterococcus_raffinosus	gen-2018	2018	Feb	previous	na	na	na	na	na	na	na	na	na	na	na	na	na	na	na	na	na	na	na	na	na	na	na	na	na	na	I	na	na	na	na	na	na	na	na	na
05/24/2018	drawn blood	EMOCOLTURA (Germi anaerobi Gram+, Gram- e Miceti)	Enterococcus_raffinosus	Firmicutes	Bacilli	Lactobacillales	Enterococcaceae	Enterococcus	Enterococcus_raffinosus	apr-2018	2018	May	previous	S	na	na	na	na	na	na	na	na	na	na	na	na	na	na	na	na	na	na	na	na	na	na	na	S	na	na	na	na	na	na	na	na	na	na	na
04/04/2018	drawn blood	EMOCOLTURA (Germi aerobi Gram+, Gram- e Miceti)	Escherichia_coli	Proteobacteria	Gammaproteobacteria	Enterobacterales	Enterobacteriaceae	Escherichia	Escherichia_coli	apr-2018	2018	Apr	previous	R	na	S	na	R	na	S	na	na	R	na	na	na	S	S	na	na	S	na	S	S	na	R	na	S	na	R	S	na	na	R	na	na	R	S	na
04/11/2018	drawn blood	EMOCOLTURA (Germi aerobi Gram+, Gram- e Miceti)	Escherichia_coli	Proteobacteria	Gammaproteobacteria	Enterobacterales	Enterobacteriaceae	Escherichia	Escherichia_coli	apr-2018	2018	Apr	previous	R	na	I	na	R	na	R	na	na	R	na	na	na	R	R	na	na	S	na	R	S	na	S	na	S	na	R	S	na	na	R	na	na	R	S	na
04/18/2018	drawn blood	EMOCOLTURA (Germi anaerobi Gram+, Gram- e Miceti)	Escherichia_coli	Proteobacteria	Gammaproteobacteria	Enterobacterales	Enterobacteriaceae	Escherichia	Escherichia_coli	apr-2018	2018	Apr	previous	S	na	S	na	S	na	S	na	na	S	na	na	na	S	S	na	na	S	na	S	S	na	S	na	S	na	S	S	na	na	S	na	na	S	S	na
04/19/2018	drawn blood	EMOCOLTURA (Germi aerobi Gram+, Gram- e Miceti)	Escherichia_coli	Proteobacteria	Gammaproteobacteria	Enterobacterales	Enterobacteriaceae	Escherichia	Escherichia_coli	apr-2018	2018	Apr	previous	R	na	S	na	S	na	S	na	na	R	na	na	na	S	S	na	na	S	na	S	S	na	R	na	S	na	R	S	na	na	R	na	na	R	S	na
04/22/2018	drawn blood	EMOCOLTURA (Germi aerobi Gram+, Gram- e Miceti)	Escherichia_coli	Proteobacteria	Gammaproteobacteria	Enterobacterales	Enterobacteriaceae	Escherichia	Escherichia_coli	apr-2018	2018	Apr	nosocomial	R	na	S	na	R	na	R	na	na	R	na	na	na	R	R	na	na	S	na	R	R	na	R	na	S	na	R	S	na	na	R	na	na	R	S	na
04/25/2018	drawn blood	EMOCOLTURA (Germi aerobi Gram+, Gram- e Miceti)	Escherichia_coli	Proteobacteria	Gammaproteobacteria	Enterobacterales	Enterobacteriaceae	Escherichia	Escherichia_coli	apr-2018	2018	Apr	previous	R	na	S	na	S	na	I	na	na	R	na	na	na	R	R	na	na	S	na	I	S	na	S	na	S	na	R	S	na	na	S	na	na	R	S	na
04/29/2018	drawn blood	EMOCOLTURA (Germi aerobi Gram+, Gram- e Miceti)	Escherichia_coli	Proteobacteria	Gammaproteobacteria	Enterobacterales	Enterobacteriaceae	Escherichia	Escherichia_coli	apr-2018	2018	Apr	previous	R	na	S	na	S	na	S	na	na	S	na	na	na	S	S	na	na	R	na	R	S	na	S	na	S	na	S	S	na	na	S	na	na	I	S	na
08/01/2018	drawn blood	EMOCOLTURA (Germi aerobi Gram+, Gram- e Miceti)	Escherichia_coli	Proteobacteria	Gammaproteobacteria	Enterobacterales	Enterobacteriaceae	Escherichia	Escherichia_coli	Lug-2018	2018	Aug	previous	S	na	S	na	S	na	S	na	na	S	na	na	na	S	S	na	na	S	na	S	S	na	S	na	S	na	S	S	na	na	S	na	na	S	S	na
08/10/2018	drawn blood	EMOCOLTURA (Germi aerobi Gram+, Gram- e Miceti)	Escherichia_coli	Proteobacteria	Gammaproteobacteria	Enterobacterales	Enterobacteriaceae	Escherichia	Escherichia_coli	Lug-2018	2018	Aug	previous	S	na	S	na	S	na	S	na	na	S	na	na	na	S	S	na	na	S	na	S	S	na	S	na	S	na	S	S	na	na	S	na	na	S	S	na
08/11/2018	drawn blood	EMOCOLTURA (Germi aerobi Gram+, Gram- e Miceti)	Escherichia_coli	Proteobacteria	Gammaproteobacteria	Enterobacterales	Enterobacteriaceae	Escherichia	Escherichia_coli	Lug-2018	2018	Aug	nosocomial	R	na	I	na	R	na	R	na	na	R	na	na	na	R	R	na	na	S	na	R	S	na	S	na	S	na	R	S	na	na	R	na	na	R	S	na
08/14/2018	drawn blood	EMOCOLTURA (Germi aerobi Gram+, Gram- e Miceti)	Escherichia_coli	Proteobacteria	Gammaproteobacteria	Enterobacterales	Enterobacteriaceae	Escherichia	Escherichia_coli	Lug-2018	2018	Aug	nosocomial	R	na	S	na	R	na	I	na	na	I	na	na	na	I	R	na	na	S	na	S	S	na	S	na	S	na	I	S	na	na	S	na	na	R	S	na
08/18/2018	drawn blood	EMOCOLTURA (Germi aerobi Gram+, Gram- e Miceti)	Escherichia_coli	Proteobacteria	Gammaproteobacteria	Enterobacterales	Enterobacteriaceae	Escherichia	Escherichia_coli	Lug-2018	2018	Aug	previous	R	na	S	na	S	na	R	na	na	R	na	na	na	R	R	na	na	S	na	R	S	na	S	na	S	na	R	S	na	na	S	na	na	R	S	na
08/22/2018	drawn blood	EMOCOLTURA (Germi aerobi Gram+, Gram- e Miceti)	Escherichia_coli	Proteobacteria	Gammaproteobacteria	Enterobacterales	Enterobacteriaceae	Escherichia	Escherichia_coli	Lug-2018	2018	Aug	previous	S	na	S	na	S	na	S	na	na	S	na	na	na	S	S	na	na	S	na	S	S	na	S	na	S	na	S	S	na	na	S	na	na	S	S	na
08/23/2018	drawn blood	EMOCOLTURA (Germi anaerobi Gram+, Gram- e Miceti)	Escherichia_coli	Proteobacteria	Gammaproteobacteria	Enterobacterales	Enterobacteriaceae	Escherichia	Escherichia_coli	Lug-2018	2018	Aug	previous	R	na	S	na	S	na	S	na	na	S	na	na	na	S	S	na	na	S	na	S	S	na	S	na	S	na	S	S	na	na	S	na	na	R	S	na
08/25/2018	drawn blood	EMOCOLTURA (Germi aerobi Gram+, Gram- e Miceti)	Escherichia_coli	Proteobacteria	Gammaproteobacteria	Enterobacterales	Enterobacteriaceae	Escherichia	Escherichia_coli	Lug-2018	2018	Aug	previous	R	na	S	na	R	na	S	na	na	S	na	na	na	S	S	na	na	S	na	S	S	na	S	na	S	na	S	S	na	na	S	na	na	R	S	na
08/25/2018	drawn blood	EMOCOLTURA (Germi aerobi Gram+, Gram- e Miceti)	Escherichia_coli	Proteobacteria	Gammaproteobacteria	Enterobacterales	Enterobacteriaceae	Escherichia	Escherichia_coli	Lug-2018	2018	Aug	nosocomial	R	na	I	na	R	na	I	na	na	R	na	na	na	R	R	na	na	S	na	I	S	na	S	na	S	na	R	S	na	na	R	na	na	R	I	na
08/31/2018	drawn blood	EMOCOLTURA (Germi aerobi Gram+, Gram- e Miceti)	Escherichia_coli	Proteobacteria	Gammaproteobacteria	Enterobacterales	Enterobacteriaceae	Escherichia	Escherichia_coli	Lug-2018	2018	Aug	previous	R	na	S	na	R	na	R	na	na	R	na	na	na	R	R	na	na	S	na	R	S	na	R	na	S	na	R	S	na	na	R	na	na	R	S	na
12/02/2018	drawn blood	EMOCOLTURA (Germi aerobi Gram+, Gram- e Miceti)	Escherichia_coli	Proteobacteria	Gammaproteobacteria	Enterobacterales	Enterobacteriaceae	Escherichia	Escherichia_coli	Ott-2018	2018	Dec	nosocomial	R	na	S	na	R	na	R	na	na	R	na	na	na	na	R	na	na	S	na	R	na	na	R	na	S	na	R	S	na	na	na	na	na	na	S	na
12/04/2018	drawn blood	EMOCOLTURA (Germi aerobi Gram+, Gram- e Miceti)	Escherichia_coli	Proteobacteria	Gammaproteobacteria	Enterobacterales	Enterobacteriaceae	Escherichia	Escherichia_coli	Ott-2018	2018	Dec	nosocomial	S	na	S	na	S	na	S	na	na	S	na	na	na	S	S	na	na	S	na	S	S	na	S	na	S	na	S	S	na	na	S	na	na	S	S	na
12/10/2018	drawn blood	EMOCOLTURA (Germi anaerobi Gram+, Gram- e Miceti)	Escherichia_coli	Proteobacteria	Gammaproteobacteria	Enterobacterales	Enterobacteriaceae	Escherichia	Escherichia_coli	Ott-2018	2018	Dec	nosocomial	S	na	S	na	S	na	S	na	na	R	na	na	na	S	S	na	na	S	na	S	S	na	S	na	S	na	R	S	na	na	S	na	na	S	S	na
12/16/2018	drawn blood	EMOCOLTURA (Germi aerobi Gram+, Gram- e Miceti)	Escherichia_coli	Proteobacteria	Gammaproteobacteria	Enterobacterales	Enterobacteriaceae	Escherichia	Escherichia_coli	Ott-2018	2018	Dec	nosocomial	S	na	S	na	S	na	S	na	na	S	na	na	na	S	S	na	na	S	na	S	S	na	S	na	S	na	S	S	na	na	S	na	na	S	S	na
12/22/2018	drawn blood	EMOCOLTURA (Germi aerobi Gram+, Gram- e Miceti)	Escherichia_coli	Proteobacteria	Gammaproteobacteria	Enterobacterales	Enterobacteriaceae	Escherichia	Escherichia_coli	Ott-2018	2018	Dec	previous	S	na	S	na	S	na	S	na	na	S	na	na	na	S	S	na	na	S	na	S	S	na	S	na	S	na	S	S	na	na	S	na	na	S	S	na
12/26/2018	drawn blood	EMOCOLTURA (Germi aerobi Gram+, Gram- e Miceti)	Escherichia_coli	Proteobacteria	Gammaproteobacteria	Enterobacterales	Enterobacteriaceae	Escherichia	Escherichia_coli	Ott-2018	2018	Dec	nosocomial	R	na	S	na	S	na	I	na	na	R	na	na	na	na	R	na	na	S	na	R	na	na	S	na	S	na	R	S	na	na	na	na	na	na	S	na
12/26/2018	drawn blood	EMOCOLTURA (Germi aerobi Gram+, Gram- e Miceti)	Escherichia_coli	Proteobacteria	Gammaproteobacteria	Enterobacterales	Enterobacteriaceae	Escherichia	Escherichia_coli	Ott-2018	2018	Dec	nosocomial	R	na	S	na	R	na	I	na	na	R	na	na	na	na	R	na	na	S	na	R	na	na	R	na	S	na	R	S	na	na	na	na	na	na	S	na
12/29/2018	drawn blood	EMOCOLTURA (Germi aerobi Gram+, Gram- e Miceti)	Escherichia_coli	Proteobacteria	Gammaproteobacteria	Enterobacterales	Enterobacteriaceae	Escherichia	Escherichia_coli	Ott-2018	2018	Dec	nosocomial	S	na	S	na	S	na	S	na	na	S	na	na	na	na	S	na	na	S	na	S	na	na	S	na	S	na	S	S	na	na	na	na	na	na	S	na
02/05/2018	drawn blood	EMOCOLTURA (Germi aerobi Gram+, Gram- e Miceti)	Escherichia_coli	Proteobacteria	Gammaproteobacteria	Enterobacterales	Enterobacteriaceae	Escherichia	Escherichia_coli	gen-2018	2018	Feb	nosocomial	S	na	S	na	S	na	S	na	na	R	na	na	na	S	S	na	na	S	na	S	S	na	S	na	S	na	R	S	na	na	S	na	na	S	S	na
02/15/2018	drawn blood	EMOCOLTURA (Germi aerobi Gram+, Gram- e Miceti)	Escherichia_coli	Proteobacteria	Gammaproteobacteria	Enterobacterales	Enterobacteriaceae	Escherichia	Escherichia_coli	gen-2018	2018	Feb	nosocomial	R	na	S	na	S	na	S	na	na	S	na	na	na	S	S	na	na	S	na	S	S	na	S	na	S	na	S	S	na	na	S	na	na	R	S	na
02/28/2018	drawn blood	EMOCOLTURA (Germi aerobi Gram+, Gram- e Miceti)	Escherichia_coli	Proteobacteria	Gammaproteobacteria	Enterobacterales	Enterobacteriaceae	Escherichia	Escherichia_coli	gen-2018	2018	Feb	previous	R	na	S	na	R	na	S	na	na	S	na	na	na	S	S	na	na	S	na	S	S	na	S	na	S	na	S	S	na	na	S	na	na	R	S	na
01/01/2018	drawn blood	EMOCOLTURA (Germi aerobi Gram+, Gram- e Miceti)	Escherichia_coli	Proteobacteria	Gammaproteobacteria	Enterobacterales	Enterobacteriaceae	Escherichia	Escherichia_coli	gen-2018	2018	Jan	nosocomial	R	na	I	na	R	na	S	na	na	R	S	na	na	R	R	na	na	S	na	I	S	na	S	na	S	na	R	S	na	na	R	na	na	R	R	na
01/04/2018	drawn blood	EMOCOLTURA (Germi aerobi Gram+, Gram- e Miceti)	Escherichia_coli	Proteobacteria	Gammaproteobacteria	Enterobacterales	Enterobacteriaceae	Escherichia	Escherichia_coli	gen-2018	2018	Jan	previous	R	na	S	na	S	na	R	na	na	R	S	na	na	R	R	na	na	S	na	R	S	na	S	na	S	na	R	S	na	na	S	na	na	R	S	na
01/06/2018	drawn blood	EMOCOLTURA (Germi aerobi Gram+, Gram- e Miceti)	Escherichia_coli	Proteobacteria	Gammaproteobacteria	Enterobacterales	Enterobacteriaceae	Escherichia	Escherichia_coli	gen-2018	2018	Jan	previous	R	na	S	na	R	na	R	na	na	R	S	na	na	R	R	na	na	S	na	R	S	na	R	na	S	na	R	S	na	na	R	na	na	R	S	na
01/13/2018	drawn blood	EMOCOLTURA (Germi aerobi Gram+, Gram- e Miceti)	Escherichia_coli	Proteobacteria	Gammaproteobacteria	Enterobacterales	Enterobacteriaceae	Escherichia	Escherichia_coli	gen-2018	2018	Jan	previous	S	na	S	na	S	na	S	na	na	S	S	na	na	S	S	na	na	S	na	S	S	na	S	na	S	na	S	S	na	na	S	na	na	S	S	na
01/15/2018	drawn blood	EMOCOLTURA (Germi anaerobi Gram+, Gram- e Miceti)	Escherichia_coli	Proteobacteria	Gammaproteobacteria	Enterobacterales	Enterobacteriaceae	Escherichia	Escherichia_coli	gen-2018	2018	Jan	nosocomial	S	na	S	na	S	na	S	na	na	S	S	na	na	S	S	na	na	S	na	S	S	na	S	na	S	na	S	S	na	na	S	na	na	S	S	na
01/17/2018	drawn blood	EMOCOLTURA (Germi aerobi Gram+, Gram- e Miceti)	Escherichia_coli	Proteobacteria	Gammaproteobacteria	Enterobacterales	Enterobacteriaceae	Escherichia	Escherichia_coli	gen-2018	2018	Jan	previous	R	na	I	na	R	na	R	na	na	R	na	na	na	R	R	na	na	S	na	R	R	na	S	na	S	na	R	S	na	na	R	na	na	R	S	na
01/19/2018	drawn blood	EMOCOLTURA (Germi aerobi Gram+, Gram- e Miceti)	Escherichia_coli	Proteobacteria	Gammaproteobacteria	Enterobacterales	Enterobacteriaceae	Escherichia	Escherichia_coli	gen-2018	2018	Jan	previous	R	na	S	na	S	na	R	na	na	R	na	na	na	R	R	na	na	S	na	R	S	na	R	na	S	na	R	S	na	na	R	na	na	R	S	na
01/24/2018	drawn blood	EMOCOLTURA (Germi anaerobi Gram+, Gram- e Miceti)	Escherichia_coli	Proteobacteria	Gammaproteobacteria	Enterobacterales	Enterobacteriaceae	Escherichia	Escherichia_coli	gen-2018	2018	Jan	previous	R	na	S	na	S	na	S	na	na	S	na	na	na	S	S	na	na	S	na	S	S	na	S	na	S	na	S	S	na	na	S	na	na	R	S	na
01/27/2018	drawn blood	EMOCOLTURA (Germi aerobi Gram+, Gram- e Miceti)	Escherichia_coli	Proteobacteria	Gammaproteobacteria	Enterobacterales	Enterobacteriaceae	Escherichia	Escherichia_coli	gen-2018	2018	Jan	nosocomial	R	na	S	na	R	na	S	na	na	R	na	na	na	S	S	na	na	S	na	S	S	na	R	na	S	na	R	S	na	na	R	na	na	R	S	na
01/30/2018	drawn blood	EMOCOLTURA (Germi aerobi Gram+, Gram- e Miceti)	Escherichia_coli	Proteobacteria	Gammaproteobacteria	Enterobacterales	Enterobacteriaceae	Escherichia	Escherichia_coli	gen-2018	2018	Jan	nosocomial	S	na	S	na	S	na	S	na	na	R	na	na	na	S	S	na	na	S	na	S	S	na	S	na	S	na	R	S	na	na	S	na	na	S	S	na
07/01/2018	drawn blood	EMOCOLTURA (Germi aerobi Gram+, Gram- e Miceti)	Escherichia_coli	Proteobacteria	Gammaproteobacteria	Enterobacterales	Enterobacteriaceae	Escherichia	Escherichia_coli	Lug-2018	2018	Jul	nosocomial	R	na	S	na	S	na	S	na	na	R	na	na	na	S	S	na	na	S	na	S	S	na	R	na	S	na	R	S	na	na	R	na	na	R	S	na
07/13/2018	drawn blood	EMOCOLTURA (Germi anaerobi Gram+, Gram- e Miceti)	Escherichia_coli	Proteobacteria	Gammaproteobacteria	Enterobacterales	Enterobacteriaceae	Escherichia	Escherichia_coli	Lug-2018	2018	Jul	nosocomial	S	na	S	na	S	na	S	na	na	S	na	na	na	S	S	na	na	S	na	S	S	na	S	na	S	na	S	S	na	na	S	na	na	S	S	na
07/19/2018	drawn blood	EMOCOLTURA (Germi aerobi Gram+, Gram- e Miceti)	Escherichia_coli	Proteobacteria	Gammaproteobacteria	Enterobacterales	Enterobacteriaceae	Escherichia	Escherichia_coli	Lug-2018	2018	Jul	nosocomial	R	na	S	na	R	na	S	na	na	S	na	na	na	S	R	na	na	S	na	I	S	na	S	na	S	na	S	S	na	na	S	na	na	R	R	na
07/26/2018	drawn blood	EMOCOLTURA (Germi aerobi Gram+, Gram- e Miceti)	Escherichia_coli	Proteobacteria	Gammaproteobacteria	Enterobacterales	Enterobacteriaceae	Escherichia	Escherichia_coli	Lug-2018	2018	Jul	previous	R	na	S	na	S	na	S	na	na	S	na	na	na	S	S	na	na	S	na	S	S	na	S	na	S	na	S	S	na	na	S	na	na	R	S	na
07/31/2018	drawn blood	EMOCOLTURA (Germi aerobi Gram+, Gram- e Miceti)	Escherichia_coli	Proteobacteria	Gammaproteobacteria	Enterobacterales	Enterobacteriaceae	Escherichia	Escherichia_coli	Lug-2018	2018	Jul	nosocomial	R	na	S	na	R	na	I	na	na	R	na	na	na	R	R	na	na	S	na	R	S	na	R	na	S	na	R	S	na	na	R	na	na	R	S	na
06/03/2018	drawn blood	EMOCOLTURA (Germi aerobi Gram+, Gram- e Miceti)	Escherichia_coli	Proteobacteria	Gammaproteobacteria	Enterobacterales	Enterobacteriaceae	Escherichia	Escherichia_coli	apr-2018	2018	Jun	previous	R	na	S	na	R	na	S	na	na	R	na	na	na	S	R	na	na	R	na	S	S	na	S	na	S	na	R	I	na	na	S	na	na	R	I	na
06/09/2018	drawn blood	EMOCOLTURA (Germi aerobi Gram+, Gram- e Miceti)	Escherichia_coli	Proteobacteria	Gammaproteobacteria	Enterobacterales	Enterobacteriaceae	Escherichia	Escherichia_coli	apr-2018	2018	Jun	previous	R	na	S	na	S	na	I	na	na	R	na	na	na	R	R	na	na	S	na	I	S	na	S	na	S	na	R	S	na	na	S	na	na	R	S	na
06/19/2018	drawn blood	EMOCOLTURA (Germi aerobi Gram+, Gram- e Miceti)	Escherichia_coli	Proteobacteria	Gammaproteobacteria	Enterobacterales	Enterobacteriaceae	Escherichia	Escherichia_coli	apr-2018	2018	Jun	nosocomial	R	na	S	na	R	na	S	na	na	S	na	na	na	S	S	na	na	S	na	S	S	na	S	na	S	na	S	S	na	na	S	na	na	R	I	na
06/22/2018	drawn blood	EMOCOLTURA (Germi aerobi Gram+, Gram- e Miceti)	Escherichia_coli	Proteobacteria	Gammaproteobacteria	Enterobacterales	Enterobacteriaceae	Escherichia	Escherichia_coli	apr-2018	2018	Jun	nosocomial	R	na	S	na	S	na	S	na	na	S	na	na	na	S	S	na	na	S	na	S	S	na	R	na	S	na	S	S	na	na	R	na	na	R	S	na
06/28/2018	drawn blood	EMOCOLTURA (Germi aerobi Gram+, Gram- e Miceti)	Escherichia_coli	Proteobacteria	Gammaproteobacteria	Enterobacterales	Enterobacteriaceae	Escherichia	Escherichia_coli	Lug-2018	2018	Jun	previous	S	na	S	na	S	na	S	na	na	S	na	na	na	S	S	na	na	S	na	S	S	na	S	na	S	na	S	S	na	na	S	na	na	S	S	na
03/04/2018	drawn blood	EMOCOLTURA (Germi aerobi Gram+, Gram- e Miceti)	Escherichia_coli	Proteobacteria	Gammaproteobacteria	Enterobacterales	Enterobacteriaceae	Escherichia	Escherichia_coli	gen-2018	2018	Mar	nosocomial	S	na	S	na	S	na	S	na	na	R	na	na	na	S	S	na	na	S	na	S	S	na	S	na	S	na	R	S	na	na	S	na	na	S	S	na
03/05/2018	drawn blood	EMOCOLTURA (Germi anaerobi Gram+, Gram- e Miceti)	Escherichia_coli	Proteobacteria	Gammaproteobacteria	Enterobacterales	Enterobacteriaceae	Escherichia	Escherichia_coli	gen-2018	2018	Mar	nosocomial	S	na	S	na	S	na	S	na	na	S	na	na	na	S	S	na	na	S	na	S	S	na	S	na	S	na	S	S	na	na	S	na	na	S	S	na
03/06/2018	drawn blood	EMOCOLTURA (Germi aerobi Gram+, Gram- e Miceti)	Escherichia_coli	Proteobacteria	Gammaproteobacteria	Enterobacterales	Enterobacteriaceae	Escherichia	Escherichia_coli	gen-2018	2018	Mar	previous	R	na	S	na	R	na	I	na	na	R	na	na	na	R	R	na	na	S	na	R	S	na	S	na	S	na	R	S	na	na	S	na	na	R	S	na
03/08/2018	drawn blood	EMOCOLTURA (Germi aerobi Gram+, Gram- e Miceti)	Escherichia_coli	Proteobacteria	Gammaproteobacteria	Enterobacterales	Enterobacteriaceae	Escherichia	Escherichia_coli	gen-2018	2018	Mar	previous	R	na	S	na	R	na	R	na	na	R	na	na	na	R	R	na	na	S	na	R	R	na	R	na	S	na	R	S	na	na	R	na	na	R	S	na
03/15/2018	drawn blood	EMOCOLTURA (Germi anaerobi Gram+, Gram- e Miceti)	Escherichia_coli	Proteobacteria	Gammaproteobacteria	Enterobacterales	Enterobacteriaceae	Escherichia	Escherichia_coli	gen-2018	2018	Mar	nosocomial	R	na	S	na	R	na	S	na	na	R	na	na	na	S	S	na	na	S	na	S	S	na	S	na	S	na	R	S	na	na	S	na	na	R	R	na
03/19/2018	drawn blood	EMOCOLTURA (Germi aerobi Gram+, Gram- e Miceti)	Escherichia_coli	Proteobacteria	Gammaproteobacteria	Enterobacterales	Enterobacteriaceae	Escherichia	Escherichia_coli	gen-2018	2018	Mar	nosocomial	R	na	S	na	S	na	S	na	na	S	na	na	na	S	S	na	na	S	na	S	S	na	S	na	S	na	S	S	na	na	S	na	na	R	S	na
03/28/2018	drawn blood	EMOCOLTURA (Germi aerobi Gram+, Gram- e Miceti)	Escherichia_coli	Proteobacteria	Gammaproteobacteria	Enterobacterales	Enterobacteriaceae	Escherichia	Escherichia_coli	gen-2018	2018	Mar	nosocomial	R	na	I	na	R	na	R	na	na	R	na	na	na	R	R	na	na	S	na	R	R	na	S	na	S	na	R	S	na	na	R	na	na	R	S	na
03/30/2018	drawn blood	EMOCOLTURA (Germi anaerobi Gram+, Gram- e Miceti)	Escherichia_coli	Proteobacteria	Gammaproteobacteria	Enterobacterales	Enterobacteriaceae	Escherichia	Escherichia_coli	apr-2018	2018	Mar	nosocomial	R	na	S	na	S	na	S	na	na	S	na	na	na	S	S	na	na	S	na	S	S	na	S	na	S	na	S	S	na	na	S	na	na	R	S	na
03/30/2018	drawn blood	EMOCOLTURA (Germi aerobi Gram+, Gram- e Miceti)	Escherichia_coli	Proteobacteria	Gammaproteobacteria	Enterobacterales	Enterobacteriaceae	Escherichia	Escherichia_coli	apr-2018	2018	Mar	previous	R	na	S	na	S	na	I	na	na	I	na	na	na	R	R	na	na	S	na	I	S	na	S	na	S	na	I	S	na	na	S	na	na	R	S	na
03/30/2018	drawn blood	EMOCOLTURA (Germi aerobi Gram+, Gram- e Miceti)	Escherichia_coli	Proteobacteria	Gammaproteobacteria	Enterobacterales	Enterobacteriaceae	Escherichia	Escherichia_coli	apr-2018	2018	Mar	previous	S	na	S	na	na	na	S	na	na	S	na	na	na	S	na	na	na	S	na	S	S	na	S	na	S	na	S	S	na	na	S	na	na	S	S	na
03/30/2018	drawn blood	EMOCOLTURA (Germi aerobi Gram+, Gram- e Miceti)	Escherichia_coli	Proteobacteria	Gammaproteobacteria	Enterobacterales	Enterobacteriaceae	Escherichia	Escherichia_coli	apr-2018	2018	Mar	previous	R	na	S	na	R	na	S	na	na	S	na	na	na	S	S	na	na	S	na	S	S	na	S	na	S	na	S	S	na	na	S	na	na	R	S	na
03/31/2018	drawn blood	EMOCOLTURA (Germi aerobi Gram+, Gram- e Miceti)	Escherichia_coli	Proteobacteria	Gammaproteobacteria	Enterobacterales	Enterobacteriaceae	Escherichia	Escherichia_coli	apr-2018	2018	Mar	nosocomial	R	na	S	na	R	na	S	na	na	R	na	na	na	S	S	na	na	S	na	S	S	na	R	na	S	na	R	S	na	na	R	na	na	R	S	na
05/02/2018	drawn blood	EMOCOLTURA (Germi aerobi Gram+, Gram- e Miceti)	Escherichia_coli	Proteobacteria	Gammaproteobacteria	Enterobacterales	Enterobacteriaceae	Escherichia	Escherichia_coli	apr-2018	2018	May	previous	S	na	S	na	S	na	S	na	na	S	na	na	na	S	S	na	na	S	na	S	S	na	S	na	S	na	S	S	na	na	S	na	na	S	S	na
05/03/2018	drawn blood	EMOCOLTURA (Germi aerobi Gram+, Gram- e Miceti)	Escherichia_coli	Proteobacteria	Gammaproteobacteria	Enterobacterales	Enterobacteriaceae	Escherichia	Escherichia_coli	apr-2018	2018	May	previous	S	na	S	na	S	na	S	na	na	S	na	na	na	S	S	na	na	S	na	S	S	na	S	na	S	na	S	S	na	na	S	na	na	S	S	na
05/18/2018	drawn blood	EMOCOLTURA (Germi anaerobi Gram+, Gram- e Miceti)	Escherichia_coli	Proteobacteria	Gammaproteobacteria	Enterobacterales	Enterobacteriaceae	Escherichia	Escherichia_coli	apr-2018	2018	May	previous	R	na	S	na	R	na	S	na	na	S	na	na	na	S	S	na	na	S	na	S	S	na	S	na	S	na	S	S	na	na	S	na	na	R	S	na
05/22/2018	drawn blood	EMOCOLTURA (Germi aerobi Gram+, Gram- e Miceti)	Escherichia_coli	Proteobacteria	Gammaproteobacteria	Enterobacterales	Enterobacteriaceae	Escherichia	Escherichia_coli	apr-2018	2018	May	previous	R	na	S	na	S	na	R	na	na	R	na	na	na	R	R	na	na	S	na	R	S	na	S	na	S	na	R	S	na	na	S	na	na	R	S	na
05/22/2018	drawn blood	EMOCOLTURA (Germi aerobi Gram+, Gram- e Miceti)	Escherichia_coli	Proteobacteria	Gammaproteobacteria	Enterobacterales	Enterobacteriaceae	Escherichia	Escherichia_coli	apr-2018	2018	May	nosocomial	R	na	S	na	R	na	R	na	na	R	na	na	na	R	R	na	na	S	na	R	R	na	R	na	S	na	R	S	na	na	R	na	na	R	S	na
11/02/2018	drawn blood	EMOCOLTURA (Germi anaerobi Gram+, Gram- e Miceti)	Escherichia_coli	Proteobacteria	Gammaproteobacteria	Enterobacterales	Enterobacteriaceae	Escherichia	Escherichia_coli	Ott-2018	2018	Nov	nosocomial	R	na	S	na	R	na	R	na	na	R	na	na	na	na	R	na	na	S	na	R	na	na	R	na	S	na	R	S	na	na	na	na	na	na	R	na
11/06/2018	drawn blood	EMOCOLTURA (Germi aerobi Gram+, Gram- e Miceti)	Escherichia_coli	Proteobacteria	Gammaproteobacteria	Enterobacterales	Enterobacteriaceae	Escherichia	Escherichia_coli	Ott-2018	2018	Nov	nosocomial	R	na	S	na	R	na	S	na	na	R	na	na	na	na	S	na	na	S	na	S	na	na	S	na	S	na	R	S	na	na	na	na	na	na	S	na
11/17/2018	drawn blood	EMOCOLTURA (Germi aerobi Gram+, Gram- e Miceti)	Escherichia_coli	Proteobacteria	Gammaproteobacteria	Enterobacterales	Enterobacteriaceae	Escherichia	Escherichia_coli	Ott-2018	2018	Nov	nosocomial	S	na	S	na	S	na	S	na	na	S	na	na	na	na	S	na	na	S	na	S	na	na	R	na	S	na	S	S	na	na	na	na	na	na	S	na
11/20/2018	drawn blood	EMOCOLTURA (Germi aerobi Gram+, Gram- e Miceti)	Escherichia_coli	Proteobacteria	Gammaproteobacteria	Enterobacterales	Enterobacteriaceae	Escherichia	Escherichia_coli	Ott-2018	2018	Nov	nosocomial	R	na	S	na	R	na	R	na	na	R	na	na	na	na	R	na	na	S	na	R	na	na	R	na	S	na	R	S	na	na	na	na	na	na	S	na
11/22/2018	drawn blood	EMOCOLTURA (Germi anaerobi Gram+, Gram- e Miceti)	Escherichia_coli	Proteobacteria	Gammaproteobacteria	Enterobacterales	Enterobacteriaceae	Escherichia	Escherichia_coli	Ott-2018	2018	Nov	nosocomial	R	na	S	na	R	na	S	na	na	R	na	na	na	na	S	na	na	S	na	S	na	na	S	na	S	na	R	S	na	na	na	na	na	na	S	na
11/23/2018	drawn blood	EMOCOLTURA (Germi aerobi Gram+, Gram- e Miceti)	Escherichia_coli	Proteobacteria	Gammaproteobacteria	Enterobacterales	Enterobacteriaceae	Escherichia	Escherichia_coli	Ott-2018	2018	Nov	nosocomial	R	na	S	na	R	na	S	na	na	I	na	na	na	na	S	na	na	S	na	S	na	na	S	na	S	na	S	S	na	na	na	na	na	na	S	na
11/25/2018	drawn blood	EMOCOLTURA (Germi aerobi Gram+, Gram- e Miceti)	Escherichia_coli	Proteobacteria	Gammaproteobacteria	Enterobacterales	Enterobacteriaceae	Escherichia	Escherichia_coli	Ott-2018	2018	Nov	previous	S	na	S	na	S	na	S	na	na	S	na	na	na	na	S	na	na	S	na	S	na	na	S	na	S	na	S	S	na	na	na	na	na	na	S	na
11/26/2018	drawn blood	EMOCOLTURA (Germi aerobi Gram+, Gram- e Miceti)	Escherichia_coli	Proteobacteria	Gammaproteobacteria	Enterobacterales	Enterobacteriaceae	Escherichia	Escherichia_coli	Ott-2018	2018	Nov	previous	R	na	S	na	R	na	S	na	na	S	na	na	na	na	S	na	na	S	na	S	na	na	S	na	S	na	S	S	na	na	na	na	na	na	S	na
11/30/2018	drawn blood	EMOCOLTURA (Germi anaerobi Gram+, Gram- e Miceti)	Escherichia_coli	Proteobacteria	Gammaproteobacteria	Enterobacterales	Enterobacteriaceae	Escherichia	Escherichia_coli	Ott-2018	2018	Nov	nosocomial	S	na	S	na	S	na	S	na	na	I	na	na	na	na	S	na	na	S	na	S	na	na	S	na	S	na	I	S	na	na	na	na	na	na	S	na
11/30/2018	drawn blood	EMOCOLTURA (Germi aerobi Gram+, Gram- e Miceti)	Escherichia_coli	Proteobacteria	Gammaproteobacteria	Enterobacterales	Enterobacteriaceae	Escherichia	Escherichia_coli	Ott-2018	2018	Nov	nosocomial	R	na	S	na	R	na	R	na	na	R	na	na	na	na	R	na	na	S	na	R	na	na	R	na	S	na	R	S	na	na	na	na	na	na	S	na
10/05/2018	drawn blood	EMOCOLTURA (Germi aerobi Gram+, Gram- e Miceti)	Escherichia_coli	Proteobacteria	Gammaproteobacteria	Enterobacterales	Enterobacteriaceae	Escherichia	Escherichia_coli	Ott-2018	2018	Oct	previous	R	na	I	na	S	na	S	na	na	R	na	na	na	na	S	na	na	S	na	S	na	na	R	na	S	na	R	S	na	na	na	na	na	na	S	na
10/08/2018	drawn blood	EMOCOLTURA (Germi aerobi Gram+, Gram- e Miceti)	Escherichia_coli	Proteobacteria	Gammaproteobacteria	Enterobacterales	Enterobacteriaceae	Escherichia	Escherichia_coli	Ott-2018	2018	Oct	previous	R	na	S	na	S	na	S	na	na	S	na	na	na	na	S	na	na	S	na	S	na	na	S	na	S	na	S	S	na	na	na	na	na	na	S	na
10/10/2018	drawn blood	EMOCOLTURA (Germi aerobi Gram+, Gram- e Miceti)	Escherichia_coli	Proteobacteria	Gammaproteobacteria	Enterobacterales	Enterobacteriaceae	Escherichia	Escherichia_coli	Ott-2018	2018	Oct	previous	R	na	S	na	R	na	R	na	na	R	na	na	na	na	R	na	na	S	na	R	na	na	R	na	S	na	R	S	na	na	na	na	na	na	S	na
10/11/2018	drawn blood	EMOCOLTURA (Germi aerobi Gram+, Gram- e Miceti)	Escherichia_coli	Proteobacteria	Gammaproteobacteria	Enterobacterales	Enterobacteriaceae	Escherichia	Escherichia_coli	Ott-2018	2018	Oct	nosocomial	R	na	S	na	R	na	S	na	na	R	na	na	na	na	S	na	na	S	na	S	na	na	S	na	S	na	R	S	na	na	na	na	na	na	S	na
10/12/2018	drawn blood	EMOCOLTURA (Germi anaerobi Gram+, Gram- e Miceti)	Escherichia_coli	Proteobacteria	Gammaproteobacteria	Enterobacterales	Enterobacteriaceae	Escherichia	Escherichia_coli	Ott-2018	2018	Oct	previous	S	na	S	na	S	na	S	na	na	R	na	na	na	na	S	na	na	S	na	S	na	na	S	na	S	na	R	S	na	na	na	na	na	na	S	na
10/12/2018	drawn blood	EMOCOLTURA (Germi aerobi Gram+, Gram- e Miceti)	Escherichia_coli	Proteobacteria	Gammaproteobacteria	Enterobacterales	Enterobacteriaceae	Escherichia	Escherichia_coli	Ott-2018	2018	Oct	previous	R	na	S	na	R	na	S	na	na	R	na	na	na	na	R	na	na	S	na	S	na	na	S	na	S	na	R	S	na	na	na	na	na	na	S	na
10/20/2018	drawn blood	EMOCOLTURA (Germi anaerobi Gram+, Gram- e Miceti)	Escherichia_coli	Proteobacteria	Gammaproteobacteria	Enterobacterales	Enterobacteriaceae	Escherichia	Escherichia_coli	Ott-2018	2018	Oct	previous	R	na	S	na	R	na	S	na	na	S	na	na	na	na	S	na	na	S	na	S	na	na	R	na	S	na	S	S	na	na	na	na	na	na	S	na
10/23/2018	drawn blood	EMOCOLTURA (Germi aerobi Gram+, Gram- e Miceti)	Escherichia_coli	Proteobacteria	Gammaproteobacteria	Enterobacterales	Enterobacteriaceae	Escherichia	Escherichia_coli	Ott-2018	2018	Oct	previous	R	na	S	na	R	na	R	na	na	R	na	na	na	na	R	na	na	S	na	R	na	na	R	na	S	na	R	S	na	na	na	na	na	na	I	na
10/26/2018	drawn blood	EMOCOLTURA (Germi aerobi Gram+, Gram- e Miceti)	Escherichia_coli	Proteobacteria	Gammaproteobacteria	Enterobacterales	Enterobacteriaceae	Escherichia	Escherichia_coli	Ott-2018	2018	Oct	nosocomial	R	na	S	na	R	na	S	na	na	R	na	na	na	na	R	na	na	S	na	S	na	na	R	na	S	na	R	S	na	na	na	na	na	na	S	na
10/27/2018	drawn blood	EMOCOLTURA (Germi aerobi Gram+, Gram- e Miceti)	Escherichia_coli	Proteobacteria	Gammaproteobacteria	Enterobacterales	Enterobacteriaceae	Escherichia	Escherichia_coli	Ott-2018	2018	Oct	previous	R	na	S	na	R	na	S	na	na	S	na	na	na	na	S	na	na	S	na	S	na	na	R	na	S	na	S	na	na	na	na	na	na	na	S	na
10/28/2018	drawn blood	EMOCOLTURA (Germi aerobi Gram+, Gram- e Miceti)	Escherichia_coli	Proteobacteria	Gammaproteobacteria	Enterobacterales	Enterobacteriaceae	Escherichia	Escherichia_coli	Ott-2018	2018	Oct	nosocomial	R	na	S	na	R	na	I	na	na	R	na	na	na	na	R	na	na	S	na	S	na	na	S	na	S	na	R	S	na	na	na	na	na	na	I	na
10/28/2018	drawn blood	EMOCOLTURA (Germi aerobi Gram+, Gram- e Miceti)	Escherichia_coli	Proteobacteria	Gammaproteobacteria	Enterobacterales	Enterobacteriaceae	Escherichia	Escherichia_coli	Ott-2018	2018	Oct	previous	R	na	S	na	S	na	S	na	na	S	na	na	na	na	S	na	na	S	na	S	na	na	S	na	S	na	S	S	na	na	na	na	na	na	S	na
09/03/2018	drawn blood	EMOCOLTURA (Germi aerobi Gram+, Gram- e Miceti)	Escherichia_coli	Proteobacteria	Gammaproteobacteria	Enterobacterales	Enterobacteriaceae	Escherichia	Escherichia_coli	Lug-2018	2018	Sep	previous	S	na	S	na	S	na	S	na	na	S	na	na	na	na	S	na	na	S	na	S	na	na	S	na	S	na	S	S	na	na	na	na	na	na	S	na
09/06/2018	drawn blood	EMOCOLTURA (Germi aerobi Gram+, Gram- e Miceti)	Escherichia_coli	Proteobacteria	Gammaproteobacteria	Enterobacterales	Enterobacteriaceae	Escherichia	Escherichia_coli	Lug-2018	2018	Sep	previous	S	na	S	na	S	na	S	na	na	I	na	na	na	na	S	na	na	S	na	S	na	na	S	na	S	na	I	S	na	na	na	na	na	na	S	na
09/06/2018	drawn blood	EMOCOLTURA (Germi aerobi Gram+, Gram- e Miceti)	Escherichia_coli	Proteobacteria	Gammaproteobacteria	Enterobacterales	Enterobacteriaceae	Escherichia	Escherichia_coli	Lug-2018	2018	Sep	previous	R	na	S	na	R	na	R	na	na	R	na	na	na	na	R	na	na	S	na	R	na	na	R	na	S	na	R	S	na	na	na	na	na	na	R	na
09/14/2018	drawn blood	EMOCOLTURA (Germi aerobi Gram+, Gram- e Miceti)	Escherichia_coli	Proteobacteria	Gammaproteobacteria	Enterobacterales	Enterobacteriaceae	Escherichia	Escherichia_coli	Lug-2018	2018	Sep	previous	R	na	S	na	R	na	S	na	na	S	na	na	na	na	S	na	na	S	na	S	na	na	S	na	S	na	S	S	na	na	na	na	na	na	S	na
09/16/2018	drawn blood	EMOCOLTURA (Germi aerobi Gram+, Gram- e Miceti)	Escherichia_coli	Proteobacteria	Gammaproteobacteria	Enterobacterales	Enterobacteriaceae	Escherichia	Escherichia_coli	Lug-2018	2018	Sep	previous	R	na	S	na	S	na	S	na	na	S	na	na	na	na	S	na	na	S	na	S	na	na	S	na	S	na	S	S	na	na	na	na	na	na	S	na
09/26/2018	drawn blood	EMOCOLTURA (Germi aerobi Gram+, Gram- e Miceti)	Escherichia_coli	Proteobacteria	Gammaproteobacteria	Enterobacterales	Enterobacteriaceae	Escherichia	Escherichia_coli	Lug-2018	2018	Sep	previous	R	na	S	na	R	na	R	na	na	R	na	na	na	na	R	na	na	S	na	R	na	na	R	na	S	na	R	S	na	na	na	na	na	na	R	na
09/30/2018	drawn blood	EMOCOLTURA (Germi aerobi Gram+, Gram- e Miceti)	Escherichia_coli	Proteobacteria	Gammaproteobacteria	Enterobacterales	Enterobacteriaceae	Escherichia	Escherichia_coli	Ott-2018	2018	Sep	previous	S	na	S	na	S	na	S	na	na	S	na	na	na	na	S	na	na	S	na	S	na	na	S	na	S	na	S	S	na	na	na	na	na	na	S	na
09/30/2018	drawn blood	EMOCOLTURA (Germi aerobi Gram+, Gram- e Miceti)	Escherichia_coli	Proteobacteria	Gammaproteobacteria	Enterobacterales	Enterobacteriaceae	Escherichia	Escherichia_coli	Ott-2018	2018	Sep	previous	R	na	S	na	R	na	R	na	na	R	na	na	na	na	R	na	na	S	na	R	na	na	R	na	S	na	R	S	na	na	na	na	na	na	I	na
02/15/2018	drawn blood	EMOCOLTURA (Germi aerobi Gram+, Gram- e Miceti)	Haemophilus_influenzae	Proteobacteria	Gammaproteobacteria	Pasteurellales	Pasteurellaceae	Haemophilus	Haemophilus_influenzae	gen-2018	2018	Feb	previous	na	na	na	na	na	na	na	na	na	S	na	na	na	na	R	na	na	na	na	S	na	na	na	na	R	na	S	R	na	na	na	na	na	na	na	na
12/02/2018	drawn blood	EMOCOLTURA (Germi anaerobi Gram+, Gram- e Miceti)	Klebsiella_oxytoca	Proteobacteria	Gammaproteobacteria	Enterobacterales	Enterobacteriaceae	Klebsiella	Klebsiella_oxytoca	Ott-2018	2018	Dec	nosocomial	R	na	S	na	S	na	S	na	na	S	na	na	na	S	S	na	na	S	na	S	S	na	S	na	S	na	S	S	na	na	S	na	na	S	S	na
01/25/2018	drawn blood	EMOCOLTURA (Germi aerobi Gram+, Gram- e Miceti)	Klebsiella_oxytoca	Proteobacteria	Gammaproteobacteria	Enterobacterales	Enterobacteriaceae	Klebsiella	Klebsiella_oxytoca	gen-2018	2018	Jan	nosocomial	R	na	S	na	S	na	S	na	na	I	na	na	na	S	S	na	na	S	na	S	S	na	S	na	S	na	I	S	na	na	S	na	na	S	S	na
07/15/2018	drawn blood	EMOCOLTURA (Germi aerobi Gram+, Gram- e Miceti)	Klebsiella_oxytoca	Proteobacteria	Gammaproteobacteria	Enterobacterales	Enterobacteriaceae	Klebsiella	Klebsiella_oxytoca	Lug-2018	2018	Jul	nosocomial	R	na	S	na	S	na	S	na	na	S	na	na	na	S	S	na	na	S	na	S	S	na	S	na	S	na	S	S	na	na	S	na	na	S	S	na
06/04/2018	drawn blood	EMOCOLTURA (Germi aerobi Gram+, Gram- e Miceti)	Klebsiella_oxytoca	Proteobacteria	Gammaproteobacteria	Enterobacterales	Enterobacteriaceae	Klebsiella	Klebsiella_oxytoca	apr-2018	2018	Jun	nosocomial	R	na	S	na	S	na	S	na	na	R	na	na	na	S	S	na	na	R	na	S	S	na	S	na	S	na	R	S	na	na	S	na	na	S	S	na
06/14/2018	drawn blood	EMOCOLTURA (Germi aerobi Gram+, Gram- e Miceti)	Klebsiella_oxytoca	Proteobacteria	Gammaproteobacteria	Enterobacterales	Enterobacteriaceae	Klebsiella	Klebsiella_oxytoca	apr-2018	2018	Jun	nosocomial	R	na	S	na	R	na	R	na	na	R	na	na	na	R	R	na	na	R	na	R	R	na	R	na	R	na	R	R	na	na	R	na	na	R	R	na
04/09/2018	drawn blood	EMOCOLTURA (Germi aerobi Gram+, Gram- e Miceti)	Klebsiella_pneumoniae_spp_pneumoniae	Proteobacteria	Gammaproteobacteria	Enterobacterales	Enterobacteriaceae	Klebsiella	Klebsiella_pneumoniae	apr-2018	2018	Apr	nosocomial	R	na	S	na	R	na	R	na	na	R	na	na	na	R	R	na	na	R	na	R	S	na	R	na	R	na	R	R	na	na	R	na	na	R	R	na
04/24/2018	drawn blood	EMOCOLTURA (Germi aerobi Gram+, Gram- e Miceti)	Klebsiella_pneumoniae_spp_pneumoniae	Proteobacteria	Gammaproteobacteria	Enterobacterales	Enterobacteriaceae	Klebsiella	Klebsiella_pneumoniae	apr-2018	2018	Apr	previous	R	na	S	na	S	na	S	na	na	S	na	na	na	S	S	na	na	S	na	S	S	na	S	na	S	na	S	S	na	na	S	na	na	S	S	na
04/28/2018	drawn blood	EMOCOLTURA (Germi aerobi Gram+, Gram- e Miceti)	Klebsiella_pneumoniae_spp_pneumoniae	Proteobacteria	Gammaproteobacteria	Enterobacterales	Enterobacteriaceae	Klebsiella	Klebsiella_pneumoniae	apr-2018	2018	Apr	nosocomial	R	na	S	na	R	na	R	na	na	I	na	na	na	R	R	na	na	S	na	R	S	na	S	na	S	na	I	S	na	na	S	na	na	R	S	na
08/01/2018	drawn blood	EMOCOLTURA (Germi aerobi Gram+, Gram- e Miceti)	Klebsiella_pneumoniae_spp_pneumoniae	Proteobacteria	Gammaproteobacteria	Enterobacterales	Enterobacteriaceae	Klebsiella	Klebsiella_pneumoniae	Lug-2018	2018	Aug	previous	R	na	S	na	R	na	R	na	na	R	na	na	na	R	R	na	na	S	na	R	S	na	R	na	S	na	R	S	na	na	R	na	na	R	I	na
08/04/2018	drawn blood	EMOCOLTURA (Germi aerobi Gram+, Gram- e Miceti)	Klebsiella_pneumoniae_spp_pneumoniae	Proteobacteria	Gammaproteobacteria	Enterobacterales	Enterobacteriaceae	Klebsiella	Klebsiella_pneumoniae	Lug-2018	2018	Aug	nosocomial	R	na	S	na	R	na	R	na	na	S	na	na	na	R	R	na	na	R	na	R	S	na	S	na	R	na	S	S	na	na	S	na	na	R	R	na
08/11/2018	drawn blood	EMOCOLTURA (Germi aerobi Gram+, Gram- e Miceti)	Klebsiella_pneumoniae_spp_pneumoniae	Proteobacteria	Gammaproteobacteria	Enterobacterales	Enterobacteriaceae	Klebsiella	Klebsiella_pneumoniae	Lug-2018	2018	Aug	nosocomial	R	na	R	na	R	na	R	na	na	R	na	na	na	R	R	na	na	R	na	R	R	na	I	na	R	na	R	R	na	na	R	na	na	R	R	na
08/18/2018	drawn blood	EMOCOLTURA (Germi aerobi Gram+, Gram- e Miceti)	Klebsiella_pneumoniae_spp_pneumoniae	Proteobacteria	Gammaproteobacteria	Enterobacterales	Enterobacteriaceae	Klebsiella	Klebsiella_pneumoniae	Lug-2018	2018	Aug	nosocomial	R	na	S	na	R	na	R	na	na	R	na	na	na	R	R	na	na	S	na	R	S	na	R	na	S	na	R	S	na	na	R	na	na	R	R	na
12/01/2018	drawn blood	EMOCOLTURA (Germi aerobi Gram+, Gram- e Miceti)	Klebsiella_pneumoniae_spp_pneumoniae	Proteobacteria	Gammaproteobacteria	Enterobacterales	Enterobacteriaceae	Klebsiella	Klebsiella_pneumoniae	Ott-2018	2018	Dec	nosocomial	R	na	S	na	R	na	R	na	na	R	na	na	na	na	R	na	na	S	na	R	na	na	S	na	S	na	R	S	na	na	na	na	na	na	R	na
12/02/2018	drawn blood	EMOCOLTURA (Germi anaerobi Gram+, Gram- e Miceti)	Klebsiella_pneumoniae_spp_pneumoniae	Proteobacteria	Gammaproteobacteria	Enterobacterales	Enterobacteriaceae	Klebsiella	Klebsiella_pneumoniae	Ott-2018	2018	Dec	nosocomial	R	na	S	na	R	na	S	na	na	S	na	na	na	S	S	na	na	S	na	S	R	na	S	na	S	na	S	S	na	na	S	na	na	S	S	na
12/03/2018	drawn blood	EMOCOLTURA (Germi aerobi Gram+, Gram- e Miceti)	Klebsiella_pneumoniae_spp_pneumoniae	Proteobacteria	Gammaproteobacteria	Enterobacterales	Enterobacteriaceae	Klebsiella	Klebsiella_pneumoniae	Ott-2018	2018	Dec	nosocomial	R	na	R	na	R	na	R	na	na	R	na	na	na	R	R	na	na	R	na	R	R	na	R	na	R	na	R	R	na	na	R	na	na	R	R	na
12/06/2018	drawn blood	EMOCOLTURA (Germi aerobi Gram+, Gram- e Miceti)	Klebsiella_pneumoniae_spp_pneumoniae	Proteobacteria	Gammaproteobacteria	Enterobacterales	Enterobacteriaceae	Klebsiella	Klebsiella_pneumoniae	Ott-2018	2018	Dec	previous	R	na	I	na	R	na	R	na	na	R	na	na	na	R	R	na	na	S	na	R	S	na	S	na	S	na	R	S	na	na	R	na	na	R	R	na
12/11/2018	drawn blood	EMOCOLTURA (Germi aerobi Gram+, Gram- e Miceti)	Klebsiella_pneumoniae_spp_pneumoniae	Proteobacteria	Gammaproteobacteria	Enterobacterales	Enterobacteriaceae	Klebsiella	Klebsiella_pneumoniae	Ott-2018	2018	Dec	nosocomial	R	na	R	na	R	na	R	na	na	R	na	na	na	R	R	na	na	R	na	R	S	na	R	na	R	na	R	R	na	na	R	na	na	R	R	na
12/20/2018	drawn blood	EMOCOLTURA (Germi aerobi Gram+, Gram- e Miceti)	Klebsiella_pneumoniae_spp_pneumoniae	Proteobacteria	Gammaproteobacteria	Enterobacterales	Enterobacteriaceae	Klebsiella	Klebsiella_pneumoniae	Ott-2018	2018	Dec	nosocomial	R	na	I	na	R	na	R	na	na	R	na	na	na	R	R	na	na	R	na	R	S	na	S	na	R	na	R	R	na	na	R	na	na	R	R	na
12/25/2018	drawn blood	EMOCOLTURA (Germi anaerobi Gram+, Gram- e Miceti)	Klebsiella_pneumoniae_spp_pneumoniae	Proteobacteria	Gammaproteobacteria	Enterobacterales	Enterobacteriaceae	Klebsiella	Klebsiella_pneumoniae	Ott-2018	2018	Dec	previous	R	na	S	na	R	na	S	na	na	R	na	na	na	na	S	na	na	S	na	S	na	na	S	na	S	na	R	S	na	na	na	na	na	na	R	na
12/27/2018	drawn blood	EMOCOLTURA (Germi aerobi Gram+, Gram- e Miceti)	Klebsiella_pneumoniae_spp_pneumoniae	Proteobacteria	Gammaproteobacteria	Enterobacterales	Enterobacteriaceae	Klebsiella	Klebsiella_pneumoniae	Ott-2018	2018	Dec	previous	R	na	S	na	S	na	S	na	na	S	na	na	na	na	S	na	na	S	na	S	na	na	S	na	S	na	S	S	na	na	na	na	na	na	S	na
12/30/2018	drawn blood	EMOCOLTURA (Germi aerobi Gram+, Gram- e Miceti)	Klebsiella_pneumoniae_spp_pneumoniae	Proteobacteria	Gammaproteobacteria	Enterobacterales	Enterobacteriaceae	Klebsiella	Klebsiella_pneumoniae	Ott-2018	2018	Dec	nosocomial	R	na	S	na	S	na	S	na	na	I	na	na	na	na	R	na	na	S	na	S	na	na	S	na	S	na	I	S	na	na	na	na	na	na	S	na
02/10/2018	drawn blood	EMOCOLTURA (Germi aerobi Gram+, Gram- e Miceti)	Klebsiella_pneumoniae_spp_pneumoniae	Proteobacteria	Gammaproteobacteria	Enterobacterales	Enterobacteriaceae	Klebsiella	Klebsiella_pneumoniae	gen-2018	2018	Feb	nosocomial	R	na	S	na	S	na	S	na	na	S	na	na	na	S	S	na	na	S	na	S	S	na	S	na	S	na	S	S	na	na	S	na	na	S	S	na
02/26/2018	drawn blood	EMOCOLTURA (Germi aerobi Gram+, Gram- e Miceti)	Klebsiella_pneumoniae_spp_pneumoniae	Proteobacteria	Gammaproteobacteria	Enterobacterales	Enterobacteriaceae	Klebsiella	Klebsiella_pneumoniae	gen-2018	2018	Feb	nosocomial	R	na	S	na	R	na	S	na	na	S	na	na	na	S	S	na	na	S	na	S	S	na	S	na	S	na	S	S	na	na	S	na	na	S	S	na
07/03/2018	drawn blood	EMOCOLTURA (Germi aerobi Gram+, Gram- e Miceti)	Klebsiella_pneumoniae_spp_pneumoniae	Proteobacteria	Gammaproteobacteria	Enterobacterales	Enterobacteriaceae	Klebsiella	Klebsiella_pneumoniae	Lug-2018	2018	Jul	previous	R	na	S	na	S	na	S	na	na	S	na	na	na	S	R	na	na	S	na	S	S	na	S	na	S	na	S	S	na	na	S	na	na	I	S	na
07/08/2018	drawn blood	EMOCOLTURA (Germi anaerobi Gram+, Gram- e Miceti)	Klebsiella_pneumoniae_spp_pneumoniae	Proteobacteria	Gammaproteobacteria	Enterobacterales	Enterobacteriaceae	Klebsiella	Klebsiella_pneumoniae	Lug-2018	2018	Jul	nosocomial	R	na	R	na	R	na	R	na	na	R	na	na	na	R	R	na	na	R	na	R	S	na	R	na	R	na	R	R	na	na	R	na	na	R	R	na
07/14/2018	drawn blood	EMOCOLTURA (Germi aerobi Gram+, Gram- e Miceti)	Klebsiella_pneumoniae_spp_pneumoniae	Proteobacteria	Gammaproteobacteria	Enterobacterales	Enterobacteriaceae	Klebsiella	Klebsiella_pneumoniae	Lug-2018	2018	Jul	nosocomial	R	na	S	na	R	na	R	na	na	R	na	na	na	R	R	na	na	S	na	R	S	na	R	na	S	na	R	S	na	na	R	na	na	R	R	na
06/06/2018	drawn blood	EMOCOLTURA (Germi aerobi Gram+, Gram- e Miceti)	Klebsiella_pneumoniae_spp_pneumoniae	Proteobacteria	Gammaproteobacteria	Enterobacterales	Enterobacteriaceae	Klebsiella	Klebsiella_pneumoniae	apr-2018	2018	Jun	previous	R	na	S	na	S	na	R	na	na	S	na	na	na	R	R	na	na	S	na	I	R	na	S	na	S	na	S	S	na	na	S	na	na	R	S	na
03/03/2018	drawn blood	EMOCOLTURA (Germi aerobi Gram+, Gram- e Miceti)	Klebsiella_pneumoniae_spp_pneumoniae	Proteobacteria	Gammaproteobacteria	Enterobacterales	Enterobacteriaceae	Klebsiella	Klebsiella_pneumoniae	gen-2018	2018	Mar	nosocomial	R	na	S	na	R	na	R	na	na	R	na	na	na	R	R	na	na	S	na	R	S	na	R	na	S	na	R	S	na	na	R	na	na	R	I	na
03/19/2018	drawn blood	EMOCOLTURA (Germi aerobi Gram+, Gram- e Miceti)	Klebsiella_pneumoniae_spp_pneumoniae	Proteobacteria	Gammaproteobacteria	Enterobacterales	Enterobacteriaceae	Klebsiella	Klebsiella_pneumoniae	gen-2018	2018	Mar	previous	R	na	R	na	R	na	R	na	na	R	na	na	na	R	R	na	na	R	na	R	R	na	I	na	R	na	R	R	na	na	R	na	na	R	R	na
05/16/2018	drawn blood	EMOCOLTURA (Germi aerobi Gram+, Gram- e Miceti)	Klebsiella_pneumoniae_spp_pneumoniae	Proteobacteria	Gammaproteobacteria	Enterobacterales	Enterobacteriaceae	Klebsiella	Klebsiella_pneumoniae	apr-2018	2018	May	nosocomial	R	na	S	na	S	na	S	na	na	S	na	na	na	S	S	na	na	S	na	S	S	na	S	na	S	na	S	S	na	na	S	na	na	R	S	na
05/17/2018	drawn blood	EMOCOLTURA (Germi aerobi Gram+, Gram- e Miceti)	Klebsiella_pneumoniae_spp_pneumoniae	Proteobacteria	Gammaproteobacteria	Enterobacterales	Enterobacteriaceae	Klebsiella	Klebsiella_pneumoniae	apr-2018	2018	May	nosocomial	R	na	S	na	R	na	R	na	na	R	na	na	na	R	R	na	na	R	na	R	S	na	R	na	R	na	R	R	na	na	R	na	na	R	R	na
05/19/2018	drawn blood	EMOCOLTURA (Germi anaerobi Gram+, Gram- e Miceti)	Klebsiella_pneumoniae_spp_pneumoniae	Proteobacteria	Gammaproteobacteria	Enterobacterales	Enterobacteriaceae	Klebsiella	Klebsiella_pneumoniae	apr-2018	2018	May	previous	R	na	S	na	S	na	S	na	na	S	na	na	na	S	S	na	na	S	na	S	S	na	S	na	S	na	S	S	na	na	S	na	na	I	S	na
05/22/2018	drawn blood	EMOCOLTURA (Germi aerobi Gram+, Gram- e Miceti)	Klebsiella_pneumoniae_spp_pneumoniae	Proteobacteria	Gammaproteobacteria	Enterobacterales	Enterobacteriaceae	Klebsiella	Klebsiella_pneumoniae	apr-2018	2018	May	nosocomial	R	na	S	na	S	na	S	na	na	S	na	na	na	S	S	na	na	R	na	S	S	na	S	na	S	na	S	S	na	na	S	na	na	R	S	na
11/10/2018	drawn blood	EMOCOLTURA (Germi aerobi Gram+, Gram- e Miceti)	Klebsiella_pneumoniae_spp_pneumoniae	Proteobacteria	Gammaproteobacteria	Enterobacterales	Enterobacteriaceae	Klebsiella	Klebsiella_pneumoniae	Ott-2018	2018	Nov	previous	R	na	S	na	S	na	S	na	na	S	na	na	na	na	S	na	na	S	na	S	na	na	S	na	S	na	S	S	na	na	na	na	na	na	S	na
11/18/2018	drawn blood	EMOCOLTURA (Germi aerobi Gram+, Gram- e Miceti)	Klebsiella_pneumoniae_spp_pneumoniae	Proteobacteria	Gammaproteobacteria	Enterobacterales	Enterobacteriaceae	Klebsiella	Klebsiella_pneumoniae	Ott-2018	2018	Nov	previous	R	na	S	na	S	na	S	na	na	S	na	na	na	na	S	na	na	S	na	S	na	na	S	na	S	na	S	S	na	na	na	na	na	na	S	na
11/30/2018	drawn blood	EMOCOLTURA (Germi aerobi Gram+, Gram- e Miceti)	Klebsiella_pneumoniae_spp_pneumoniae	Proteobacteria	Gammaproteobacteria	Enterobacterales	Enterobacteriaceae	Klebsiella	Klebsiella_pneumoniae	Ott-2018	2018	Nov	nosocomial	R	na	S	na	R	na	R	na	na	R	na	na	na	na	R	na	na	S	na	R	na	na	S	na	S	na	R	S	na	na	na	na	na	na	S	na
10/25/2018	drawn blood	EMOCOLTURA (Germi anaerobi Gram+, Gram- e Miceti)	Klebsiella_pneumoniae_spp_pneumoniae	Proteobacteria	Gammaproteobacteria	Enterobacterales	Enterobacteriaceae	Klebsiella	Klebsiella_pneumoniae	Ott-2018	2018	Oct	nosocomial	R	na	S	na	S	na	S	na	na	S	na	na	na	na	S	na	na	S	na	S	na	na	S	na	S	na	S	S	na	na	na	na	na	na	S	na
09/01/2018	drawn blood	EMOCOLTURA (Germi aerobi Gram+, Gram- e Miceti)	Klebsiella_pneumoniae_spp_pneumoniae	Proteobacteria	Gammaproteobacteria	Enterobacterales	Enterobacteriaceae	Klebsiella	Klebsiella_pneumoniae	Lug-2018	2018	Sep	nosocomial	R	na	R	na	R	na	R	na	na	R	na	na	na	na	R	na	na	R	na	R	na	na	R	na	R	na	R	R	na	na	na	na	na	na	R	na
09/15/2018	drawn blood	EMOCOLTURA (Germi aerobi Gram+, Gram- e Miceti)	Klebsiella_pneumoniae_spp_pneumoniae	Proteobacteria	Gammaproteobacteria	Enterobacterales	Enterobacteriaceae	Klebsiella	Klebsiella_pneumoniae	Lug-2018	2018	Sep	previous	R	na	S	na	R	na	R	na	na	R	na	na	na	na	R	na	na	S	na	R	na	na	R	na	S	na	R	S	na	na	na	na	na	na	R	na
09/23/2018	drawn blood	EMOCOLTURA (Germi aerobi Gram+, Gram- e Miceti)	Klebsiella_pneumoniae_spp_pneumoniae	Proteobacteria	Gammaproteobacteria	Enterobacterales	Enterobacteriaceae	Klebsiella	Klebsiella_pneumoniae	Lug-2018	2018	Sep	previous	R	na	S	na	R	na	S	na	na	S	na	na	na	na	S	na	na	S	na	S	na	na	S	na	S	na	S	S	na	na	na	na	na	na	S	na
09/24/2018	drawn blood	EMOCOLTURA (Germi anaerobi Gram+, Gram- e Miceti)	Klebsiella_pneumoniae_spp_pneumoniae	Proteobacteria	Gammaproteobacteria	Enterobacterales	Enterobacteriaceae	Klebsiella	Klebsiella_pneumoniae	Lug-2018	2018	Sep	previous	R	na	S	na	R	na	R	na	na	R	na	na	na	na	R	na	na	S	na	R	na	na	R	na	S	na	R	S	na	na	na	na	na	na	R	na
09/25/2018	drawn blood	EMOCOLTURA (Germi aerobi Gram+, Gram- e Miceti)	Klebsiella_pneumoniae_spp_pneumoniae	Proteobacteria	Gammaproteobacteria	Enterobacterales	Enterobacteriaceae	Klebsiella	Klebsiella_pneumoniae	Lug-2018	2018	Sep	previous	R	na	S	na	R	na	R	na	na	R	na	na	na	na	R	na	na	S	na	R	na	na	S	na	S	na	R	S	na	na	na	na	na	na	R	na
08/20/2018	drawn blood	EMOCOLTURA (Germi aerobi Gram+, Gram- e Miceti)	Listeria_monocytogenes	Firmicutes	Bacilli	Bacillales	Listeriaceae	Listeria	Listeria_monocytogenes	Lug-2018	2018	Aug	nosocomial	na	na	na	na	na	na	na	na	na	R	na	na	na	na	na	na	na	na	na	na	na	na	na	na	na	na	na	na	na	R	na	na	na	na	na	na
08/23/2018	drawn blood	EMOCOLTURA (Germi anaerobi Gram+, Gram- e Miceti)	Listeria_monocytogenes	Firmicutes	Bacilli	Bacillales	Listeriaceae	Listeria	Listeria_monocytogenes	Lug-2018	2018	Aug	previous	na	na	na	na	na	na	na	na	na	R	na	na	na	na	na	na	na	na	na	na	na	na	na	na	na	na	na	na	na	R	na	na	na	na	na	na
04/22/2018	drawn blood	EMOCOLTURA (Germi aerobi Gram+, Gram- e Miceti)	Neisseria_cinerea	Proteobacteria	Betaproteobacteria	Neisseriales	Neisseriaceae	Neisseria	Neisseria_cinerea	apr-2018	2018	Apr	previous	na	na	na	na	na	na	na	na	na	S	na	na	na	na	na	na	na	na	na	na	na	na	na	na	na	na	na	na	na	na	na	na	na	na	na	na
01/12/2018	drawn blood	EMOCOLTURA (Germi aerobi Gram+, Gram- e Miceti)	Ochrobactrum_anthropi	Proteobacteria	Alphaproteobacteria	Rhizobiales	Brucellaceae	Ochrobactrum	Ochrobactrum_anthropi	gen-2018	2018	Jan	nosocomial	na	na	S	na	na	na	R	na	na	S	S	na	na	na	na	na	na	na	na	S	na	na	S	na	S	na	S	S	na	na	S	na	na	R	R	na
12/03/2018	drawn blood	EMOCOLTURA (Germi aerobi Gram+, Gram- e Miceti)	Pantoea_agglomerans	Proteobacteria	Gammaproteobacteria	Enterobacterales	Erwiniaceae	Pantoea	Pantoea_agglomerans	Ott-2018	2018	Dec	previous	R	na	S	na	R	na	I	na	na	I	na	na	na	R	na	na	na	I	na	S	R	na	S	na	na	na	S	S	na	na	S	na	na	I	I	na
12/09/2018	drawn blood	EMOCOLTURA (Germi anaerobi Gram+, Gram- e Miceti)	Proteus_mirabilis	Proteobacteria	Gammaproteobacteria	Enterobacterales	Morganellaceae	Proteus	Proteus_mirabilis	Ott-2018	2018	Dec	previous	R	na	S	na	S	na	S	na	na	R	R	na	na	S	S	na	na	S	na	S	S	na	R	na	na	na	R	S	na	na	R	na	na	R	S	na
02/09/2018	drawn blood	EMOCOLTURA (Germi aerobi Gram+, Gram- e Miceti)	Proteus_mirabilis	Proteobacteria	Gammaproteobacteria	Enterobacterales	Morganellaceae	Proteus	Proteus_mirabilis	gen-2018	2018	Feb	nosocomial	R	na	S	na	S	na	S	na	na	S	R	na	na	S	S	na	na	S	na	S	S	na	R	na	na	na	S	S	na	na	S	na	na	S	S	na
01/10/2018	drawn blood	EMOCOLTURA (Germi aerobi Gram+, Gram- e Miceti)	Proteus_mirabilis	Proteobacteria	Gammaproteobacteria	Enterobacterales	Morganellaceae	Proteus	Proteus_mirabilis	gen-2018	2018	Jan	previous	S	na	S	na	S	na	S	na	na	S	R	na	na	S	S	na	na	S	na	S	S	na	R	na	na	na	S	S	na	na	S	na	na	S	S	na
01/18/2018	drawn blood	EMOCOLTURA (Germi aerobi Gram+, Gram- e Miceti)	Proteus_mirabilis	Proteobacteria	Gammaproteobacteria	Enterobacterales	Morganellaceae	Proteus	Proteus_mirabilis	gen-2018	2018	Jan	nosocomial	S	na	S	na	S	na	S	na	na	S	na	na	na	S	S	na	na	S	na	S	R	na	R	na	na	na	S	S	na	na	R	na	na	S	S	na
03/30/2018	drawn blood	EMOCOLTURA (Germi anaerobi Gram+, Gram- e Miceti)	Proteus_mirabilis	Proteobacteria	Gammaproteobacteria	Enterobacterales	Morganellaceae	Proteus	Proteus_mirabilis	apr-2018	2018	Mar	previous	R	na	S	na	R	na	R	na	na	R	R	na	na	R	R	na	na	S	na	I	S	na	R	na	na	na	R	S	na	na	R	na	na	R	S	na
05/29/2018	drawn blood	EMOCOLTURA (Germi aerobi Gram+, Gram- e Miceti)	Proteus_mirabilis	Proteobacteria	Gammaproteobacteria	Enterobacterales	Morganellaceae	Proteus	Proteus_mirabilis	apr-2018	2018	May	previous	R	na	S	na	R	na	R	na	na	R	R	na	na	R	R	na	na	S	na	S	R	na	R	na	na	na	R	S	na	na	R	na	na	R	S	na
10/10/2018	drawn blood	EMOCOLTURA (Germi aerobi Gram+, Gram- e Miceti)	Proteus_mirabilis	Proteobacteria	Gammaproteobacteria	Enterobacterales	Morganellaceae	Proteus	Proteus_mirabilis	Ott-2018	2018	Oct	nosocomial	R	na	S	na	S	na	S	na	na	S	R	na	na	na	S	na	na	S	na	S	na	na	R	na	na	na	S	S	na	na	na	na	na	na	S	na
06/14/2018	drawn blood	EMOCOLTURA (Germi anaerobi Gram+, Gram- e Miceti)	Proteus_vulgaris	Proteobacteria	Gammaproteobacteria	Enterobacterales	Morganellaceae	Proteus	Proteus_vulgaris	apr-2018	2018	Jun	nosocomial	R	na	S	na	R	na	S	na	na	S	R	na	na	S	na	na	na	S	na	S	S	na	S	na	I	na	S	S	na	na	S	na	na	S	S	na
04/12/2018	drawn blood	EMOCOLTURA (Germi aerobi Gram+, Gram- e Miceti)	Pseudomonas_aeruginosa	Proteobacteria	Gammaproteobacteria	Pseudomonadales	Pseudomonadaceae	Pseudomonas	Pseudomonas_aeruginosa	apr-2018	2018	Apr	nosocomial	na	na	S	na	na	na	S	na	na	R	na	na	na	na	na	na	na	na	na	S	S	na	R	na	R	na	R	R	na	na	R	na	na	R	R	na
04/27/2018	drawn blood	EMOCOLTURA (Germi aerobi Gram+, Gram- e Miceti)	Pseudomonas_aeruginosa	Proteobacteria	Gammaproteobacteria	Pseudomonadales	Pseudomonadaceae	Pseudomonas	Pseudomonas_aeruginosa	apr-2018	2018	Apr	previous	na	na	S	na	na	na	S	na	na	S	na	na	na	na	na	na	na	na	na	S	na	na	S	na	S	na	S	S	na	na	S	na	na	S	S	na
08/14/2018	drawn blood	EMOCOLTURA (Germi aerobi Gram+, Gram- e Miceti)	Pseudomonas_aeruginosa	Proteobacteria	Gammaproteobacteria	Pseudomonadales	Pseudomonadaceae	Pseudomonas	Pseudomonas_aeruginosa	Lug-2018	2018	Aug	nosocomial	na	na	S	na	na	na	S	na	na	S	na	na	na	na	na	na	na	na	na	S	na	na	S	na	S	na	S	S	na	na	S	na	na	S	S	na
12/03/2018	drawn blood	EMOCOLTURA (Germi aerobi Gram+, Gram- e Miceti)	Pseudomonas_aeruginosa	Proteobacteria	Gammaproteobacteria	Pseudomonadales	Pseudomonadaceae	Pseudomonas	Pseudomonas_aeruginosa	Ott-2018	2018	Dec	nosocomial	na	na	S	na	na	na	S	na	na	S	na	na	na	na	na	na	na	na	na	S	na	na	S	na	S	na	S	S	na	na	S	na	na	S	S	na
12/22/2018	drawn blood	EMOCOLTURA (Germi aerobi Gram+, Gram- e Miceti)	Pseudomonas_aeruginosa	Proteobacteria	Gammaproteobacteria	Pseudomonadales	Pseudomonadaceae	Pseudomonas	Pseudomonas_aeruginosa	Ott-2018	2018	Dec	nosocomial	na	na	S	na	na	na	S	na	na	S	na	na	na	na	na	na	na	na	na	S	na	na	S	na	S	na	S	S	na	na	S	na	na	S	S	na
07/23/2018	drawn blood	EMOCOLTURA (Germi aerobi Gram+, Gram- e Miceti)	Pseudomonas_aeruginosa	Proteobacteria	Gammaproteobacteria	Pseudomonadales	Pseudomonadaceae	Pseudomonas	Pseudomonas_aeruginosa	Lug-2018	2018	Jul	nosocomial	na	na	S	na	na	na	S	na	na	S	na	na	na	na	na	na	na	na	na	S	S	na	S	na	S	na	S	S	na	na	S	na	na	S	S	na
06/22/2018	drawn blood	EMOCOLTURA (Germi aerobi Gram+, Gram- e Miceti)	Pseudomonas_aeruginosa	Proteobacteria	Gammaproteobacteria	Pseudomonadales	Pseudomonadaceae	Pseudomonas	Pseudomonas_aeruginosa	apr-2018	2018	Jun	previous	na	na	S	na	na	na	S	na	na	S	na	na	na	na	na	na	na	na	na	S	na	na	S	na	S	na	S	S	na	na	S	na	na	S	S	na
05/27/2018	drawn blood	EMOCOLTURA (Germi aerobi Gram+, Gram- e Miceti)	Pseudomonas_aeruginosa	Proteobacteria	Gammaproteobacteria	Pseudomonadales	Pseudomonadaceae	Pseudomonas	Pseudomonas_aeruginosa	apr-2018	2018	May	previous	na	na	S	na	na	na	S	na	na	S	na	na	na	na	na	na	na	na	na	S	S	na	S	na	S	na	S	S	na	na	S	na	na	S	S	na
10/03/2018	drawn blood	EMOCOLTURA (Germi aerobi Gram+, Gram- e Miceti)	Pseudomonas_aeruginosa	Proteobacteria	Gammaproteobacteria	Pseudomonadales	Pseudomonadaceae	Pseudomonas	Pseudomonas_aeruginosa	Ott-2018	2018	Oct	previous	na	na	S	na	na	na	S	na	na	S	na	na	na	na	na	na	na	na	na	S	na	na	S	na	S	na	S	S	na	na	na	na	na	na	S	na
10/16/2018	drawn blood	EMOCOLTURA (Germi aerobi Gram+, Gram- e Miceti)	Pseudomonas_aeruginosa	Proteobacteria	Gammaproteobacteria	Pseudomonadales	Pseudomonadaceae	Pseudomonas	Pseudomonas_aeruginosa	Ott-2018	2018	Oct	nosocomial	na	na	S	na	na	na	S	na	na	S	na	na	na	na	na	na	na	na	na	S	na	na	S	na	S	na	R	S	na	na	na	na	na	na	S	na
09/09/2018	drawn blood	EMOCOLTURA (Germi aerobi Gram+, Gram- e Miceti)	Pseudomonas_aeruginosa	Proteobacteria	Gammaproteobacteria	Pseudomonadales	Pseudomonadaceae	Pseudomonas	Pseudomonas_aeruginosa	Lug-2018	2018	Sep	nosocomial	na	na	S	na	na	na	S	na	na	S	na	na	na	na	na	na	na	na	na	S	na	na	S	na	S	na	S	S	na	na	na	na	na	na	S	na
12/22/2018	drawn blood	EMOCOLTURA (Germi aerobi Gram+, Gram- e Miceti)	Pseudomonas_putida	Proteobacteria	Gammaproteobacteria	Pseudomonadales	Pseudomonadaceae	Pseudomonas	Pseudomonas_putida	Ott-2018	2018	Dec	nosocomial	na	na	S	na	na	na	S	na	na	S	na	na	na	na	na	na	na	na	na	S	na	na	S	na	S	na	S	I	na	na	S	na	na	S	S	na
09/19/2018	drawn blood	EMOCOLTURA (Germi aerobi Gram+, Gram- e Miceti)	Serratia_liquefaciens	Proteobacteria	Gammaproteobacteria	Enterobacterales	Yersiniaceae	Serratia	Serratia_liquefaciens	Lug-2018	2018	Sep	previous	R	na	S	na	R	na	S	na	na	S	R	na	na	na	na	na	na	S	na	S	na	na	S	na	S	na	S	S	na	na	na	na	na	na	S	na
04/11/2018	drawn blood	EMOCOLTURA (Germi aerobi Gram+, Gram- e Miceti)	Serratia_marcescens	Proteobacteria	Gammaproteobacteria	Enterobacterales	Yersiniaceae	Serratia	Serratia_marcescens	apr-2018	2018	Apr	nosocomial	R	na	S	na	R	na	S	na	na	S	R	na	na	S	na	na	na	S	na	S	R	na	S	na	S	na	S	S	na	na	S	na	na	S	S	na
10/12/2018	drawn blood	EMOCOLTURA (Germi aerobi Gram+, Gram- e Miceti)	Serratia_marcescens	Proteobacteria	Gammaproteobacteria	Enterobacterales	Yersiniaceae	Serratia	Serratia_marcescens	Ott-2018	2018	Oct	previous	R	na	S	na	R	na	S	na	na	S	R	na	na	na	na	na	na	S	na	S	na	na	S	na	S	na	S	S	na	na	na	na	na	na	S	na
10/29/2018	drawn blood	EMOCOLTURA (Germi aerobi Gram+, Gram- e Miceti)	Serratia_marcescens	Proteobacteria	Gammaproteobacteria	Enterobacterales	Yersiniaceae	Serratia	Serratia_marcescens	Ott-2018	2018	Oct	nosocomial	R	na	S	na	R	na	S	na	na	S	R	na	na	na	na	na	na	S	na	S	na	na	S	na	S	na	S	S	na	na	na	na	na	na	S	na
04/05/2018	drawn blood	EMOCOLTURA (Germi aerobi Gram+, Gram- e Miceti)	Staphylococcus_aureus	Firmicutes	Bacilli	Bacillales	Staphylococcaceae	Staphylococcus	Staphylococcus_aureus	apr-2018	2018	Apr	nosocomial	na	na	na	na	na	na	na	na	na	R	na	na	na	na	na	na	na	na	na	na	R	na	S	na	na	na	na	na	na	R	na	na	na	na	na	na
04/17/2018	drawn blood	EMOCOLTURA (Germi aerobi Gram+, Gram- e Miceti)	Staphylococcus_aureus	Firmicutes	Bacilli	Bacillales	Staphylococcaceae	Staphylococcus	Staphylococcus_aureus	apr-2018	2018	Apr	nosocomial	na	na	na	na	na	na	na	na	na	S	na	na	na	na	na	na	na	na	na	na	S	na	S	na	na	na	na	na	na	S	na	na	na	na	na	na
04/23/2018	drawn blood	EMOCOLTURA (Germi aerobi Gram+, Gram- e Miceti)	Staphylococcus_aureus	Firmicutes	Bacilli	Bacillales	Staphylococcaceae	Staphylococcus	Staphylococcus_aureus	apr-2018	2018	Apr	nosocomial	na	na	na	na	na	na	na	na	na	R	na	na	na	na	na	na	na	na	na	na	S	na	S	na	na	na	na	na	na	R	na	na	na	na	na	na
04/25/2018	drawn blood	EMOCOLTURA (Germi aerobi Gram+, Gram- e Miceti)	Staphylococcus_aureus	Firmicutes	Bacilli	Bacillales	Staphylococcaceae	Staphylococcus	Staphylococcus_aureus	apr-2018	2018	Apr	nosocomial	na	na	na	na	na	na	na	na	na	R	na	na	na	na	na	na	na	na	na	na	S	na	S	na	na	na	na	na	na	R	na	na	na	na	na	na
04/27/2018	drawn blood	EMOCOLTURA (Germi aerobi Gram+, Gram- e Miceti)	Staphylococcus_aureus	Firmicutes	Bacilli	Bacillales	Staphylococcaceae	Staphylococcus	Staphylococcus_aureus	apr-2018	2018	Apr	nosocomial	R	na	na	na	na	na	na	na	na	S	na	na	na	na	na	na	na	na	na	na	S	na	S	na	na	na	na	na	na	S	na	na	na	na	na	na
08/07/2018	drawn blood	EMOCOLTURA (Germi aerobi Gram+, Gram- e Miceti)	Staphylococcus_aureus	Firmicutes	Bacilli	Bacillales	Staphylococcaceae	Staphylococcus	Staphylococcus_aureus	Lug-2018	2018	Aug	nosocomial	na	na	na	na	na	na	na	na	na	R	na	na	na	na	na	na	na	na	na	na	S	na	R	na	na	na	na	na	na	R	na	na	na	na	na	na
08/12/2018	drawn blood	EMOCOLTURA (Germi aerobi Gram+, Gram- e Miceti)	Staphylococcus_aureus	Firmicutes	Bacilli	Bacillales	Staphylococcaceae	Staphylococcus	Staphylococcus_aureus	Lug-2018	2018	Aug	previous	na	na	na	na	na	na	na	na	na	S	na	na	na	na	na	na	na	na	na	na	S	na	S	na	na	na	na	na	na	S	na	na	na	na	na	na
08/15/2018	drawn blood	EMOCOLTURA (Germi aerobi Gram+, Gram- e Miceti)	Staphylococcus_aureus	Firmicutes	Bacilli	Bacillales	Staphylococcaceae	Staphylococcus	Staphylococcus_aureus	Lug-2018	2018	Aug	nosocomial	na	na	na	na	na	na	na	na	na	S	na	na	na	na	na	na	na	na	na	na	S	na	S	na	na	na	na	na	na	S	na	na	na	na	na	na
08/18/2018	drawn blood	EMOCOLTURA (Germi anaerobi Gram+, Gram- e Miceti)	Staphylococcus_aureus	Firmicutes	Bacilli	Bacillales	Staphylococcaceae	Staphylococcus	Staphylococcus_aureus	Lug-2018	2018	Aug	nosocomial	R	na	na	na	na	na	na	na	na	S	na	na	na	na	na	na	na	na	na	na	S	na	S	na	na	na	na	na	na	S	na	na	na	na	na	na
08/21/2018	drawn blood	EMOCOLTURA (Germi aerobi Gram+, Gram- e Miceti)	Staphylococcus_aureus	Firmicutes	Bacilli	Bacillales	Staphylococcaceae	Staphylococcus	Staphylococcus_aureus	Lug-2018	2018	Aug	nosocomial	na	na	na	na	na	na	na	na	na	R	na	na	na	na	na	na	na	na	na	na	R	na	S	na	na	na	na	na	na	R	na	na	na	na	na	na
12/01/2018	drawn blood	EMOCOLTURA (Germi aerobi Gram+, Gram- e Miceti)	Staphylococcus_aureus	Firmicutes	Bacilli	Bacillales	Staphylococcaceae	Staphylococcus	Staphylococcus_aureus	Ott-2018	2018	Dec	nosocomial	R	na	na	na	na	na	na	na	na	S	na	na	na	na	na	na	na	na	na	na	S	na	R	na	na	na	na	na	na	S	na	na	na	na	na	na
12/03/2018	drawn blood	EMOCOLTURA (Germi anaerobi Gram+, Gram- e Miceti)	Staphylococcus_aureus	Firmicutes	Bacilli	Bacillales	Staphylococcaceae	Staphylococcus	Staphylococcus_aureus	Ott-2018	2018	Dec	nosocomial	R	na	na	na	na	na	na	na	na	S	na	na	na	na	na	na	na	na	na	na	S	na	S	na	R	na	na	na	na	S	na	na	na	na	na	na
12/11/2018	drawn blood	EMOCOLTURA (Germi aerobi Gram+, Gram- e Miceti)	Staphylococcus_aureus	Firmicutes	Bacilli	Bacillales	Staphylococcaceae	Staphylococcus	Staphylococcus_aureus	Ott-2018	2018	Dec	nosocomial	R	na	na	na	na	na	na	na	na	S	na	na	na	na	na	na	na	na	na	na	S	na	S	na	na	na	na	na	na	S	na	na	na	na	na	na
12/15/2018	drawn blood	EMOCOLTURA (Germi anaerobi Gram+, Gram- e Miceti)	Staphylococcus_aureus	Firmicutes	Bacilli	Bacillales	Staphylococcaceae	Staphylococcus	Staphylococcus_aureus	Ott-2018	2018	Dec	nosocomial	R	na	na	na	na	na	na	na	na	S	na	na	na	na	na	na	na	na	na	na	S	na	S	na	na	na	na	na	na	S	na	na	na	na	na	na
12/18/2018	drawn blood	EMOCOLTURA (Germi aerobi Gram+, Gram- e Miceti)	Staphylococcus_aureus	Firmicutes	Bacilli	Bacillales	Staphylococcaceae	Staphylococcus	Staphylococcus_aureus	Ott-2018	2018	Dec	nosocomial	na	na	na	na	na	na	na	na	na	R	na	na	na	na	na	na	na	na	na	na	S	na	S	na	na	na	na	na	na	R	na	na	na	na	na	na
12/23/2018	drawn blood	EMOCOLTURA (Germi anaerobi Gram+, Gram- e Miceti)	Staphylococcus_aureus	Firmicutes	Bacilli	Bacillales	Staphylococcaceae	Staphylococcus	Staphylococcus_aureus	Ott-2018	2018	Dec	previous	na	na	na	na	na	na	na	na	na	R	na	na	na	na	na	na	na	na	na	na	S	na	S	na	na	na	na	na	na	R	na	na	na	na	na	na
12/25/2018	drawn blood	EMOCOLTURA (Germi aerobi Gram+, Gram- e Miceti)	Staphylococcus_aureus	Firmicutes	Bacilli	Bacillales	Staphylococcaceae	Staphylococcus	Staphylococcus_aureus	Ott-2018	2018	Dec	nosocomial	R	na	na	na	na	na	na	na	na	S	na	na	na	na	na	na	na	na	na	na	S	na	R	na	na	na	na	na	na	S	na	na	na	na	na	na
12/26/2018	drawn blood	EMOCOLTURA (Germi aerobi Gram+, Gram- e Miceti)	Staphylococcus_aureus	Firmicutes	Bacilli	Bacillales	Staphylococcaceae	Staphylococcus	Staphylococcus_aureus	Ott-2018	2018	Dec	previous	na	na	na	na	na	na	na	na	na	S	na	na	na	na	na	na	na	na	na	na	S	na	S	na	na	na	na	na	na	S	na	na	na	na	na	na
12/31/2018	drawn blood	EMOCOLTURA (Germi anaerobi Gram+, Gram- e Miceti)	Staphylococcus_aureus	Firmicutes	Bacilli	Bacillales	Staphylococcaceae	Staphylococcus	Staphylococcus_aureus	Ott-2018	2018	Dec	previous	R	na	na	na	na	na	na	na	na	R	na	na	na	na	na	na	na	na	na	na	R	na	S	na	na	na	na	na	na	R	na	na	na	na	na	na
02/25/2018	drawn blood	EMOCOLTURA (Germi anaerobi Gram+, Gram- e Miceti)	Staphylococcus_aureus	Firmicutes	Bacilli	Bacillales	Staphylococcaceae	Staphylococcus	Staphylococcus_aureus	gen-2018	2018	Feb	nosocomial	na	na	na	na	na	na	na	na	na	R	na	na	na	na	na	na	na	na	na	na	S	na	S	na	na	na	na	na	na	R	na	na	na	na	na	na
01/04/2018	drawn blood	EMOCOLTURA (Germi anaerobi Gram+, Gram- e Miceti)	Staphylococcus_aureus	Firmicutes	Bacilli	Bacillales	Staphylococcaceae	Staphylococcus	Staphylococcus_aureus	gen-2018	2018	Jan	nosocomial	na	na	na	na	na	na	na	na	na	R	na	na	na	na	na	na	na	na	na	na	S	na	S	na	na	na	na	na	na	R	na	na	na	na	na	na
01/06/2018	drawn blood	EMOCOLTURA (Germi anaerobi Gram+, Gram- e Miceti)	Staphylococcus_aureus	Firmicutes	Bacilli	Bacillales	Staphylococcaceae	Staphylococcus	Staphylococcus_aureus	gen-2018	2018	Jan	nosocomial	na	na	na	na	na	na	na	na	na	S	na	na	na	na	na	na	na	na	na	na	S	na	S	na	na	na	na	na	na	S	na	na	na	na	na	na
01/07/2018	drawn blood	EMOCOLTURA (Germi aerobi Gram+, Gram- e Miceti)	Staphylococcus_aureus	Firmicutes	Bacilli	Bacillales	Staphylococcaceae	Staphylococcus	Staphylococcus_aureus	gen-2018	2018	Jan	nosocomial	na	na	na	na	na	na	na	na	na	R	na	na	na	na	na	na	na	na	na	na	R	na	R	na	R	na	na	na	na	R	na	na	na	na	na	na
01/12/2018	drawn blood	EMOCOLTURA (Germi aerobi Gram+, Gram- e Miceti)	Staphylococcus_aureus	Firmicutes	Bacilli	Bacillales	Staphylococcaceae	Staphylococcus	Staphylococcus_aureus	gen-2018	2018	Jan	nosocomial	R	na	na	na	na	na	na	na	na	S	na	na	na	na	na	na	na	na	na	na	S	na	R	na	na	na	na	na	na	S	na	na	na	na	na	na
01/19/2018	drawn blood	EMOCOLTURA (Germi aerobi Gram+, Gram- e Miceti)	Staphylococcus_aureus	Firmicutes	Bacilli	Bacillales	Staphylococcaceae	Staphylococcus	Staphylococcus_aureus	gen-2018	2018	Jan	previous	na	na	na	na	na	na	na	na	na	R	na	na	na	na	na	na	na	na	na	na	R	na	S	na	na	na	na	na	na	R	na	na	na	na	na	na
01/28/2018	drawn blood	EMOCOLTURA (Germi aerobi Gram+, Gram- e Miceti)	Staphylococcus_aureus	Firmicutes	Bacilli	Bacillales	Staphylococcaceae	Staphylococcus	Staphylococcus_aureus	gen-2018	2018	Jan	previous	na	na	na	na	na	na	na	na	na	R	na	na	na	na	na	na	na	na	na	na	R	na	S	na	na	na	na	na	na	R	na	na	na	na	na	na
07/02/2018	drawn blood	EMOCOLTURA (Germi anaerobi Gram+, Gram- e Miceti)	Staphylococcus_aureus	Firmicutes	Bacilli	Bacillales	Staphylococcaceae	Staphylococcus	Staphylococcus_aureus	Lug-2018	2018	Jul	nosocomial	R	na	na	na	na	na	na	na	na	S	na	na	na	na	na	na	na	na	na	na	S	na	S	na	na	na	na	na	na	S	na	na	na	na	na	na
07/04/2018	drawn blood	EMOCOLTURA (Germi aerobi Gram+, Gram- e Miceti)	Staphylococcus_aureus	Firmicutes	Bacilli	Bacillales	Staphylococcaceae	Staphylococcus	Staphylococcus_aureus	Lug-2018	2018	Jul	nosocomial	R	na	na	na	na	na	na	na	na	S	na	na	na	na	na	na	na	na	na	na	S	na	S	na	na	na	na	na	na	S	na	na	na	na	na	na
07/11/2018	drawn blood	EMOCOLTURA (Germi aerobi Gram+, Gram- e Miceti)	Staphylococcus_aureus	Firmicutes	Bacilli	Bacillales	Staphylococcaceae	Staphylococcus	Staphylococcus_aureus	Lug-2018	2018	Jul	nosocomial	na	na	na	na	na	na	na	na	na	R	na	na	na	na	na	na	na	na	na	na	S	na	R	na	na	na	na	na	na	R	na	na	na	na	na	na
07/11/2018	drawn blood	EMOCOLTURA (Germi aerobi Gram+, Gram- e Miceti)	Staphylococcus_aureus	Firmicutes	Bacilli	Bacillales	Staphylococcaceae	Staphylococcus	Staphylococcus_aureus	Lug-2018	2018	Jul	previous	na	na	na	na	na	na	na	na	na	R	na	na	na	na	na	na	na	na	na	na	S	na	S	na	na	na	na	na	na	S	na	na	na	na	na	na
07/17/2018	drawn blood	EMOCOLTURA (Germi aerobi Gram+, Gram- e Miceti)	Staphylococcus_aureus	Firmicutes	Bacilli	Bacillales	Staphylococcaceae	Staphylococcus	Staphylococcus_aureus	Lug-2018	2018	Jul	previous	R	na	na	na	na	na	na	na	na	S	na	na	na	na	na	na	na	na	na	na	S	na	S	na	na	na	na	na	na	S	na	na	na	na	na	na
07/18/2018	drawn blood	EMOCOLTURA (Germi aerobi Gram+, Gram- e Miceti)	Staphylococcus_aureus	Firmicutes	Bacilli	Bacillales	Staphylococcaceae	Staphylococcus	Staphylococcus_aureus	Lug-2018	2018	Jul	previous	R	na	na	na	na	na	na	na	na	R	na	na	na	na	na	na	na	na	na	na	S	na	S	na	na	na	na	na	na	R	na	na	na	na	na	na
07/23/2018	drawn blood	EMOCOLTURA (Germi aerobi Gram+, Gram- e Miceti)	Staphylococcus_aureus	Firmicutes	Bacilli	Bacillales	Staphylococcaceae	Staphylococcus	Staphylococcus_aureus	Lug-2018	2018	Jul	nosocomial	na	na	na	na	na	na	na	na	na	R	na	na	na	na	na	na	na	na	na	na	S	na	R	na	na	na	na	na	na	R	na	na	na	na	na	na
07/31/2018	drawn blood	EMOCOLTURA (Germi anaerobi Gram+, Gram- e Miceti)	Staphylococcus_aureus	Firmicutes	Bacilli	Bacillales	Staphylococcaceae	Staphylococcus	Staphylococcus_aureus	Lug-2018	2018	Jul	nosocomial	R	na	na	na	na	na	na	na	na	S	na	na	na	na	na	na	na	na	na	na	S	na	S	na	na	na	na	na	na	S	na	na	na	na	na	na
06/11/2018	drawn blood	EMOCOLTURA (Germi aerobi Gram+, Gram- e Miceti)	Staphylococcus_aureus	Firmicutes	Bacilli	Bacillales	Staphylococcaceae	Staphylococcus	Staphylococcus_aureus	apr-2018	2018	Jun	previous	R	na	na	na	na	na	na	na	na	R	na	na	na	na	na	na	na	na	na	na	S	na	S	na	na	na	na	na	na	R	na	na	na	na	na	na
06/16/2018	drawn blood	EMOCOLTURA (Germi aerobi Gram+, Gram- e Miceti)	Staphylococcus_aureus	Firmicutes	Bacilli	Bacillales	Staphylococcaceae	Staphylococcus	Staphylococcus_aureus	apr-2018	2018	Jun	nosocomial	R	na	na	na	na	na	na	na	na	R	na	na	na	na	na	na	na	na	na	na	S	na	S	na	na	na	na	na	na	R	na	na	na	na	na	na
06/18/2018	drawn blood	EMOCOLTURA (Germi aerobi Gram+, Gram- e Miceti)	Staphylococcus_aureus	Firmicutes	Bacilli	Bacillales	Staphylococcaceae	Staphylococcus	Staphylococcus_aureus	apr-2018	2018	Jun	nosocomial	na	na	na	na	na	na	na	na	na	R	na	na	na	na	na	na	na	na	na	na	S	na	S	na	na	na	na	na	na	R	na	na	na	na	na	na
06/29/2018	drawn blood	EMOCOLTURA (Germi anaerobi Gram+, Gram- e Miceti)	Staphylococcus_aureus	Firmicutes	Bacilli	Bacillales	Staphylococcaceae	Staphylococcus	Staphylococcus_aureus	Lug-2018	2018	Jun	nosocomial	na	na	na	na	na	na	na	na	na	R	na	na	na	na	na	na	na	na	na	na	S	na	R	na	na	na	na	na	na	R	na	na	na	na	na	na
03/02/2018	drawn blood	EMOCOLTURA (Germi anaerobi Gram+, Gram- e Miceti)	Staphylococcus_aureus	Firmicutes	Bacilli	Bacillales	Staphylococcaceae	Staphylococcus	Staphylococcus_aureus	gen-2018	2018	Mar	nosocomial	na	na	na	na	na	na	na	na	na	R	na	na	na	na	na	na	na	na	na	na	S	na	S	na	na	na	na	na	na	R	na	na	na	na	na	na
03/03/2018	drawn blood	EMOCOLTURA (Germi anaerobi Gram+, Gram- e Miceti)	Staphylococcus_aureus	Firmicutes	Bacilli	Bacillales	Staphylococcaceae	Staphylococcus	Staphylococcus_aureus	gen-2018	2018	Mar	previous	na	na	na	na	na	na	na	na	na	R	na	na	na	na	na	na	na	na	na	na	R	na	S	na	na	na	na	na	na	R	na	na	na	na	na	na
03/23/2018	drawn blood	EMOCOLTURA (Germi aerobi Gram+, Gram- e Miceti)	Staphylococcus_aureus	Firmicutes	Bacilli	Bacillales	Staphylococcaceae	Staphylococcus	Staphylococcus_aureus	gen-2018	2018	Mar	previous	R	na	na	na	na	na	na	na	na	R	na	na	na	na	na	na	na	na	na	na	R	na	S	na	na	na	na	na	na	R	na	na	na	na	na	na
03/28/2018	drawn blood	EMOCOLTURA (Germi anaerobi Gram+, Gram- e Miceti)	Staphylococcus_aureus	Firmicutes	Bacilli	Bacillales	Staphylococcaceae	Staphylococcus	Staphylococcus_aureus	gen-2018	2018	Mar	previous	R	na	na	na	na	na	na	na	na	S	na	na	na	na	na	na	na	na	na	na	S	na	S	na	na	na	na	na	na	S	na	na	na	na	na	na
03/29/2018	drawn blood	EMOCOLTURA (Germi aerobi Gram+, Gram- e Miceti)	Staphylococcus_aureus	Firmicutes	Bacilli	Bacillales	Staphylococcaceae	Staphylococcus	Staphylococcus_aureus	gen-2018	2018	Mar	previous	na	na	na	na	na	na	na	na	na	R	na	na	na	na	na	na	na	na	na	na	S	na	S	na	na	na	na	na	na	R	na	na	na	na	na	na
05/19/2018	drawn blood	EMOCOLTURA (Germi aerobi Gram+, Gram- e Miceti)	Staphylococcus_aureus	Firmicutes	Bacilli	Bacillales	Staphylococcaceae	Staphylococcus	Staphylococcus_aureus	apr-2018	2018	May	nosocomial	R	na	na	na	na	na	na	na	na	S	na	na	na	na	na	na	na	na	na	na	S	na	S	na	na	na	na	na	na	S	na	na	na	na	na	na
05/20/2018	drawn blood	EMOCOLTURA (Germi aerobi Gram+, Gram- e Miceti)	Staphylococcus_aureus	Firmicutes	Bacilli	Bacillales	Staphylococcaceae	Staphylococcus	Staphylococcus_aureus	apr-2018	2018	May	nosocomial	na	na	na	na	na	na	na	na	na	S	na	na	na	na	na	na	na	na	na	na	S	na	S	na	na	na	na	na	na	S	na	na	na	na	na	na
05/29/2018	drawn blood	EMOCOLTURA (Germi aerobi Gram+, Gram- e Miceti)	Staphylococcus_aureus	Firmicutes	Bacilli	Bacillales	Staphylococcaceae	Staphylococcus	Staphylococcus_aureus	apr-2018	2018	May	nosocomial	R	na	na	na	na	na	na	na	na	S	na	na	na	na	na	na	na	na	na	na	S	na	S	na	na	na	na	na	na	S	na	na	na	na	na	na
11/20/2018	drawn blood	EMOCOLTURA (Germi aerobi Gram+, Gram- e Miceti)	Staphylococcus_aureus	Firmicutes	Bacilli	Bacillales	Staphylococcaceae	Staphylococcus	Staphylococcus_aureus	Ott-2018	2018	Nov	nosocomial	R	na	na	na	na	na	na	na	na	S	na	na	na	na	na	na	na	na	na	na	S	na	S	na	na	na	na	na	na	S	na	na	na	na	na	na
11/24/2018	drawn blood	EMOCOLTURA (Germi aerobi Gram+, Gram- e Miceti)	Staphylococcus_aureus	Firmicutes	Bacilli	Bacillales	Staphylococcaceae	Staphylococcus	Staphylococcus_aureus	Ott-2018	2018	Nov	previous	na	na	na	na	na	na	na	na	na	R	na	na	na	na	na	na	na	na	na	na	S	na	S	na	na	na	na	na	na	R	na	na	na	na	na	na
11/27/2018	drawn blood	EMOCOLTURA (Germi aerobi Gram+, Gram- e Miceti)	Staphylococcus_aureus	Firmicutes	Bacilli	Bacillales	Staphylococcaceae	Staphylococcus	Staphylococcus_aureus	Ott-2018	2018	Nov	nosocomial	na	na	na	na	na	na	na	na	na	S	na	na	na	na	na	na	na	na	na	na	S	na	S	na	na	na	na	na	na	S	na	na	na	na	na	na
11/29/2018	drawn blood	EMOCOLTURA (Germi aerobi Gram+, Gram- e Miceti)	Staphylococcus_aureus	Firmicutes	Bacilli	Bacillales	Staphylococcaceae	Staphylococcus	Staphylococcus_aureus	Ott-2018	2018	Nov	nosocomial	R	na	na	na	na	na	na	na	na	R	na	na	na	na	na	na	na	na	na	na	S	na	S	na	na	na	na	na	na	R	na	na	na	na	na	na
10/11/2018	drawn blood	EMOCOLTURA (Germi aerobi Gram+, Gram- e Miceti)	Staphylococcus_aureus	Firmicutes	Bacilli	Bacillales	Staphylococcaceae	Staphylococcus	Staphylococcus_aureus	Ott-2018	2018	Oct	previous	na	na	na	na	na	na	na	na	na	S	na	na	na	na	na	na	na	na	na	na	S	na	R	na	na	na	na	na	na	S	na	na	na	na	na	na
10/21/2018	drawn blood	EMOCOLTURA (Germi aerobi Gram+, Gram- e Miceti)	Staphylococcus_aureus	Firmicutes	Bacilli	Bacillales	Staphylococcaceae	Staphylococcus	Staphylococcus_aureus	Ott-2018	2018	Oct	previous	na	na	na	na	na	na	na	na	na	S	na	na	na	na	na	na	na	na	na	na	S	na	R	na	na	na	na	na	na	S	na	na	na	na	na	na
10/25/2018	drawn blood	EMOCOLTURA (Germi aerobi Gram+, Gram- e Miceti)	Staphylococcus_aureus	Firmicutes	Bacilli	Bacillales	Staphylococcaceae	Staphylococcus	Staphylococcus_aureus	Ott-2018	2018	Oct	nosocomial	na	na	na	na	na	na	na	na	na	S	na	na	na	na	na	na	na	na	na	na	S	na	S	na	na	na	na	na	na	S	na	na	na	na	na	na
10/26/2018	drawn blood	EMOCOLTURA (Germi anaerobi Gram+, Gram- e Miceti)	Staphylococcus_aureus	Firmicutes	Bacilli	Bacillales	Staphylococcaceae	Staphylococcus	Staphylococcus_aureus	Ott-2018	2018	Oct	nosocomial	na	na	na	na	na	na	na	na	na	R	na	na	na	na	na	na	na	na	na	na	R	na	S	na	na	na	na	na	na	R	na	na	na	na	na	na
10/26/2018	drawn blood	EMOCOLTURA (Germi aerobi Gram+, Gram- e Miceti)	Staphylococcus_aureus	Firmicutes	Bacilli	Bacillales	Staphylococcaceae	Staphylococcus	Staphylococcus_aureus	Ott-2018	2018	Oct	nosocomial	na	na	na	na	na	na	na	na	na	R	na	na	na	na	na	na	na	na	na	na	R	na	S	na	na	na	na	na	na	R	na	na	na	na	na	na
10/31/2018	drawn blood	EMOCOLTURA (Germi aerobi Gram+, Gram- e Miceti)	Staphylococcus_aureus	Firmicutes	Bacilli	Bacillales	Staphylococcaceae	Staphylococcus	Staphylococcus_aureus	Ott-2018	2018	Oct	nosocomial	na	na	na	na	na	na	na	na	na	S	na	na	na	na	na	na	na	na	na	na	S	na	R	na	na	na	na	na	na	S	na	na	na	na	na	na
09/02/2018	drawn blood	EMOCOLTURA (Germi aerobi Gram+, Gram- e Miceti)	Staphylococcus_aureus	Firmicutes	Bacilli	Bacillales	Staphylococcaceae	Staphylococcus	Staphylococcus_aureus	Lug-2018	2018	Sep	previous	R	na	na	na	na	na	na	na	na	S	na	na	na	na	na	na	na	na	na	na	S	na	S	na	na	na	na	na	na	S	na	na	na	na	na	na
09/02/2018	drawn blood	EMOCOLTURA (Germi aerobi Gram+, Gram- e Miceti)	Staphylococcus_aureus	Firmicutes	Bacilli	Bacillales	Staphylococcaceae	Staphylococcus	Staphylococcus_aureus	Lug-2018	2018	Sep	nosocomial	na	na	na	na	na	na	na	na	na	R	na	na	na	na	na	na	na	na	na	na	R	na	S	na	na	na	na	na	na	R	na	na	na	na	na	na
09/04/2018	drawn blood	EMOCOLTURA (Germi aerobi Gram+, Gram- e Miceti)	Staphylococcus_aureus	Firmicutes	Bacilli	Bacillales	Staphylococcaceae	Staphylococcus	Staphylococcus_aureus	Lug-2018	2018	Sep	previous	na	na	na	na	na	na	na	na	na	S	na	na	na	na	na	na	na	na	na	na	S	na	R	na	na	na	na	na	na	S	na	na	na	na	na	na
09/07/2018	drawn blood	EMOCOLTURA (Germi aerobi Gram+, Gram- e Miceti)	Staphylococcus_aureus	Firmicutes	Bacilli	Bacillales	Staphylococcaceae	Staphylococcus	Staphylococcus_aureus	Lug-2018	2018	Sep	previous	na	na	na	na	na	na	na	na	na	S	na	na	na	na	na	na	na	na	na	na	S	na	S	na	na	na	na	na	na	S	na	na	na	na	na	na
09/07/2018	drawn blood	EMOCOLTURA (Germi aerobi Gram+, Gram- e Miceti)	Staphylococcus_aureus	Firmicutes	Bacilli	Bacillales	Staphylococcaceae	Staphylococcus	Staphylococcus_aureus	Lug-2018	2018	Sep	nosocomial	na	na	na	na	na	na	na	na	na	R	na	na	na	na	na	na	na	na	na	na	R	na	S	na	na	na	na	na	na	R	na	na	na	na	na	na
09/18/2018	drawn blood	EMOCOLTURA (Germi anaerobi Gram+, Gram- e Miceti)	Staphylococcus_aureus	Firmicutes	Bacilli	Bacillales	Staphylococcaceae	Staphylococcus	Staphylococcus_aureus	Lug-2018	2018	Sep	nosocomial	R	na	na	na	na	na	na	na	na	S	na	na	na	na	na	na	na	na	na	na	S	na	S	na	na	na	na	na	na	S	na	na	na	na	na	na
09/27/2018	drawn blood	EMOCOLTURA (Germi aerobi Gram+, Gram- e Miceti)	Staphylococcus_aureus	Firmicutes	Bacilli	Bacillales	Staphylococcaceae	Staphylococcus	Staphylococcus_aureus	Ott-2018	2018	Sep	nosocomial	na	na	na	na	na	na	na	na	na	R	na	na	na	na	na	na	na	na	na	na	S	na	S	na	na	na	na	na	na	R	na	na	na	na	na	na
10/22/2018	drawn blood	EMOCOLTURA (Germi anaerobi Gram+, Gram- e Miceti)	Staphylococcus_auricularis	Firmicutes	Bacilli	Bacillales	Staphylococcaceae	Staphylococcus	Staphylococcus_auricolaris	Ott-2018	2018	Oct	previous	na	na	na	na	na	na	na	na	na	S	na	na	na	na	na	na	na	na	na	na	R	na	S	na	na	na	na	na	na	S	na	na	na	na	na	na
04/16/2018	drawn blood	EMOCOLTURA (Germi aerobi Gram+, Gram- e Miceti)	Staphylococcus_capitis	Firmicutes	Bacilli	Bacillales	Staphylococcaceae	Staphylococcus	Staphylococcus_capitis	apr-2018	2018	Apr	previous	R	na	na	na	na	na	na	na	na	S	na	na	na	na	na	na	na	na	na	na	R	na	S	na	na	na	na	na	na	S	na	na	na	na	na	na
12/04/2018	drawn blood	EMOCOLTURA (Germi aerobi Gram+, Gram- e Miceti)	Staphylococcus_capitis	Firmicutes	Bacilli	Bacillales	Staphylococcaceae	Staphylococcus	Staphylococcus_capitis	Ott-2018	2018	Dec	nosocomial	R	na	na	na	na	na	na	na	na	S	na	na	na	na	na	na	na	na	na	na	R	na	S	na	na	na	na	na	na	S	na	na	na	na	na	na
12/22/2018	drawn blood	EMOCOLTURA (Germi aerobi Gram+, Gram- e Miceti)	Staphylococcus_capitis	Firmicutes	Bacilli	Bacillales	Staphylococcaceae	Staphylococcus	Staphylococcus_capitis	Ott-2018	2018	Dec	nosocomial	R	na	na	na	na	na	na	na	na	R	na	na	na	na	na	na	na	na	na	na	R	na	R	na	na	na	na	na	na	R	na	na	na	na	na	na
02/06/2018	drawn blood	EMOCOLTURA (Germi anaerobi Gram+, Gram- e Miceti)	Staphylococcus_capitis	Firmicutes	Bacilli	Bacillales	Staphylococcaceae	Staphylococcus	Staphylococcus_capitis	gen-2018	2018	Feb	nosocomial	R	na	na	na	na	na	na	na	na	S	na	na	na	na	na	na	na	na	na	na	R	na	S	na	na	na	na	na	na	S	na	na	na	na	na	na
01/06/2018	drawn blood	EMOCOLTURA (Germi aerobi Gram+, Gram- e Miceti)	Staphylococcus_capitis	Firmicutes	Bacilli	Bacillales	Staphylococcaceae	Staphylococcus	Staphylococcus_capitis	gen-2018	2018	Jan	nosocomial	R	na	na	na	na	na	na	na	na	S	na	na	na	na	na	na	na	na	na	na	R	na	S	na	na	na	na	na	na	S	na	na	na	na	na	na
01/08/2018	drawn blood	EMOCOLTURA (Germi aerobi Gram+, Gram- e Miceti)	Staphylococcus_capitis	Firmicutes	Bacilli	Bacillales	Staphylococcaceae	Staphylococcus	Staphylococcus_capitis	gen-2018	2018	Jan	nosocomial	R	na	na	na	na	na	na	na	na	R	na	na	na	na	na	na	na	na	na	na	R	na	S	na	na	na	na	na	na	I	na	na	na	na	na	na
01/27/2018	drawn blood	EMOCOLTURA (Germi aerobi Gram+, Gram- e Miceti)	Staphylococcus_capitis	Firmicutes	Bacilli	Bacillales	Staphylococcaceae	Staphylococcus	Staphylococcus_capitis	gen-2018	2018	Jan	previous	R	na	na	na	na	na	na	na	na	S	na	na	na	na	na	na	na	na	na	na	R	na	S	na	na	na	na	na	na	S	na	na	na	na	na	na
07/27/2018	drawn blood	EMOCOLTURA (Germi aerobi Gram+, Gram- e Miceti)	Staphylococcus_capitis	Firmicutes	Bacilli	Bacillales	Staphylococcaceae	Staphylococcus	Staphylococcus_capitis	Lug-2018	2018	Jul	nosocomial	R	na	na	na	na	na	na	na	na	R	na	na	na	na	na	na	na	na	na	na	R	na	S	na	na	na	na	na	na	R	na	na	na	na	na	na
06/17/2018	drawn blood	EMOCOLTURA (Germi aerobi Gram+, Gram- e Miceti)	Staphylococcus_capitis	Firmicutes	Bacilli	Bacillales	Staphylococcaceae	Staphylococcus	Staphylococcus_capitis	apr-2018	2018	Jun	previous	R	na	na	na	na	na	na	na	na	S	na	na	na	na	na	na	na	na	na	na	R	na	S	na	na	na	na	na	na	S	na	na	na	na	na	na
03/15/2018	drawn blood	EMOCOLTURA (Germi anaerobi Gram+, Gram- e Miceti)	Staphylococcus_capitis	Firmicutes	Bacilli	Bacillales	Staphylococcaceae	Staphylococcus	Staphylococcus_capitis	gen-2018	2018	Mar	nosocomial	R	na	na	na	na	na	na	na	na	S	na	na	na	na	na	na	na	na	na	na	R	na	S	na	na	na	na	na	na	S	na	na	na	na	na	na
11/27/2018	drawn blood	EMOCOLTURA (Germi aerobi Gram+, Gram- e Miceti)	Staphylococcus_capitis	Firmicutes	Bacilli	Bacillales	Staphylococcaceae	Staphylococcus	Staphylococcus_capitis	Ott-2018	2018	Nov	previous	na	na	na	na	na	na	na	na	na	S	na	na	na	na	na	na	na	na	na	na	R	na	S	na	na	na	na	na	na	S	na	na	na	na	na	na
10/03/2018	drawn blood	EMOCOLTURA (Germi aerobi Gram+, Gram- e Miceti)	Staphylococcus_capitis	Firmicutes	Bacilli	Bacillales	Staphylococcaceae	Staphylococcus	Staphylococcus_capitis	Ott-2018	2018	Oct	previous	R	na	na	na	na	na	na	na	na	S	na	na	na	na	na	na	na	na	na	na	R	na	S	na	na	na	na	na	na	S	na	na	na	na	na	na
10/07/2018	drawn blood	EMOCOLTURA (Germi aerobi Gram+, Gram- e Miceti)	Staphylococcus_capitis	Firmicutes	Bacilli	Bacillales	Staphylococcaceae	Staphylococcus	Staphylococcus_capitis	Ott-2018	2018	Oct	nosocomial	R	na	na	na	na	na	na	na	na	R	na	na	na	na	na	na	na	na	na	na	R	na	R	na	na	na	na	na	na	R	na	na	na	na	na	na
09/02/2018	drawn blood	EMOCOLTURA (Germi aerobi Gram+, Gram- e Miceti)	Staphylococcus_capitis	Firmicutes	Bacilli	Bacillales	Staphylococcaceae	Staphylococcus	Staphylococcus_capitis	Lug-2018	2018	Sep	nosocomial	R	na	na	na	na	na	na	na	na	R	na	na	na	na	na	na	na	na	na	na	R	na	R	na	na	na	na	na	na	R	na	na	na	na	na	na
12/17/2018	drawn blood	EMOCOLTURA (Germi anaerobi Gram+, Gram- e Miceti)	Staphylococcus_coag_negative	Firmicutes	Bacilli	Bacillales	Staphylococcaceae	Staphylococcus	Staphylococcus_coag_negative	Ott-2018	2018	Dec	previous	R	na	na	na	na	na	na	na	na	R	na	na	na	na	na	na	na	na	na	na	R	na	S	na	na	na	na	na	na	R	na	na	na	na	na	na
06/19/2018	drawn blood	EMOCOLTURA (Germi anaerobi Gram+, Gram- e Miceti)	Staphylococcus_coag_negative	Firmicutes	Bacilli	Bacillales	Staphylococcaceae	Staphylococcus	Staphylococcus_coag_negative	apr-2018	2018	Jun	previous	R	na	na	na	na	na	na	na	na	R	na	na	na	na	na	na	na	na	na	na	R	na	S	na	na	na	na	na	na	R	na	na	na	na	na	na
03/29/2018	drawn blood	EMOCOLTURA (Germi aerobi Gram+, Gram- e Miceti)	Staphylococcus_coag_negative	Firmicutes	Bacilli	Bacillales	Staphylococcaceae	Staphylococcus	Staphylococcus_coag_negative	apr-2018	2018	Mar	previous	na	na	na	na	na	na	na	na	na	S	na	na	na	na	na	na	na	na	na	na	R	na	S	na	na	na	na	na	na	S	na	na	na	na	na	na
03/30/2018	drawn blood	EMOCOLTURA (Germi aerobi Gram+, Gram- e Miceti)	Staphylococcus_coag_negative	Firmicutes	Bacilli	Bacillales	Staphylococcaceae	Staphylococcus	Staphylococcus_coag_negative	apr-2018	2018	Mar	nosocomial	R	na	na	na	na	na	na	na	na	R	na	na	na	na	na	na	na	na	na	na	S	na	R	na	na	na	na	na	na	R	na	na	na	na	na	na
11/22/2018	drawn blood	EMOCOLTURA (Germi aerobi Gram+, Gram- e Miceti)	Staphylococcus_coag_negative	Firmicutes	Bacilli	Bacillales	Staphylococcaceae	Staphylococcus	Staphylococcus_coag_negative	Ott-2018	2018	Nov	nosocomial	R	na	na	na	na	na	na	na	na	S	na	na	na	na	na	na	na	na	na	na	R	na	S	na	na	na	na	na	na	S	na	na	na	na	na	na
11/30/2018	drawn blood	EMOCOLTURA (Germi anaerobi Gram+, Gram- e Miceti)	Staphylococcus_coag_negative	Firmicutes	Bacilli	Bacillales	Staphylococcaceae	Staphylococcus	Staphylococcus_coag_negative	Ott-2018	2018	Nov	nosocomial	R	na	na	na	na	na	na	na	na	S	na	na	na	na	na	na	na	na	na	na	R	na	R	na	na	na	na	na	na	S	na	na	na	na	na	na
03/30/2018	drawn blood	EMOCOLTURA (Germi anaerobi Gram+, Gram- e Miceti)	Staphylococcus_cohnii_sp_cohnii	Firmicutes	Bacilli	Bacillales	Staphylococcaceae	Staphylococcus	Staphylococcus_cohnii	apr-2018	2018	Mar	previous	R	na	na	na	na	na	na	na	na	S	na	na	na	na	na	na	na	na	na	na	S	na	S	na	na	na	na	na	na	S	na	na	na	na	na	na
04/01/2018	drawn blood	EMOCOLTURA (Germi aerobi Gram+, Gram- e Miceti)	Staphylococcus_epidermidis	Firmicutes	Bacilli	Bacillales	Staphylococcaceae	Staphylococcus	Staphylococcus_epidermidis	apr-2018	2018	Apr	previous	R	na	na	na	na	na	na	na	na	S	na	na	na	na	na	na	na	na	na	na	R	na	S	na	na	na	na	na	na	S	na	na	na	na	na	na
04/03/2018	drawn blood	EMOCOLTURA (Germi aerobi Gram+, Gram- e Miceti)	Staphylococcus_epidermidis	Firmicutes	Bacilli	Bacillales	Staphylococcaceae	Staphylococcus	Staphylococcus_epidermidis	apr-2018	2018	Apr	nosocomial	R	na	na	na	na	na	na	na	na	R	na	na	na	na	na	na	na	na	na	na	S	na	R	na	na	na	na	na	na	R	na	na	na	na	na	na
04/04/2018	drawn blood	EMOCOLTURA (Germi anaerobi Gram+, Gram- e Miceti)	Staphylococcus_epidermidis	Firmicutes	Bacilli	Bacillales	Staphylococcaceae	Staphylococcus	Staphylococcus_epidermidis	apr-2018	2018	Apr	nosocomial	R	na	na	na	na	na	na	na	na	R	na	na	na	na	na	na	na	na	na	na	S	na	R	na	na	na	na	na	na	R	na	na	na	na	na	na
04/05/2018	drawn blood	EMOCOLTURA (Germi anaerobi Gram+, Gram- e Miceti)	Staphylococcus_epidermidis	Firmicutes	Bacilli	Bacillales	Staphylococcaceae	Staphylococcus	Staphylococcus_epidermidis	apr-2018	2018	Apr	previous	R	na	na	na	na	na	na	na	na	R	na	na	na	na	na	na	na	na	na	na	S	na	S	na	na	na	na	na	na	S	na	na	na	na	na	na
04/20/2018	drawn blood	EMOCOLTURA (Germi aerobi Gram+, Gram- e Miceti)	Staphylococcus_epidermidis	Firmicutes	Bacilli	Bacillales	Staphylococcaceae	Staphylococcus	Staphylococcus_epidermidis	apr-2018	2018	Apr	nosocomial	R	na	na	na	na	na	na	na	na	R	na	na	na	na	na	na	na	na	na	na	S	na	R	na	na	na	na	na	na	R	na	na	na	na	na	na
08/06/2018	drawn blood	EMOCOLTURA (Germi aerobi Gram+, Gram- e Miceti)	Staphylococcus_epidermidis	Firmicutes	Bacilli	Bacillales	Staphylococcaceae	Staphylococcus	Staphylococcus_epidermidis	Lug-2018	2018	Aug	previous	R	na	na	na	na	na	na	na	na	S	na	na	na	na	na	na	na	na	na	na	R	na	S	na	na	na	na	na	na	S	na	na	na	na	na	na
08/11/2018	drawn blood	EMOCOLTURA (Germi anaerobi Gram+, Gram- e Miceti)	Staphylococcus_epidermidis	Firmicutes	Bacilli	Bacillales	Staphylococcaceae	Staphylococcus	Staphylococcus_epidermidis	Lug-2018	2018	Aug	nosocomial	R	na	na	na	na	na	na	na	na	R	na	na	na	na	na	na	na	na	na	na	S	na	R	na	na	na	na	na	na	R	na	na	na	na	na	na
08/12/2018	drawn blood	EMOCOLTURA (Germi aerobi Gram+, Gram- e Miceti)	Staphylococcus_epidermidis	Firmicutes	Bacilli	Bacillales	Staphylococcaceae	Staphylococcus	Staphylococcus_epidermidis	Lug-2018	2018	Aug	nosocomial	R	na	na	na	na	na	na	na	na	R	na	na	na	na	na	na	na	na	na	na	S	na	R	na	na	na	na	na	na	R	na	na	na	na	na	na
08/17/2018	drawn blood	EMOCOLTURA (Germi aerobi Gram+, Gram- e Miceti)	Staphylococcus_epidermidis	Firmicutes	Bacilli	Bacillales	Staphylococcaceae	Staphylococcus	Staphylococcus_epidermidis	Lug-2018	2018	Aug	nosocomial	R	na	na	na	na	na	na	na	na	S	na	na	na	na	na	na	na	na	na	na	S	na	S	na	na	na	na	na	na	S	na	na	na	na	na	na
08/22/2018	drawn blood	EMOCOLTURA (Germi anaerobi Gram+, Gram- e Miceti)	Staphylococcus_epidermidis	Firmicutes	Bacilli	Bacillales	Staphylococcaceae	Staphylococcus	Staphylococcus_epidermidis	Lug-2018	2018	Aug	nosocomial	R	na	na	na	na	na	na	na	na	R	na	na	na	na	na	na	na	na	na	na	S	na	R	na	na	na	na	na	na	R	na	na	na	na	na	na
08/23/2018	drawn blood	EMOCOLTURA (Germi anaerobi Gram+, Gram- e Miceti)	Staphylococcus_epidermidis	Firmicutes	Bacilli	Bacillales	Staphylococcaceae	Staphylococcus	Staphylococcus_epidermidis	Lug-2018	2018	Aug	nosocomial	R	na	na	na	na	na	na	na	na	S	na	na	na	na	na	na	na	na	na	na	S	na	R	na	na	na	na	na	na	S	na	na	na	na	na	na
12/05/2018	drawn blood	EMOCOLTURA (Germi aerobi Gram+, Gram- e Miceti)	Staphylococcus_epidermidis	Firmicutes	Bacilli	Bacillales	Staphylococcaceae	Staphylococcus	Staphylococcus_epidermidis	Ott-2018	2018	Dec	nosocomial	R	na	na	na	na	na	na	na	na	R	na	na	na	na	na	na	na	na	na	na	S	na	S	na	na	na	na	na	na	R	na	na	na	na	na	na
12/09/2018	drawn blood	EMOCOLTURA (Germi anaerobi Gram+, Gram- e Miceti)	Staphylococcus_epidermidis	Firmicutes	Bacilli	Bacillales	Staphylococcaceae	Staphylococcus	Staphylococcus_epidermidis	Ott-2018	2018	Dec	previous	R	na	na	na	na	na	na	na	na	R	na	na	na	na	na	na	na	na	na	na	S	na	R	na	na	na	na	na	na	R	na	na	na	na	na	na
12/10/2018	drawn blood	EMOCOLTURA (Germi aerobi Gram+, Gram- e Miceti)	Staphylococcus_epidermidis	Firmicutes	Bacilli	Bacillales	Staphylococcaceae	Staphylococcus	Staphylococcus_epidermidis	Ott-2018	2018	Dec	previous	R	na	na	na	na	na	na	na	na	R	na	na	na	na	na	na	na	na	na	na	R	na	R	na	na	na	na	na	na	R	na	na	na	na	na	na
12/15/2018	drawn blood	EMOCOLTURA (Germi anaerobi Gram+, Gram- e Miceti)	Staphylococcus_epidermidis	Firmicutes	Bacilli	Bacillales	Staphylococcaceae	Staphylococcus	Staphylococcus_epidermidis	Ott-2018	2018	Dec	nosocomial	R	na	na	na	na	na	na	na	na	R	na	na	na	na	na	na	na	na	na	na	R	na	R	na	na	na	na	na	na	R	na	na	na	na	na	na
12/15/2018	drawn blood	EMOCOLTURA (Germi anaerobi Gram+, Gram- e Miceti)	Staphylococcus_epidermidis	Firmicutes	Bacilli	Bacillales	Staphylococcaceae	Staphylococcus	Staphylococcus_epidermidis	Ott-2018	2018	Dec	nosocomial	R	na	na	na	na	na	na	na	na	S	na	na	na	na	na	na	na	na	na	na	S	na	S	na	na	na	na	na	na	S	na	na	na	na	na	na
12/21/2018	drawn blood	EMOCOLTURA (Germi anaerobi Gram+, Gram- e Miceti)	Staphylococcus_epidermidis	Firmicutes	Bacilli	Bacillales	Staphylococcaceae	Staphylococcus	Staphylococcus_epidermidis	Ott-2018	2018	Dec	previous	na	na	na	na	na	na	na	na	na	S	na	na	na	na	na	na	na	na	na	na	S	na	S	na	na	na	na	na	na	S	na	na	na	na	na	na
12/22/2018	drawn blood	EMOCOLTURA (Germi aerobi Gram+, Gram- e Miceti)	Staphylococcus_epidermidis	Firmicutes	Bacilli	Bacillales	Staphylococcaceae	Staphylococcus	Staphylococcus_epidermidis	Ott-2018	2018	Dec	previous	R	na	na	na	na	na	na	na	na	R	na	na	na	na	na	na	na	na	na	na	S	na	R	na	na	na	na	na	na	R	na	na	na	na	na	na
12/28/2018	drawn blood	EMOCOLTURA (Germi aerobi Gram+, Gram- e Miceti)	Staphylococcus_epidermidis	Firmicutes	Bacilli	Bacillales	Staphylococcaceae	Staphylococcus	Staphylococcus_epidermidis	Ott-2018	2018	Dec	nosocomial	R	na	na	na	na	na	na	na	na	S	na	na	na	na	na	na	na	na	na	na	S	na	S	na	na	na	na	na	na	S	na	na	na	na	na	na
12/29/2018	drawn blood	EMOCOLTURA (Germi aerobi Gram+, Gram- e Miceti)	Staphylococcus_epidermidis	Firmicutes	Bacilli	Bacillales	Staphylococcaceae	Staphylococcus	Staphylococcus_epidermidis	Ott-2018	2018	Dec	previous	R	na	na	na	na	na	na	na	na	R	na	na	na	na	na	na	na	na	na	na	S	na	R	na	na	na	na	na	na	R	na	na	na	na	na	na
12/31/2018	drawn blood	EMOCOLTURA (Germi aerobi Gram+, Gram- e Miceti)	Staphylococcus_epidermidis	Firmicutes	Bacilli	Bacillales	Staphylococcaceae	Staphylococcus	Staphylococcus_epidermidis	Ott-2018	2018	Dec	previous	R	na	na	na	na	na	na	na	na	R	na	na	na	na	na	na	na	na	na	na	S	na	S	na	na	na	na	na	na	R	na	na	na	na	na	na
02/03/2018	drawn blood	EMOCOLTURA (Germi aerobi Gram+, Gram- e Miceti)	Staphylococcus_epidermidis	Firmicutes	Bacilli	Bacillales	Staphylococcaceae	Staphylococcus	Staphylococcus_epidermidis	gen-2018	2018	Feb	nosocomial	R	na	na	na	na	na	na	na	na	S	na	na	na	na	na	na	na	na	na	na	S	na	S	na	na	na	na	na	na	S	na	na	na	na	na	na
02/06/2018	drawn blood	EMOCOLTURA (Germi anaerobi Gram+, Gram- e Miceti)	Staphylococcus_epidermidis	Firmicutes	Bacilli	Bacillales	Staphylococcaceae	Staphylococcus	Staphylococcus_epidermidis	gen-2018	2018	Feb	nosocomial	R	na	na	na	na	na	na	na	na	R	na	na	na	na	na	na	na	na	na	na	S	na	R	na	na	na	na	na	na	R	na	na	na	na	na	na
02/09/2018	drawn blood	EMOCOLTURA (Germi aerobi Gram+, Gram- e Miceti)	Staphylococcus_epidermidis	Firmicutes	Bacilli	Bacillales	Staphylococcaceae	Staphylococcus	Staphylococcus_epidermidis	gen-2018	2018	Feb	previous	R	na	na	na	na	na	na	na	na	R	na	na	na	na	na	na	na	na	na	na	S	na	R	na	na	na	na	na	na	R	na	na	na	na	na	na
02/15/2018	drawn blood	EMOCOLTURA (Germi aerobi Gram+, Gram- e Miceti)	Staphylococcus_epidermidis	Firmicutes	Bacilli	Bacillales	Staphylococcaceae	Staphylococcus	Staphylococcus_epidermidis	gen-2018	2018	Feb	previous	na	na	na	na	na	na	na	na	na	S	na	na	na	na	na	na	na	na	na	na	S	na	S	na	na	na	na	na	na	S	na	na	na	na	na	na
02/22/2018	drawn blood	EMOCOLTURA (Germi aerobi Gram+, Gram- e Miceti)	Staphylococcus_epidermidis	Firmicutes	Bacilli	Bacillales	Staphylococcaceae	Staphylococcus	Staphylococcus_epidermidis	gen-2018	2018	Feb	nosocomial	R	na	na	na	na	na	na	na	na	R	na	na	na	na	na	na	na	na	na	na	S	na	R	na	na	na	na	na	na	R	na	na	na	na	na	na
01/08/2018	drawn blood	EMOCOLTURA (Germi anaerobi Gram+, Gram- e Miceti)	Staphylococcus_epidermidis	Firmicutes	Bacilli	Bacillales	Staphylococcaceae	Staphylococcus	Staphylococcus_epidermidis	gen-2018	2018	Jan	nosocomial	R	na	na	na	na	na	na	na	na	R	na	na	na	na	na	na	na	na	na	na	S	na	R	na	na	na	na	na	na	S	na	na	na	na	na	na
01/09/2018	drawn blood	EMOCOLTURA (Germi aerobi Gram+, Gram- e Miceti)	Staphylococcus_epidermidis	Firmicutes	Bacilli	Bacillales	Staphylococcaceae	Staphylococcus	Staphylococcus_epidermidis	gen-2018	2018	Jan	nosocomial	R	na	na	na	na	na	na	na	na	S	na	na	na	na	na	na	na	na	na	na	S	na	S	na	na	na	na	na	na	S	na	na	na	na	na	na
01/09/2018	drawn blood	EMOCOLTURA (Germi aerobi Gram+, Gram- e Miceti)	Staphylococcus_epidermidis	Firmicutes	Bacilli	Bacillales	Staphylococcaceae	Staphylococcus	Staphylococcus_epidermidis	gen-2018	2018	Jan	previous	R	na	na	na	na	na	na	na	na	S	na	na	na	na	na	na	na	na	na	na	S	na	S	na	na	na	na	na	na	S	na	na	na	na	na	na
01/10/2018	drawn blood	EMOCOLTURA (Germi aerobi Gram+, Gram- e Miceti)	Staphylococcus_epidermidis	Firmicutes	Bacilli	Bacillales	Staphylococcaceae	Staphylococcus	Staphylococcus_epidermidis	gen-2018	2018	Jan	previous	R	na	na	na	na	na	na	na	na	R	na	na	na	na	na	na	na	na	na	na	S	na	R	na	na	na	na	na	na	S	na	na	na	na	na	na
01/15/2018	drawn blood	EMOCOLTURA (Germi aerobi Gram+, Gram- e Miceti)	Staphylococcus_epidermidis	Firmicutes	Bacilli	Bacillales	Staphylococcaceae	Staphylococcus	Staphylococcus_epidermidis	gen-2018	2018	Jan	nosocomial	R	na	na	na	na	na	na	na	na	R	na	na	na	na	na	na	na	na	na	na	S	na	R	na	na	na	na	na	na	R	na	na	na	na	na	na
01/27/2018	drawn blood	EMOCOLTURA (Germi aerobi Gram+, Gram- e Miceti)	Staphylococcus_epidermidis	Firmicutes	Bacilli	Bacillales	Staphylococcaceae	Staphylococcus	Staphylococcus_epidermidis	gen-2018	2018	Jan	nosocomial	R	na	na	na	na	na	na	na	na	R	na	na	na	na	na	na	na	na	na	na	S	na	R	na	na	na	na	na	na	R	na	na	na	na	na	na
07/01/2018	drawn blood	EMOCOLTURA (Germi aerobi Gram+, Gram- e Miceti)	Staphylococcus_epidermidis	Firmicutes	Bacilli	Bacillales	Staphylococcaceae	Staphylococcus	Staphylococcus_epidermidis	Lug-2018	2018	Jul	previous	R	na	na	na	na	na	na	na	na	S	na	na	na	na	na	na	na	na	na	na	R	na	S	na	na	na	na	na	na	S	na	na	na	na	na	na
07/02/2018	drawn blood	EMOCOLTURA (Germi anaerobi Gram+, Gram- e Miceti)	Staphylococcus_epidermidis	Firmicutes	Bacilli	Bacillales	Staphylococcaceae	Staphylococcus	Staphylococcus_epidermidis	Lug-2018	2018	Jul	nosocomial	R	na	na	na	na	na	na	na	na	S	na	na	na	na	na	na	na	na	na	na	S	na	S	na	na	na	na	na	na	S	na	na	na	na	na	na
07/10/2018	drawn blood	EMOCOLTURA (Germi aerobi Gram+, Gram- e Miceti)	Staphylococcus_epidermidis	Firmicutes	Bacilli	Bacillales	Staphylococcaceae	Staphylococcus	Staphylococcus_epidermidis	Lug-2018	2018	Jul	nosocomial	R	na	na	na	na	na	na	na	na	R	na	na	na	na	na	na	na	na	na	na	S	na	R	na	na	na	na	na	na	R	na	na	na	na	na	na
07/18/2018	drawn blood	EMOCOLTURA (Germi aerobi Gram+, Gram- e Miceti)	Staphylococcus_epidermidis	Firmicutes	Bacilli	Bacillales	Staphylococcaceae	Staphylococcus	Staphylococcus_epidermidis	Lug-2018	2018	Jul	previous	R	na	na	na	na	na	na	na	na	R	na	na	na	na	na	na	na	na	na	na	S	na	S	na	na	na	na	na	na	R	na	na	na	na	na	na
07/20/2018	drawn blood	EMOCOLTURA (Germi aerobi Gram+, Gram- e Miceti)	Staphylococcus_epidermidis	Firmicutes	Bacilli	Bacillales	Staphylococcaceae	Staphylococcus	Staphylococcus_epidermidis	Lug-2018	2018	Jul	nosocomial	R	na	na	na	na	na	na	na	na	R	na	na	na	na	na	na	na	na	na	na	S	na	R	na	na	na	na	na	na	R	na	na	na	na	na	na
07/21/2018	drawn blood	EMOCOLTURA (Germi anaerobi Gram+, Gram- e Miceti)	Staphylococcus_epidermidis	Firmicutes	Bacilli	Bacillales	Staphylococcaceae	Staphylococcus	Staphylococcus_epidermidis	Lug-2018	2018	Jul	nosocomial	na	na	na	na	na	na	na	na	na	S	na	na	na	na	na	na	na	na	na	na	R	na	S	na	na	na	na	na	na	S	na	na	na	na	na	na
07/25/2018	drawn blood	EMOCOLTURA (Germi aerobi Gram+, Gram- e Miceti)	Staphylococcus_epidermidis	Firmicutes	Bacilli	Bacillales	Staphylococcaceae	Staphylococcus	Staphylococcus_epidermidis	Lug-2018	2018	Jul	nosocomial	R	na	na	na	na	na	na	na	na	S	na	na	na	na	na	na	na	na	na	na	S	na	S	na	na	na	na	na	na	S	na	na	na	na	na	na
06/03/2018	drawn blood	EMOCOLTURA (Germi aerobi Gram+, Gram- e Miceti)	Staphylococcus_epidermidis	Firmicutes	Bacilli	Bacillales	Staphylococcaceae	Staphylococcus	Staphylococcus_epidermidis	apr-2018	2018	Jun	nosocomial	R	na	na	na	na	na	na	na	na	S	na	na	na	na	na	na	na	na	na	na	R	na	S	na	na	na	na	na	na	S	na	na	na	na	na	na
06/04/2018	drawn blood	EMOCOLTURA (Germi aerobi Gram+, Gram- e Miceti)	Staphylococcus_epidermidis	Firmicutes	Bacilli	Bacillales	Staphylococcaceae	Staphylococcus	Staphylococcus_epidermidis	apr-2018	2018	Jun	nosocomial	na	na	na	na	na	na	na	na	na	S	na	na	na	na	na	na	na	na	na	na	S	na	S	na	na	na	na	na	na	S	na	na	na	na	na	na
06/11/2018	drawn blood	EMOCOLTURA (Germi aerobi Gram+, Gram- e Miceti)	Staphylococcus_epidermidis	Firmicutes	Bacilli	Bacillales	Staphylococcaceae	Staphylococcus	Staphylococcus_epidermidis	apr-2018	2018	Jun	nosocomial	R	na	na	na	na	na	na	na	na	R	na	na	na	na	na	na	na	na	na	na	R	na	R	na	na	na	na	na	na	R	na	na	na	na	na	na
06/15/2018	drawn blood	EMOCOLTURA (Germi aerobi Gram+, Gram- e Miceti)	Staphylococcus_epidermidis	Firmicutes	Bacilli	Bacillales	Staphylococcaceae	Staphylococcus	Staphylococcus_epidermidis	apr-2018	2018	Jun	previous	na	na	na	na	na	na	na	na	na	S	na	na	na	na	na	na	na	na	na	na	R	na	S	na	na	na	na	na	na	S	na	na	na	na	na	na
06/15/2018	drawn blood	EMOCOLTURA (Germi aerobi Gram+, Gram- e Miceti)	Staphylococcus_epidermidis	Firmicutes	Bacilli	Bacillales	Staphylococcaceae	Staphylococcus	Staphylococcus_epidermidis	apr-2018	2018	Jun	nosocomial	R	na	na	na	na	na	na	na	na	R	na	na	na	na	na	na	na	na	na	na	S	na	S	na	na	na	na	na	na	R	na	na	na	na	na	na
06/22/2018	drawn blood	EMOCOLTURA (Germi aerobi Gram+, Gram- e Miceti)	Staphylococcus_epidermidis	Firmicutes	Bacilli	Bacillales	Staphylococcaceae	Staphylococcus	Staphylococcus_epidermidis	apr-2018	2018	Jun	nosocomial	na	na	na	na	na	na	na	na	na	S	na	na	na	na	na	na	na	na	na	na	S	na	S	na	na	na	na	na	na	S	na	na	na	na	na	na
06/22/2018	drawn blood	EMOCOLTURA (Germi aerobi Gram+, Gram- e Miceti)	Staphylococcus_epidermidis	Firmicutes	Bacilli	Bacillales	Staphylococcaceae	Staphylococcus	Staphylococcus_epidermidis	apr-2018	2018	Jun	previous	R	na	na	na	na	na	na	na	na	R	na	na	na	na	na	na	na	na	na	na	S	na	R	na	na	na	na	na	na	R	na	na	na	na	na	na
06/23/2018	drawn blood	EMOCOLTURA (Germi aerobi Gram+, Gram- e Miceti)	Staphylococcus_epidermidis	Firmicutes	Bacilli	Bacillales	Staphylococcaceae	Staphylococcus	Staphylococcus_epidermidis	apr-2018	2018	Jun	previous	R	na	na	na	na	na	na	na	na	S	na	na	na	na	na	na	na	na	na	na	R	na	S	na	na	na	na	na	na	S	na	na	na	na	na	na
06/27/2018	drawn blood	EMOCOLTURA (Germi aerobi Gram+, Gram- e Miceti)	Staphylococcus_epidermidis	Firmicutes	Bacilli	Bacillales	Staphylococcaceae	Staphylococcus	Staphylococcus_epidermidis	apr-2018	2018	Jun	nosocomial	R	na	na	na	na	na	na	na	na	R	na	na	na	na	na	na	na	na	na	na	S	na	S	na	na	na	na	na	na	R	na	na	na	na	na	na
06/29/2018	drawn blood	EMOCOLTURA (Germi aerobi Gram+, Gram- e Miceti)	Staphylococcus_epidermidis	Firmicutes	Bacilli	Bacillales	Staphylococcaceae	Staphylococcus	Staphylococcus_epidermidis	Lug-2018	2018	Jun	previous	R	na	na	na	na	na	na	na	na	S	na	na	na	na	na	na	na	na	na	na	S	na	S	na	na	na	na	na	na	S	na	na	na	na	na	na
03/05/2018	drawn blood	EMOCOLTURA (Germi aerobi Gram+, Gram- e Miceti)	Staphylococcus_epidermidis	Firmicutes	Bacilli	Bacillales	Staphylococcaceae	Staphylococcus	Staphylococcus_epidermidis	gen-2018	2018	Mar	nosocomial	R	na	na	na	na	na	na	na	na	R	na	na	na	na	na	na	na	na	na	na	S	na	R	na	na	na	na	na	na	R	na	na	na	na	na	na
03/15/2018	drawn blood	EMOCOLTURA (Germi anaerobi Gram+, Gram- e Miceti)	Staphylococcus_epidermidis	Firmicutes	Bacilli	Bacillales	Staphylococcaceae	Staphylococcus	Staphylococcus_epidermidis	gen-2018	2018	Mar	nosocomial	R	na	na	na	na	na	na	na	na	R	na	na	na	na	na	na	na	na	na	na	S	na	R	na	na	na	na	na	na	R	na	na	na	na	na	na
03/15/2018	drawn blood	EMOCOLTURA (Germi aerobi Gram+, Gram- e Miceti)	Staphylococcus_epidermidis	Firmicutes	Bacilli	Bacillales	Staphylococcaceae	Staphylococcus	Staphylococcus_epidermidis	gen-2018	2018	Mar	nosocomial	R	na	na	na	na	na	na	na	na	S	na	na	na	na	na	na	na	na	na	na	S	na	S	na	na	na	na	na	na	S	na	na	na	na	na	na
03/15/2018	drawn blood	EMOCOLTURA (Germi aerobi Gram+, Gram- e Miceti)	Staphylococcus_epidermidis	Firmicutes	Bacilli	Bacillales	Staphylococcaceae	Staphylococcus	Staphylococcus_epidermidis	gen-2018	2018	Mar	nosocomial	R	na	na	na	na	na	na	na	na	R	na	na	na	na	na	na	na	na	na	na	S	na	S	na	na	na	na	na	na	R	na	na	na	na	na	na
03/15/2018	drawn blood	EMOCOLTURA (Germi aerobi Gram+, Gram- e Miceti)	Staphylococcus_epidermidis	Firmicutes	Bacilli	Bacillales	Staphylococcaceae	Staphylococcus	Staphylococcus_epidermidis	gen-2018	2018	Mar	nosocomial	R	na	na	na	na	na	na	na	na	R	na	na	na	na	na	na	na	na	na	na	S	na	R	na	na	na	na	na	na	R	na	na	na	na	na	na
03/16/2018	drawn blood	EMOCOLTURA (Germi anaerobi Gram+, Gram- e Miceti)	Staphylococcus_epidermidis	Firmicutes	Bacilli	Bacillales	Staphylococcaceae	Staphylococcus	Staphylococcus_epidermidis	gen-2018	2018	Mar	nosocomial	R	na	na	na	na	na	na	na	na	R	na	na	na	na	na	na	na	na	na	na	S	na	R	na	na	na	na	na	na	R	na	na	na	na	na	na
03/17/2018	drawn blood	EMOCOLTURA (Germi aerobi Gram+, Gram- e Miceti)	Staphylococcus_epidermidis	Firmicutes	Bacilli	Bacillales	Staphylococcaceae	Staphylococcus	Staphylococcus_epidermidis	gen-2018	2018	Mar	previous	R	na	na	na	na	na	na	na	na	S	na	na	na	na	na	na	na	na	na	na	S	na	S	na	na	na	na	na	na	S	na	na	na	na	na	na
03/18/2018	drawn blood	EMOCOLTURA (Germi anaerobi Gram+, Gram- e Miceti)	Staphylococcus_epidermidis	Firmicutes	Bacilli	Bacillales	Staphylococcaceae	Staphylococcus	Staphylococcus_epidermidis	gen-2018	2018	Mar	nosocomial	R	na	na	na	na	na	na	na	na	S	na	na	na	na	na	na	na	na	na	na	S	na	S	na	na	na	na	na	na	S	na	na	na	na	na	na
03/31/2018	drawn blood	EMOCOLTURA (Germi aerobi Gram+, Gram- e Miceti)	Staphylococcus_epidermidis	Firmicutes	Bacilli	Bacillales	Staphylococcaceae	Staphylococcus	Staphylococcus_epidermidis	apr-2018	2018	Mar	nosocomial	R	na	na	na	na	na	na	na	na	R	na	na	na	na	na	na	na	na	na	na	S	na	R	na	na	na	na	na	na	R	na	na	na	na	na	na
05/02/2018	drawn blood	EMOCOLTURA (Germi aerobi Gram+, Gram- e Miceti)	Staphylococcus_epidermidis	Firmicutes	Bacilli	Bacillales	Staphylococcaceae	Staphylococcus	Staphylococcus_epidermidis	apr-2018	2018	May	nosocomial	R	na	na	na	na	na	na	na	na	R	na	na	na	na	na	na	na	na	na	na	S	na	R	na	na	na	na	na	na	R	na	na	na	na	na	na
05/07/2018	drawn blood	EMOCOLTURA (Germi anaerobi Gram+, Gram- e Miceti)	Staphylococcus_epidermidis	Firmicutes	Bacilli	Bacillales	Staphylococcaceae	Staphylococcus	Staphylococcus_epidermidis	apr-2018	2018	May	nosocomial	R	na	na	na	na	na	na	na	na	R	na	na	na	na	na	na	na	na	na	na	S	na	S	na	na	na	na	na	na	R	na	na	na	na	na	na
05/11/2018	drawn blood	EMOCOLTURA (Germi aerobi Gram+, Gram- e Miceti)	Staphylococcus_epidermidis	Firmicutes	Bacilli	Bacillales	Staphylococcaceae	Staphylococcus	Staphylococcus_epidermidis	apr-2018	2018	May	nosocomial	R	na	na	na	na	na	na	na	na	R	na	na	na	na	na	na	na	na	na	na	R	na	S	na	na	na	na	na	na	R	na	na	na	na	na	na
05/13/2018	drawn blood	EMOCOLTURA (Germi aerobi Gram+, Gram- e Miceti)	Staphylococcus_epidermidis	Firmicutes	Bacilli	Bacillales	Staphylococcaceae	Staphylococcus	Staphylococcus_epidermidis	apr-2018	2018	May	nosocomial	R	na	na	na	na	na	na	na	na	R	na	na	na	na	na	na	na	na	na	na	S	na	R	na	na	na	na	na	na	R	na	na	na	na	na	na
05/16/2018	drawn blood	EMOCOLTURA (Germi aerobi Gram+, Gram- e Miceti)	Staphylococcus_epidermidis	Firmicutes	Bacilli	Bacillales	Staphylococcaceae	Staphylococcus	Staphylococcus_epidermidis	apr-2018	2018	May	nosocomial	R	na	na	na	na	na	na	na	na	R	na	na	na	na	na	na	na	na	na	na	S	na	R	na	na	na	na	na	na	R	na	na	na	na	na	na
05/20/2018	drawn blood	EMOCOLTURA (Germi aerobi Gram+, Gram- e Miceti)	Staphylococcus_epidermidis	Firmicutes	Bacilli	Bacillales	Staphylococcaceae	Staphylococcus	Staphylococcus_epidermidis	apr-2018	2018	May	nosocomial	R	na	na	na	na	na	na	na	na	R	na	na	na	na	na	na	na	na	na	na	S	na	R	na	na	na	na	na	na	R	na	na	na	na	na	na
05/21/2018	drawn blood	EMOCOLTURA (Germi aerobi Gram+, Gram- e Miceti)	Staphylococcus_epidermidis	Firmicutes	Bacilli	Bacillales	Staphylococcaceae	Staphylococcus	Staphylococcus_epidermidis	apr-2018	2018	May	nosocomial	R	na	na	na	na	na	na	na	na	R	na	na	na	na	na	na	na	na	na	na	S	na	R	na	na	na	na	na	na	R	na	na	na	na	na	na
05/22/2018	drawn blood	EMOCOLTURA (Germi aerobi Gram+, Gram- e Miceti)	Staphylococcus_epidermidis	Firmicutes	Bacilli	Bacillales	Staphylococcaceae	Staphylococcus	Staphylococcus_epidermidis	apr-2018	2018	May	nosocomial	R	na	na	na	na	na	na	na	na	R	na	na	na	na	na	na	na	na	na	na	R	na	S	na	na	na	na	na	na	R	na	na	na	na	na	na
05/25/2018	drawn blood	EMOCOLTURA (Germi aerobi Gram+, Gram- e Miceti)	Staphylococcus_epidermidis	Firmicutes	Bacilli	Bacillales	Staphylococcaceae	Staphylococcus	Staphylococcus_epidermidis	apr-2018	2018	May	previous	na	na	na	na	na	na	na	na	na	S	na	na	na	na	na	na	na	na	na	na	S	na	S	na	na	na	na	na	na	S	na	na	na	na	na	na
05/26/2018	drawn blood	EMOCOLTURA (Germi aerobi Gram+, Gram- e Miceti)	Staphylococcus_epidermidis	Firmicutes	Bacilli	Bacillales	Staphylococcaceae	Staphylococcus	Staphylococcus_epidermidis	apr-2018	2018	May	previous	na	na	na	na	na	na	na	na	na	S	na	na	na	na	na	na	na	na	na	na	S	na	S	na	na	na	na	na	na	S	na	na	na	na	na	na
05/29/2018	drawn blood	EMOCOLTURA (Germi aerobi Gram+, Gram- e Miceti)	Staphylococcus_epidermidis	Firmicutes	Bacilli	Bacillales	Staphylococcaceae	Staphylococcus	Staphylococcus_epidermidis	apr-2018	2018	May	nosocomial	R	na	na	na	na	na	na	na	na	R	na	na	na	na	na	na	na	na	na	na	S	na	R	na	na	na	na	na	na	R	na	na	na	na	na	na
11/05/2018	drawn blood	EMOCOLTURA (Germi aerobi Gram+, Gram- e Miceti)	Staphylococcus_epidermidis	Firmicutes	Bacilli	Bacillales	Staphylococcaceae	Staphylococcus	Staphylococcus_epidermidis	Ott-2018	2018	Nov	previous	R	na	na	na	na	na	na	na	na	R	na	na	na	na	na	na	na	na	na	na	S	na	R	na	na	na	na	na	na	R	na	na	na	na	na	na
11/20/2018	drawn blood	EMOCOLTURA (Germi aerobi Gram+, Gram- e Miceti)	Staphylococcus_epidermidis	Firmicutes	Bacilli	Bacillales	Staphylococcaceae	Staphylococcus	Staphylococcus_epidermidis	Ott-2018	2018	Nov	previous	R	na	na	na	na	na	na	na	na	S	na	na	na	na	na	na	na	na	na	na	S	na	R	na	na	na	na	na	na	S	na	na	na	na	na	na
11/25/2018	drawn blood	EMOCOLTURA (Germi aerobi Gram+, Gram- e Miceti)	Staphylococcus_epidermidis	Firmicutes	Bacilli	Bacillales	Staphylococcaceae	Staphylococcus	Staphylococcus_epidermidis	Ott-2018	2018	Nov	nosocomial	R	na	na	na	na	na	na	na	na	S	na	na	na	na	na	na	na	na	na	na	S	na	R	na	na	na	na	na	na	S	na	na	na	na	na	na
11/27/2018	drawn blood	EMOCOLTURA (Germi anaerobi Gram+, Gram- e Miceti)	Staphylococcus_epidermidis	Firmicutes	Bacilli	Bacillales	Staphylococcaceae	Staphylococcus	Staphylococcus_epidermidis	Ott-2018	2018	Nov	previous	R	na	na	na	na	na	na	na	na	R	na	na	na	na	na	na	na	na	na	na	S	na	S	na	na	na	na	na	na	R	na	na	na	na	na	na
10/10/2018	drawn blood	EMOCOLTURA (Germi aerobi Gram+, Gram- e Miceti)	Staphylococcus_epidermidis	Firmicutes	Bacilli	Bacillales	Staphylococcaceae	Staphylococcus	Staphylococcus_epidermidis	Ott-2018	2018	Oct	nosocomial	R	na	na	na	na	na	na	na	na	S	na	na	na	na	na	na	na	na	na	na	R	na	S	na	na	na	na	na	na	S	na	na	na	na	na	na
10/20/2018	drawn blood	EMOCOLTURA (Germi aerobi Gram+, Gram- e Miceti)	Staphylococcus_epidermidis	Firmicutes	Bacilli	Bacillales	Staphylococcaceae	Staphylococcus	Staphylococcus_epidermidis	Ott-2018	2018	Oct	nosocomial	R	na	na	na	na	na	na	na	na	S	na	na	na	na	na	na	na	na	na	na	S	na	S	na	na	na	na	na	na	S	na	na	na	na	na	na
10/21/2018	drawn blood	EMOCOLTURA (Germi aerobi Gram+, Gram- e Miceti)	Staphylococcus_epidermidis	Firmicutes	Bacilli	Bacillales	Staphylococcaceae	Staphylococcus	Staphylococcus_epidermidis	Ott-2018	2018	Oct	nosocomial	R	na	na	na	na	na	na	na	na	S	na	na	na	na	na	na	na	na	na	na	S	na	S	na	na	na	na	na	na	S	na	na	na	na	na	na
10/25/2018	drawn blood	EMOCOLTURA (Germi aerobi Gram+, Gram- e Miceti)	Staphylococcus_epidermidis	Firmicutes	Bacilli	Bacillales	Staphylococcaceae	Staphylococcus	Staphylococcus_epidermidis	Ott-2018	2018	Oct	nosocomial	R	na	na	na	na	na	na	na	na	R	na	na	na	na	na	na	na	na	na	na	R	na	R	na	na	na	na	na	na	R	na	na	na	na	na	na
10/26/2018	drawn blood	EMOCOLTURA (Germi aerobi Gram+, Gram- e Miceti)	Staphylococcus_epidermidis	Firmicutes	Bacilli	Bacillales	Staphylococcaceae	Staphylococcus	Staphylococcus_epidermidis	Ott-2018	2018	Oct	nosocomial	R	na	na	na	na	na	na	na	na	R	na	na	na	na	na	na	na	na	na	na	S	na	R	na	na	na	na	na	na	R	na	na	na	na	na	na
09/05/2018	drawn blood	EMOCOLTURA (Germi aerobi Gram+, Gram- e Miceti)	Staphylococcus_epidermidis	Firmicutes	Bacilli	Bacillales	Staphylococcaceae	Staphylococcus	Staphylococcus_epidermidis	Lug-2018	2018	Sep	nosocomial	R	na	na	na	na	na	na	na	na	S	na	na	na	na	na	na	na	na	na	na	S	na	S	na	na	na	na	na	na	S	na	na	na	na	na	na
09/15/2018	drawn blood	EMOCOLTURA (Germi aerobi Gram+, Gram- e Miceti)	Staphylococcus_epidermidis	Firmicutes	Bacilli	Bacillales	Staphylococcaceae	Staphylococcus	Staphylococcus_epidermidis	Lug-2018	2018	Sep	previous	R	na	na	na	na	na	na	na	na	R	na	na	na	na	na	na	na	na	na	na	S	na	S	na	na	na	na	na	na	R	na	na	na	na	na	na
09/18/2018	drawn blood	EMOCOLTURA (Germi aerobi Gram+, Gram- e Miceti)	Staphylococcus_epidermidis	Firmicutes	Bacilli	Bacillales	Staphylococcaceae	Staphylococcus	Staphylococcus_epidermidis	Lug-2018	2018	Sep	nosocomial	R	na	na	na	na	na	na	na	na	R	na	na	na	na	na	na	na	na	na	na	S	na	R	na	na	na	na	na	na	R	na	na	na	na	na	na
09/26/2018	drawn blood	EMOCOLTURA (Germi anaerobi Gram+, Gram- e Miceti)	Staphylococcus_epidermidis	Firmicutes	Bacilli	Bacillales	Staphylococcaceae	Staphylococcus	Staphylococcus_epidermidis	Lug-2018	2018	Sep	nosocomial	R	na	na	na	na	na	na	na	na	R	na	na	na	na	na	na	na	na	na	na	S	na	R	na	na	na	na	na	na	R	na	na	na	na	na	na
08/12/2018	drawn blood	EMOCOLTURA (Germi aerobi Gram+, Gram- e Miceti)	Staphylococcus_haemolyticus	Firmicutes	Bacilli	Bacillales	Staphylococcaceae	Staphylococcus	Staphylococcus_haemolyticus	Lug-2018	2018	Aug	nosocomial	R	na	na	na	na	na	na	na	na	R	na	na	na	na	na	na	na	na	na	na	S	na	R	na	na	na	na	na	na	R	na	na	na	na	na	na
08/13/2018	drawn blood	EMOCOLTURA (Germi aerobi Gram+, Gram- e Miceti)	Staphylococcus_haemolyticus	Firmicutes	Bacilli	Bacillales	Staphylococcaceae	Staphylococcus	Staphylococcus_haemolyticus	Lug-2018	2018	Aug	nosocomial	R	na	na	na	na	na	na	na	na	S	na	na	na	na	na	na	na	na	na	na	R	na	S	na	na	na	na	na	na	S	na	na	na	na	na	na
12/24/2018	drawn blood	EMOCOLTURA (Germi aerobi Gram+, Gram- e Miceti)	Staphylococcus_haemolyticus	Firmicutes	Bacilli	Bacillales	Staphylococcaceae	Staphylococcus	Staphylococcus_haemolyticus	Ott-2018	2018	Dec	nosocomial	R	na	na	na	na	na	na	na	na	R	na	na	na	na	na	na	na	na	na	na	R	na	R	na	na	na	na	na	na	R	na	na	na	na	na	na
01/31/2018	drawn blood	EMOCOLTURA (Germi aerobi Gram+, Gram- e Miceti)	Staphylococcus_haemolyticus	Firmicutes	Bacilli	Bacillales	Staphylococcaceae	Staphylococcus	Staphylococcus_haemolyticus	gen-2018	2018	Jan	nosocomial	R	na	na	na	na	na	na	na	na	S	na	na	na	na	na	na	na	na	na	na	S	na	S	na	na	na	na	na	na	S	na	na	na	na	na	na
06/06/2018	drawn blood	EMOCOLTURA (Germi aerobi Gram+, Gram- e Miceti)	Staphylococcus_haemolyticus	Firmicutes	Bacilli	Bacillales	Staphylococcaceae	Staphylococcus	Staphylococcus_haemolyticus	apr-2018	2018	Jun	nosocomial	R	na	na	na	na	na	na	na	na	R	na	na	na	na	na	na	na	na	na	na	R	na	R	na	na	na	na	na	na	R	na	na	na	na	na	na
06/22/2018	drawn blood	EMOCOLTURA (Germi anaerobi Gram+, Gram- e Miceti)	Staphylococcus_haemolyticus	Firmicutes	Bacilli	Bacillales	Staphylococcaceae	Staphylococcus	Staphylococcus_haemolyticus	apr-2018	2018	Jun	previous	R	na	na	na	na	na	na	na	na	R	na	na	na	na	na	na	na	na	na	na	S	na	R	na	na	na	na	na	na	R	na	na	na	na	na	na
10/11/2018	drawn blood	EMOCOLTURA (Germi aerobi Gram+, Gram- e Miceti)	Staphylococcus_haemolyticus	Firmicutes	Bacilli	Bacillales	Staphylococcaceae	Staphylococcus	Staphylococcus_haemolyticus	Ott-2018	2018	Oct	nosocomial	R	na	na	na	na	na	na	na	na	R	na	na	na	na	na	na	na	na	na	na	S	na	R	na	na	na	na	na	na	R	na	na	na	na	na	na
09/04/2018	drawn blood	EMOCOLTURA (Germi aerobi Gram+, Gram- e Miceti)	Staphylococcus_haemolyticus	Firmicutes	Bacilli	Bacillales	Staphylococcaceae	Staphylococcus	Staphylococcus_haemolyticus	Lug-2018	2018	Sep	nosocomial	R	na	na	na	na	na	na	na	na	R	na	na	na	na	na	na	na	na	na	na	S	na	R	na	na	na	na	na	na	R	na	na	na	na	na	na
09/19/2018	drawn blood	EMOCOLTURA (Germi aerobi Gram+, Gram- e Miceti)	Staphylococcus_haemolyticus	Firmicutes	Bacilli	Bacillales	Staphylococcaceae	Staphylococcus	Staphylococcus_haemolyticus	Lug-2018	2018	Sep	nosocomial	R	na	na	na	na	na	na	na	na	R	na	na	na	na	na	na	na	na	na	na	R	na	R	na	na	na	na	na	na	R	na	na	na	na	na	na
04/08/2018	drawn blood	EMOCOLTURA (Germi anaerobi Gram+, Gram- e Miceti)	Staphylococcus_hominis	Firmicutes	Bacilli	Bacillales	Staphylococcaceae	Staphylococcus	Staphylococcus_hominis	apr-2018	2018	Apr	previous	na	na	na	na	na	na	na	na	na	S	na	na	na	na	na	na	na	na	na	na	S	na	S	na	na	na	na	na	na	S	na	na	na	na	na	na
04/11/2018	drawn blood	EMOCOLTURA (Germi aerobi Gram+, Gram- e Miceti)	Staphylococcus_hominis	Firmicutes	Bacilli	Bacillales	Staphylococcaceae	Staphylococcus	Staphylococcus_hominis	apr-2018	2018	Apr	nosocomial	R	na	na	na	na	na	na	na	na	R	na	na	na	na	na	na	na	na	na	na	R	na	R	na	na	na	na	na	na	R	na	na	na	na	na	na
04/13/2018	drawn blood	EMOCOLTURA (Germi aerobi Gram+, Gram- e Miceti)	Staphylococcus_hominis	Firmicutes	Bacilli	Bacillales	Staphylococcaceae	Staphylococcus	Staphylococcus_hominis	apr-2018	2018	Apr	previous	R	na	na	na	na	na	na	na	na	R	na	na	na	na	na	na	na	na	na	na	S	na	R	na	na	na	na	na	na	R	na	na	na	na	na	na
04/19/2018	drawn blood	EMOCOLTURA (Germi aerobi Gram+, Gram- e Miceti)	Staphylococcus_hominis	Firmicutes	Bacilli	Bacillales	Staphylococcaceae	Staphylococcus	Staphylococcus_hominis	apr-2018	2018	Apr	previous	R	na	na	na	na	na	na	na	na	R	na	na	na	na	na	na	na	na	na	na	S	na	R	na	na	na	na	na	na	R	na	na	na	na	na	na
04/19/2018	drawn blood	EMOCOLTURA (Germi aerobi Gram+, Gram- e Miceti)	Staphylococcus_hominis	Firmicutes	Bacilli	Bacillales	Staphylococcaceae	Staphylococcus	Staphylococcus_hominis	apr-2018	2018	Apr	nosocomial	R	na	na	na	na	na	na	na	na	R	na	na	na	na	na	na	na	na	na	na	S	na	S	na	na	na	na	na	na	R	na	na	na	na	na	na
04/29/2018	drawn blood	EMOCOLTURA (Germi aerobi Gram+, Gram- e Miceti)	Staphylococcus_hominis	Firmicutes	Bacilli	Bacillales	Staphylococcaceae	Staphylococcus	Staphylococcus_hominis	apr-2018	2018	Apr	nosocomial	R	na	na	na	na	na	na	na	na	S	na	na	na	na	na	na	na	na	na	na	R	na	R	na	na	na	na	na	na	S	na	na	na	na	na	na
08/03/2018	drawn blood	EMOCOLTURA (Germi aerobi Gram+, Gram- e Miceti)	Staphylococcus_hominis	Firmicutes	Bacilli	Bacillales	Staphylococcaceae	Staphylococcus	Staphylococcus_hominis	Lug-2018	2018	Aug	nosocomial	R	na	na	na	na	na	na	na	na	S	na	na	na	na	na	na	na	na	na	na	R	na	S	na	na	na	na	na	na	S	na	na	na	na	na	na
08/03/2018	drawn blood	EMOCOLTURA (Germi aerobi Gram+, Gram- e Miceti)	Staphylococcus_hominis	Firmicutes	Bacilli	Bacillales	Staphylococcaceae	Staphylococcus	Staphylococcus_hominis	Lug-2018	2018	Aug	previous	R	na	na	na	na	na	na	na	na	S	na	na	na	na	na	na	na	na	na	na	S	na	S	na	na	na	na	na	na	S	na	na	na	na	na	na
08/18/2018	drawn blood	EMOCOLTURA (Germi aerobi Gram+, Gram- e Miceti)	Staphylococcus_hominis	Firmicutes	Bacilli	Bacillales	Staphylococcaceae	Staphylococcus	Staphylococcus_hominis	Lug-2018	2018	Aug	nosocomial	R	na	na	na	na	na	na	na	na	R	na	na	na	na	na	na	na	na	na	na	S	na	R	na	na	na	na	na	na	R	na	na	na	na	na	na
08/20/2018	drawn blood	EMOCOLTURA (Germi aerobi Gram+, Gram- e Miceti)	Staphylococcus_hominis	Firmicutes	Bacilli	Bacillales	Staphylococcaceae	Staphylococcus	Staphylococcus_hominis	Lug-2018	2018	Aug	previous	na	na	na	na	na	na	na	na	na	S	na	na	na	na	na	na	na	na	na	na	S	na	S	na	na	na	na	na	na	S	na	na	na	na	na	na
08/22/2018	drawn blood	EMOCOLTURA (Germi anaerobi Gram+, Gram- e Miceti)	Staphylococcus_hominis	Firmicutes	Bacilli	Bacillales	Staphylococcaceae	Staphylococcus	Staphylococcus_hominis	Lug-2018	2018	Aug	previous	R	na	na	na	na	na	na	na	na	R	na	na	na	na	na	na	na	na	na	na	R	na	R	na	na	na	na	na	na	R	na	na	na	na	na	na
08/25/2018	drawn blood	EMOCOLTURA (Germi aerobi Gram+, Gram- e Miceti)	Staphylococcus_hominis	Firmicutes	Bacilli	Bacillales	Staphylococcaceae	Staphylococcus	Staphylococcus_hominis	Lug-2018	2018	Aug	previous	R	na	na	na	na	na	na	na	na	S	na	na	na	na	na	na	na	na	na	na	R	na	R	na	na	na	na	na	na	S	na	na	na	na	na	na
12/14/2018	drawn blood	EMOCOLTURA (Germi aerobi Gram+, Gram- e Miceti)	Staphylococcus_hominis	Firmicutes	Bacilli	Bacillales	Staphylococcaceae	Staphylococcus	Staphylococcus_hominis	Ott-2018	2018	Dec	nosocomial	R	na	na	na	na	na	na	na	na	R	na	na	na	na	na	na	na	na	na	na	R	na	R	na	na	na	na	na	na	R	na	na	na	na	na	na
12/16/2018	drawn blood	EMOCOLTURA (Germi aerobi Gram+, Gram- e Miceti)	Staphylococcus_hominis	Firmicutes	Bacilli	Bacillales	Staphylococcaceae	Staphylococcus	Staphylococcus_hominis	Ott-2018	2018	Dec	nosocomial	R	na	na	na	na	na	na	na	na	R	na	na	na	na	na	na	na	na	na	na	S	na	S	na	na	na	na	na	na	R	na	na	na	na	na	na
12/19/2018	drawn blood	EMOCOLTURA (Germi anaerobi Gram+, Gram- e Miceti)	Staphylococcus_hominis	Firmicutes	Bacilli	Bacillales	Staphylococcaceae	Staphylococcus	Staphylococcus_hominis	Ott-2018	2018	Dec	previous	R	na	na	na	na	na	na	na	na	R	na	na	na	na	na	na	na	na	na	na	R	na	R	na	na	na	na	na	na	R	na	na	na	na	na	na
01/02/2018	drawn blood	EMOCOLTURA (Germi anaerobi Gram+, Gram- e Miceti)	Staphylococcus_hominis	Firmicutes	Bacilli	Bacillales	Staphylococcaceae	Staphylococcus	Staphylococcus_hominis	gen-2018	2018	Jan	nosocomial	R	na	na	na	na	na	na	na	na	R	na	na	na	na	na	na	na	na	na	na	S	na	S	na	na	na	na	na	na	R	na	na	na	na	na	na
01/07/2018	drawn blood	EMOCOLTURA (Germi anaerobi Gram+, Gram- e Miceti)	Staphylococcus_hominis	Firmicutes	Bacilli	Bacillales	Staphylococcaceae	Staphylococcus	Staphylococcus_hominis	gen-2018	2018	Jan	nosocomial	R	na	na	na	na	na	na	na	na	R	na	na	na	na	na	na	na	na	na	na	S	na	R	na	na	na	na	na	na	R	na	na	na	na	na	na
01/27/2018	drawn blood	EMOCOLTURA (Germi anaerobi Gram+, Gram- e Miceti)	Staphylococcus_hominis	Firmicutes	Bacilli	Bacillales	Staphylococcaceae	Staphylococcus	Staphylococcus_hominis	gen-2018	2018	Jan	nosocomial	R	na	na	na	na	na	na	na	na	S	na	na	na	na	na	na	na	na	na	na	S	na	S	na	na	na	na	na	na	S	na	na	na	na	na	na
01/28/2018	drawn blood	EMOCOLTURA (Germi anaerobi Gram+, Gram- e Miceti)	Staphylococcus_hominis	Firmicutes	Bacilli	Bacillales	Staphylococcaceae	Staphylococcus	Staphylococcus_hominis	gen-2018	2018	Jan	nosocomial	R	na	na	na	na	na	na	na	na	R	na	na	na	na	na	na	na	na	na	na	R	na	R	na	na	na	na	na	na	R	na	na	na	na	na	na
01/31/2018	drawn blood	EMOCOLTURA (Germi anaerobi Gram+, Gram- e Miceti)	Staphylococcus_hominis	Firmicutes	Bacilli	Bacillales	Staphylococcaceae	Staphylococcus	Staphylococcus_hominis	gen-2018	2018	Jan	nosocomial	R	na	na	na	na	na	na	na	na	S	na	na	na	na	na	na	na	na	na	na	R	na	S	na	na	na	na	na	na	S	na	na	na	na	na	na
07/10/2018	drawn blood	EMOCOLTURA (Germi anaerobi Gram+, Gram- e Miceti)	Staphylococcus_hominis	Firmicutes	Bacilli	Bacillales	Staphylococcaceae	Staphylococcus	Staphylococcus_hominis	Lug-2018	2018	Jul	nosocomial	R	na	na	na	na	na	na	na	na	S	na	na	na	na	na	na	na	na	na	na	S	na	S	na	na	na	na	na	na	S	na	na	na	na	na	na
03/02/2018	drawn blood	EMOCOLTURA (Germi aerobi Gram+, Gram- e Miceti)	Staphylococcus_hominis	Firmicutes	Bacilli	Bacillales	Staphylococcaceae	Staphylococcus	Staphylococcus_hominis	gen-2018	2018	Mar	nosocomial	R	na	na	na	na	na	na	na	na	S	na	na	na	na	na	na	na	na	na	na	R	na	S	na	na	na	na	na	na	S	na	na	na	na	na	na
03/02/2018	drawn blood	EMOCOLTURA (Germi aerobi Gram+, Gram- e Miceti)	Staphylococcus_hominis	Firmicutes	Bacilli	Bacillales	Staphylococcaceae	Staphylococcus	Staphylococcus_hominis	gen-2018	2018	Mar	nosocomial	R	na	na	na	na	na	na	na	na	S	na	na	na	na	na	na	na	na	na	na	R	na	S	na	na	na	na	na	na	S	na	na	na	na	na	na
05/10/2018	drawn blood	EMOCOLTURA (Germi aerobi Gram+, Gram- e Miceti)	Staphylococcus_hominis	Firmicutes	Bacilli	Bacillales	Staphylococcaceae	Staphylococcus	Staphylococcus_hominis	apr-2018	2018	May	nosocomial	R	na	na	na	na	na	na	na	na	S	na	na	na	na	na	na	na	na	na	na	R	na	S	na	na	na	na	na	na	S	na	na	na	na	na	na
05/11/2018	drawn blood	EMOCOLTURA (Germi aerobi Gram+, Gram- e Miceti)	Staphylococcus_hominis	Firmicutes	Bacilli	Bacillales	Staphylococcaceae	Staphylococcus	Staphylococcus_hominis	apr-2018	2018	May	nosocomial	R	na	na	na	na	na	na	na	na	S	na	na	na	na	na	na	na	na	na	na	R	na	R	na	na	na	na	na	na	S	na	na	na	na	na	na
05/12/2018	drawn blood	EMOCOLTURA (Germi aerobi Gram+, Gram- e Miceti)	Staphylococcus_hominis	Firmicutes	Bacilli	Bacillales	Staphylococcaceae	Staphylococcus	Staphylococcus_hominis	apr-2018	2018	May	nosocomial	R	na	na	na	na	na	na	na	na	R	na	na	na	na	na	na	na	na	na	na	S	na	R	na	na	na	na	na	na	R	na	na	na	na	na	na
05/25/2018	drawn blood	EMOCOLTURA (Germi aerobi Gram+, Gram- e Miceti)	Staphylococcus_hominis	Firmicutes	Bacilli	Bacillales	Staphylococcaceae	Staphylococcus	Staphylococcus_hominis	apr-2018	2018	May	nosocomial	R	na	na	na	na	na	na	na	na	S	na	na	na	na	na	na	na	na	na	na	S	na	R	na	na	na	na	na	na	S	na	na	na	na	na	na
11/05/2018	drawn blood	EMOCOLTURA (Germi aerobi Gram+, Gram- e Miceti)	Staphylococcus_hominis	Firmicutes	Bacilli	Bacillales	Staphylococcaceae	Staphylococcus	Staphylococcus_hominis	Ott-2018	2018	Nov	nosocomial	R	na	na	na	na	na	na	na	na	S	na	na	na	na	na	na	na	na	na	na	R	na	S	na	na	na	na	na	na	S	na	na	na	na	na	na
10/02/2018	drawn blood	EMOCOLTURA (Germi aerobi Gram+, Gram- e Miceti)	Staphylococcus_hominis	Firmicutes	Bacilli	Bacillales	Staphylococcaceae	Staphylococcus	Staphylococcus_hominis	Ott-2018	2018	Oct	previous	R	na	na	na	na	na	na	na	na	S	na	na	na	na	na	na	na	na	na	na	R	na	S	na	na	na	na	na	na	S	na	na	na	na	na	na
10/06/2018	drawn blood	EMOCOLTURA (Germi aerobi Gram+, Gram- e Miceti)	Staphylococcus_hominis	Firmicutes	Bacilli	Bacillales	Staphylococcaceae	Staphylococcus	Staphylococcus_hominis	Ott-2018	2018	Oct	nosocomial	na	na	na	na	na	na	na	na	na	S	na	na	na	na	na	na	na	na	na	na	S	na	S	na	na	na	na	na	na	S	na	na	na	na	na	na
10/10/2018	drawn blood	EMOCOLTURA (Germi aerobi Gram+, Gram- e Miceti)	Staphylococcus_hominis	Firmicutes	Bacilli	Bacillales	Staphylococcaceae	Staphylococcus	Staphylococcus_hominis	Ott-2018	2018	Oct	nosocomial	R	na	na	na	na	na	na	na	na	R	na	na	na	na	na	na	na	na	na	na	S	na	R	na	na	na	na	na	na	R	na	na	na	na	na	na
10/17/2018	drawn blood	EMOCOLTURA (Germi aerobi Gram+, Gram- e Miceti)	Staphylococcus_hominis	Firmicutes	Bacilli	Bacillales	Staphylococcaceae	Staphylococcus	Staphylococcus_hominis	Ott-2018	2018	Oct	nosocomial	R	na	na	na	na	na	na	na	na	R	na	na	na	na	na	na	na	na	na	na	R	na	R	na	na	na	na	na	na	R	na	na	na	na	na	na
10/20/2018	drawn blood	EMOCOLTURA (Germi aerobi Gram+, Gram- e Miceti)	Staphylococcus_hominis	Firmicutes	Bacilli	Bacillales	Staphylococcaceae	Staphylococcus	Staphylococcus_hominis	Ott-2018	2018	Oct	nosocomial	R	na	na	na	na	na	na	na	na	R	na	na	na	na	na	na	na	na	na	na	S	na	R	na	na	na	na	na	na	R	na	na	na	na	na	na
10/20/2018	drawn blood	EMOCOLTURA (Germi aerobi Gram+, Gram- e Miceti)	Staphylococcus_hominis	Firmicutes	Bacilli	Bacillales	Staphylococcaceae	Staphylococcus	Staphylococcus_hominis	Ott-2018	2018	Oct	previous	R	na	na	na	na	na	na	na	na	S	na	na	na	na	na	na	na	na	na	na	S	na	S	na	na	na	na	na	na	S	na	na	na	na	na	na
10/21/2018	drawn blood	EMOCOLTURA (Germi anaerobi Gram+, Gram- e Miceti)	Staphylococcus_hominis	Firmicutes	Bacilli	Bacillales	Staphylococcaceae	Staphylococcus	Staphylococcus_hominis	Ott-2018	2018	Oct	nosocomial	R	na	na	na	na	na	na	na	na	R	na	na	na	na	na	na	na	na	na	na	S	na	S	na	na	na	na	na	na	R	na	na	na	na	na	na
09/04/2018	drawn blood	EMOCOLTURA (Germi aerobi Gram+, Gram- e Miceti)	Staphylococcus_hominis	Firmicutes	Bacilli	Bacillales	Staphylococcaceae	Staphylococcus	Staphylococcus_hominis	Lug-2018	2018	Sep	nosocomial	R	na	na	na	na	na	na	na	na	R	na	na	na	na	na	na	na	na	na	na	S	na	R	na	na	na	na	na	na	R	na	na	na	na	na	na
09/14/2018	drawn blood	EMOCOLTURA (Germi aerobi Gram+, Gram- e Miceti)	Staphylococcus_hominis	Firmicutes	Bacilli	Bacillales	Staphylococcaceae	Staphylococcus	Staphylococcus_hominis	Lug-2018	2018	Sep	previous	R	na	na	na	na	na	na	na	na	S	na	na	na	na	na	na	na	na	na	na	S	na	S	na	na	na	na	na	na	S	na	na	na	na	na	na
05/26/2018	drawn blood	EMOCOLTURA (Germi aerobi Gram+, Gram- e Miceti)	Staphylococcus_lentus	Firmicutes	Bacilli	Bacillales	Staphylococcaceae	Staphylococcus	Staphylococcus_lentus	apr-2018	2018	May	nosocomial	R	na	na	na	na	na	na	na	na	S	na	na	na	na	na	na	na	na	na	na	R	na	R	na	na	na	na	na	na	S	na	na	na	na	na	na
03/12/2018	drawn blood	EMOCOLTURA (Germi anaerobi Gram+, Gram- e Miceti)	Staphylococcus_saprophyticus	Firmicutes	Bacilli	Bacillales	Staphylococcaceae	Staphylococcus	Staphylococcus_saprophyticus	gen-2018	2018	Mar	previous	R	na	na	na	na	na	na	na	na	R	na	na	na	na	na	na	na	na	na	na	R	na	R	na	na	na	na	na	na	R	na	na	na	na	na	na
10/17/2018	drawn blood	EMOCOLTURA (Germi anaerobi Gram+, Gram- e Miceti)	Staphylococcus_saprophyticus	Firmicutes	Bacilli	Bacillales	Staphylococcaceae	Staphylococcus	Staphylococcus_saprophyticus	Ott-2018	2018	Oct	nosocomial	R	na	na	na	na	na	na	na	na	R	na	na	na	na	na	na	na	na	na	na	R	na	R	na	na	na	na	na	na	R	na	na	na	na	na	na
10/19/2018	drawn blood	EMOCOLTURA (Germi aerobi Gram+, Gram- e Miceti)	Staphylococcus_saprophyticus	Firmicutes	Bacilli	Bacillales	Staphylococcaceae	Staphylococcus	Staphylococcus_saprophyticus	Ott-2018	2018	Oct	nosocomial	R	na	na	na	na	na	na	na	na	R	na	na	na	na	na	na	na	na	na	na	R	na	R	na	na	na	na	na	na	R	na	na	na	na	na	na
06/17/2018	drawn blood	EMOCOLTURA (Germi aerobi Gram+, Gram- e Miceti)	Staphylococcus_schleiferi	Firmicutes	Bacilli	Bacillales	Staphylococcaceae	Staphylococcus	Staphylococcus_schleiferi	apr-2018	2018	Jun	nosocomial	na	na	na	na	na	na	na	na	na	S	na	na	na	na	na	na	na	na	na	na	R	na	S	na	na	na	na	na	na	S	na	na	na	na	na	na
10/10/2018	drawn blood	EMOCOLTURA (Germi aerobi Gram+, Gram- e Miceti)	Staphylococcus_schleiferi	Firmicutes	Bacilli	Bacillales	Staphylococcaceae	Staphylococcus	Staphylococcus_schleiferi	Ott-2018	2018	Oct	nosocomial	R	na	na	na	na	na	na	na	na	R	na	na	na	na	na	na	na	na	na	na	R	na	R	na	na	na	na	na	na	R	na	na	na	na	na	na
12/01/2018	drawn blood	EMOCOLTURA (Germi aerobi Gram+, Gram- e Miceti)	Staphylococcus_warneri	Firmicutes	Bacilli	Bacillales	Staphylococcaceae	Staphylococcus	Staphylococcus_warneri	Ott-2018	2018	Dec	previous	R	na	na	na	na	na	na	na	na	S	na	na	na	na	na	na	na	na	na	na	R	na	R	na	na	na	na	na	na	S	na	na	na	na	na	na
01/18/2018	drawn blood	EMOCOLTURA (Germi anaerobi Gram+, Gram- e Miceti)	Staphylococcus_warneri	Firmicutes	Bacilli	Bacillales	Staphylococcaceae	Staphylococcus	Staphylococcus_warneri	gen-2018	2018	Jan	nosocomial	na	na	na	na	na	na	na	na	na	S	na	na	na	na	na	na	na	na	na	na	R	na	R	na	na	na	na	na	na	S	na	na	na	na	na	na
05/15/2018	drawn blood	EMOCOLTURA (Germi aerobi Gram+, Gram- e Miceti)	Staphylococcus_warneri	Firmicutes	Bacilli	Bacillales	Staphylococcaceae	Staphylococcus	Staphylococcus_warneri	apr-2018	2018	May	previous	na	na	na	na	na	na	na	na	na	S	na	na	na	na	na	na	na	na	na	na	R	na	S	na	na	na	na	na	na	S	na	na	na	na	na	na
08/21/2018	drawn blood	EMOCOLTURA (Germi aerobi Gram+, Gram- e Miceti)	Staphylococcus_xylosus	Firmicutes	Bacilli	Bacillales	Staphylococcaceae	Staphylococcus	Staphylococcus_xylosus	Lug-2018	2018	Aug	previous	R	na	na	na	na	na	na	na	na	S	na	na	na	na	na	na	na	na	na	na	S	na	S	na	na	na	na	na	na	S	na	na	na	na	na	na
01/28/2018	drawn blood	EMOCOLTURA (Germi aerobi Gram+, Gram- e Miceti)	Staphylococcus_xylosus	Firmicutes	Bacilli	Bacillales	Staphylococcaceae	Staphylococcus	Staphylococcus_xylosus	gen-2018	2018	Jan	nosocomial	R	na	na	na	na	na	na	na	na	S	na	na	na	na	na	na	na	na	na	na	S	na	S	na	na	na	na	na	na	S	na	na	na	na	na	na
11/22/2018	drawn blood	EMOCOLTURA (Germi anaerobi Gram+, Gram- e Miceti)	Staphylococcus_xylosus	Firmicutes	Bacilli	Bacillales	Staphylococcaceae	Staphylococcus	Staphylococcus_xylosus	Ott-2018	2018	Nov	nosocomial	R	na	na	na	na	na	na	na	na	S	na	na	na	na	na	na	na	na	na	na	R	na	S	na	na	na	na	na	na	S	na	na	na	na	na	na
12/19/2018	drawn blood	EMOCOLTURA (Germi aerobi Gram+, Gram- e Miceti)	Stenotrophomonas_maltophilia	Proteobacteria	Gammaproteobacteria	Xanthomonadales	Xanthomonadaceae	Stenotrophomonas	Stenotrophomonas_maltophilia	Ott-2018	2018	Dec	nosocomial	na	na	na	na	na	na	na	na	na	na	na	na	na	na	na	na	na	na	na	na	na	na	na	na	na	na	na	na	na	na	na	na	na	na	na	na
11/11/2018	drawn blood	EMOCOLTURA (Germi aerobi Gram+, Gram- e Miceti)	Stenotrophomonas_maltophilia	Proteobacteria	Gammaproteobacteria	Xanthomonadales	Xanthomonadaceae	Stenotrophomonas	Stenotrophomonas_maltophilia	Ott-2018	2018	Nov	nosocomial	na	na	na	na	na	na	na	na	na	na	na	na	na	na	na	na	na	na	na	na	na	na	na	na	na	na	na	na	na	na	na	na	na	na	na	na
10/31/2018	drawn blood	EMOCOLTURA (Germi aerobi Gram+, Gram- e Miceti)	Stenotrophomonas_maltophilia	Proteobacteria	Gammaproteobacteria	Xanthomonadales	Xanthomonadaceae	Stenotrophomonas	Stenotrophomonas_maltophilia	Ott-2018	2018	Oct	nosocomial	na	na	na	na	na	na	na	na	na	na	na	na	na	na	na	na	na	na	na	na	na	na	na	na	na	na	na	na	na	na	na	na	na	na	na	na
05/03/2018	drawn blood	EMOCOLTURA (Germi anaerobi Gram+, Gram- e Miceti)	Streptococcus_anginosus	Firmicutes	Bacilli	Lactobacillales	Streptococcaceae	Streptococcus	Streptococcus_anginosus	apr-2018	2018	May	nosocomial	na	na	na	na	na	na	na	na	na	na	na	na	na	S	S	na	na	na	na	S	na	na	na	na	na	na	na	S	na	na	na	na	na	na	na	na
02/05/2018	drawn blood	EMOCOLTURA (Germi aerobi Gram+, Gram- e Miceti)	Streptococcus_bovis_I	Firmicutes	Bacilli	Lactobacillales	Streptococcaceae	Streptococcus	Streptococcus_bovis_I	gen-2018	2018	Feb	previous	na	na	na	na	na	na	na	na	na	na	na	na	na	S	S	na	na	na	na	S	na	na	R	na	na	na	na	S	na	na	na	na	na	na	na	na
03/06/2018	drawn blood	EMOCOLTURA (Germi aerobi Gram+, Gram- e Miceti)	Streptococcus_bovis_I	Firmicutes	Bacilli	Lactobacillales	Streptococcaceae	Streptococcus	Streptococcus_bovis_I	gen-2018	2018	Mar	previous	na	na	na	na	na	na	na	na	na	na	na	na	na	S	S	na	na	na	na	S	na	na	na	na	na	na	na	S	na	na	na	na	na	na	na	na
11/20/2018	drawn blood	EMOCOLTURA (Germi aerobi Gram+, Gram- e Miceti)	Streptococcus_bovis_I	Firmicutes	Bacilli	Lactobacillales	Streptococcaceae	Streptococcus	Streptococcus_bovis_I	Ott-2018	2018	Nov	previous	na	na	na	na	na	na	na	na	na	na	na	na	na	S	S	na	na	na	na	S	na	na	na	na	na	na	na	S	na	na	na	na	na	na	na	na
08/28/2018	drawn blood	EMOCOLTURA (Germi anaerobi Gram+, Gram- e Miceti)	Streptococcus_bovis_II	Firmicutes	Bacilli	Lactobacillales	Streptococcaceae	Streptococcus	Streptococcus_bovis_II	Lug-2018	2018	Aug	nosocomial	na	na	na	na	na	na	na	na	na	na	na	na	na	S	S	na	na	na	na	S	na	na	R	na	na	na	na	S	na	na	na	na	na	na	na	na
08/31/2018	drawn blood	EMOCOLTURA (Germi anaerobi Gram+, Gram- e Miceti)	Streptococcus_bovis_II	Firmicutes	Bacilli	Lactobacillales	Streptococcaceae	Streptococcus	Streptococcus_bovis_II	Lug-2018	2018	Aug	nosocomial	na	na	na	na	na	na	na	na	na	na	na	na	na	S	S	na	na	na	na	S	na	na	R	na	na	na	na	S	na	na	na	na	na	na	na	na
12/02/2018	drawn blood	EMOCOLTURA (Germi aerobi Gram+, Gram- e Miceti)	Streptococcus_bovis_II	Firmicutes	Bacilli	Lactobacillales	Streptococcaceae	Streptococcus	Streptococcus_bovis_II	Ott-2018	2018	Dec	previous	na	na	na	na	na	na	na	na	na	na	na	na	na	S	S	na	na	na	na	S	na	na	R	na	na	na	na	S	na	na	na	na	na	na	na	na
11/05/2018	drawn blood	EMOCOLTURA (Germi aerobi Gram+, Gram- e Miceti)	Streptococcus_bovis_II	Firmicutes	Bacilli	Lactobacillales	Streptococcaceae	Streptococcus	Streptococcus_bovis_II	Ott-2018	2018	Nov	nosocomial	na	na	na	na	na	na	na	na	na	na	na	na	na	S	S	na	na	na	na	S	na	na	R	na	na	na	na	S	na	na	na	na	na	na	na	na
06/27/2018	drawn blood	EMOCOLTURA (Germi aerobi Gram+, Gram- e Miceti)	Streptococcus_dysgalactiae_grC	Firmicutes	Bacilli	Lactobacillales	Streptococcaceae	Streptococcus	Streptococcus_dysgalactiae	apr-2018	2018	Jun	previous	S	na	na	na	na	na	na	na	na	na	na	na	na	na	na	na	na	na	na	na	na	na	R	na	S	na	S	na	na	S	na	na	na	na	na	na
06/28/2018	drawn blood	EMOCOLTURA (Germi aerobi Gram+, Gram- e Miceti)	Streptococcus_dysgalactiae_grC	Firmicutes	Bacilli	Lactobacillales	Streptococcaceae	Streptococcus	Streptococcus_dysgalactiae	apr-2018	2018	Jun	previous	na	na	na	na	na	na	na	na	na	na	na	na	na	na	na	na	na	na	na	na	na	na	na	na	na	na	S	na	na	S	na	na	na	na	na	na
10/25/2018	drawn blood	EMOCOLTURA (Germi aerobi Gram+, Gram- e Miceti)	Streptococcus_gordonii	Firmicutes	Bacilli	Lactobacillales	Streptococcaceae	Streptococcus	Streptococcus_gordonii	Ott-2018	2018	Oct	previous	na	na	na	na	na	na	na	na	na	na	na	na	na	S	S	na	na	na	na	S	na	na	na	na	na	na	na	S	na	na	na	na	na	na	na	na
01/22/2018	drawn blood	EMOCOLTURA (Germi aerobi Gram+, Gram- e Miceti)	Streptococcus_mitis	Firmicutes	Bacilli	Lactobacillales	Streptococcaceae	Streptococcus	Streptococcus_mitis	gen-2018	2018	Jan	nosocomial	na	na	na	na	na	na	na	na	na	na	na	na	na	S	S	na	na	na	na	R	na	na	R	na	na	na	na	S	na	na	na	na	na	na	na	na
06/23/2018	drawn blood	EMOCOLTURA (Germi aerobi Gram+, Gram- e Miceti)	Streptococcus_mitis	Firmicutes	Bacilli	Lactobacillales	Streptococcaceae	Streptococcus	Streptococcus_mitis	apr-2018	2018	Jun	previous	na	na	na	na	na	na	na	na	na	na	na	na	na	S	S	na	na	na	na	S	na	na	R	na	na	na	na	S	na	na	na	na	na	na	na	na
06/17/2018	drawn blood	EMOCOLTURA (Germi aerobi Gram+, Gram- e Miceti)	Streptococcus_oralis	Firmicutes	Bacilli	Lactobacillales	Streptococcaceae	Streptococcus	Streptococcus_oralis	apr-2018	2018	Jun	previous	na	na	na	na	na	na	na	na	na	na	na	na	na	R	R	na	na	na	na	R	na	na	na	na	na	na	na	S	na	na	na	na	na	na	na	na
02/05/2018	drawn blood	EMOCOLTURA (Germi aerobi Gram+, Gram- e Miceti)	Streptococcus_parasanguinis	Firmicutes	Bacilli	Lactobacillales	Streptococcaceae	Streptococcus	Streptococcus_parasanguinis	gen-2018	2018	Feb	nosocomial	na	na	na	na	na	na	na	na	na	na	na	na	na	S	S	na	na	na	na	S	na	na	na	na	na	na	na	S	na	na	na	na	na	na	na	na
04/07/2018	drawn blood	EMOCOLTURA (Germi aerobi Gram+, Gram- e Miceti)	Streptococcus_pneumoniae	Firmicutes	Bacilli	Lactobacillales	Streptococcaceae	Streptococcus	Streptococcus_pneumoniae	apr-2018	2018	Apr	previous	na	na	na	na	na	na	na	na	na	na	na	na	na	S	S	na	na	na	na	S	na	na	na	na	na	na	S	S	na	S	na	na	na	na	na	na
08/03/2018	drawn blood	EMOCOLTURA (Germi aerobi Gram+, Gram- e Miceti)	Streptococcus_pneumoniae	Firmicutes	Bacilli	Lactobacillales	Streptococcaceae	Streptococcus	Streptococcus_pneumoniae	Lug-2018	2018	Aug	nosocomial	na	na	na	na	na	na	na	na	na	na	na	na	na	S	S	na	na	na	na	S	na	na	na	na	na	na	S	S	na	S	na	na	na	na	na	na
03/26/2018	drawn blood	EMOCOLTURA (Germi aerobi Gram+, Gram- e Miceti)	Streptococcus_pneumoniae	Firmicutes	Bacilli	Lactobacillales	Streptococcaceae	Streptococcus	Streptococcus_pneumoniae	gen-2018	2018	Mar	nosocomial	na	na	na	na	na	na	na	na	na	na	na	na	na	S	S	na	na	na	na	S	na	na	na	na	na	na	S	S	na	S	na	na	na	na	na	na
08/14/2018	drawn blood	EMOCOLTURA (Germi aerobi Gram+, Gram- e Miceti)	Streptococcus_pyogenes_grA	Firmicutes	Bacilli	Lactobacillales	Streptococcaceae	Streptococcus	Streptococcus_pyogenes	Lug-2018	2018	Aug	previous	na	na	na	na	na	na	na	na	na	na	na	na	na	na	na	na	na	na	na	na	na	na	na	na	na	na	S	na	na	S	na	na	na	na	na	na
12/25/2018	drawn blood	EMOCOLTURA (Germi aerobi Gram+, Gram- e Miceti)	Streptococcus_pyogenes_grA	Firmicutes	Bacilli	Lactobacillales	Streptococcaceae	Streptococcus	Streptococcus_pyogenes	Ott-2018	2018	Dec	previous	na	na	na	na	na	na	na	na	na	na	na	na	na	na	na	na	na	na	na	na	na	na	na	na	na	na	S	na	na	S	na	na	na	na	na	na
12/28/2018	drawn blood	EMOCOLTURA (Germi aerobi Gram+, Gram- e Miceti)	Streptococcus_pyogenes_grA	Firmicutes	Bacilli	Lactobacillales	Streptococcaceae	Streptococcus	Streptococcus_pyogenes	Ott-2018	2018	Dec	previous	na	na	na	na	na	na	na	na	na	na	na	na	na	na	na	na	na	na	na	na	na	na	na	na	na	na	S	na	na	S	na	na	na	na	na	na
02/01/2018	drawn blood	EMOCOLTURA (Germi aerobi Gram+, Gram- e Miceti)	Streptococcus_salivarius	Firmicutes	Bacilli	Lactobacillales	Streptococcaceae	Streptococcus	Streptococcus_salivarius	gen-2018	2018	Feb	previous	na	na	na	na	na	na	na	na	na	na	na	na	na	S	S	na	na	na	na	S	na	na	R	na	na	na	na	S	na	na	na	na	na	na	na	na
02/23/2018	drawn blood	EMOCOLTURA (Germi aerobi Gram+, Gram- e Miceti)	Streptococcus_sanguis	Firmicutes	Bacilli	Lactobacillales	Streptococcaceae	Streptococcus	Streptococcus_sanguis	gen-2018	2018	Feb	nosocomial	na	na	na	na	na	na	na	na	na	na	na	na	na	na	na	na	na	na	na	na	na	na	na	na	na	na	S	na	na	na	na	na	na	na	na	na
08/17/2018	drawn blood	EMOCOLTURA (Germi aerobi Gram+, Gram- e Miceti)	Achromobacter_sp	Proteobacteria	Betaproteobacteria	Burkholderiales	Alcaligenaceae	Achromobacter	uncharacterized_Achromobacter	Lug-2018	2018	Aug	nosocomial	na	na	I	na	na	na	S	na	na	R	na	na	na	na	na	na	na	na	na	R	na	na	R	na	S	na	R	na	na	na	R	na	na	S	S	na
03/27/2018	drawn blood	EMOCOLTURA (Germi aerobi Gram+, Gram- e Miceti)	Achromobacter_sp	Proteobacteria	Betaproteobacteria	Burkholderiales	Alcaligenaceae	Achromobacter	uncharacterized_Achromobacter	gen-2018	2018	Mar	nosocomial	na	na	R	na	R	na	S	na	na	R	R	na	na	na	na	na	na	na	na	R	na	na	R	na	R	na	R	na	na	na	R	na	na	S	S	na
06/28/2018	drawn blood	EMOCOLTURA (Germi aerobi Gram+, Gram- e Miceti)	Aeromonas_sp	Proteobacteria	Gammaproteobacteria	Aeromonadales	Aeromonadaceae	Aeromonas	uncharacterized_Aeromonas	Lug-2018	2018	Jun	nosocomial	na	na	na	na	na	na	I	na	na	R	na	na	na	na	na	na	na	na	na	S	na	na	na	na	na	na	I	na	na	na	na	na	na	na	na	na
11/20/2018	drawn blood	EMOCOLTURA (Germi aerobi Gram+, Gram- e Miceti)	Anaerobiospirillum_sp	Proteobacteria	Gammaproteobacteria	Aeromonadales	Succinivibrionaceae	Anaerobiospirillum	uncharacterized_Anaerobiospirillum	Ott-2018	2018	Nov	nosocomial	S	na	R	S	R	na	R	na	na	S	R	na	na	S	na	na	na	na	na	R	na	na	S	na	S	na	R	R	na	R	na	na	na	R	S	na
01/13/2018	drawn blood	EMOCOLTURA (Germi aerobi Gram+, Gram- e Miceti)	Enterococcus_sp	Firmicutes	Bacilli	Lactobacillales	Enterococcaceae	Enterococcus	uncharacterized_Enterococcus	gen-2018	2018	Jan	previous	S	na	na	na	na	na	na	na	na	na	na	na	na	na	na	na	na	na	na	na	na	na	na	na	S	na	na	na	na	na	na	na	na	na	na	na
09/18/2018	drawn blood	EMOCOLTURA (Germi anaerobi Gram+, Gram- e Miceti)	Lactobacillus_sp	Firmicutes	Bacilli	Lactobacillales	Lactobacillaceae	Lactobacillus	uncharacterized_Lactobacillus	Lug-2018	2018	Sep	previous	na	na	na	na	S	na	na	na	na	na	na	na	na	na	na	na	na	na	na	na	na	na	na	na	S	na	na	na	na	na	na	na	na	S	S	na
03/21/2018	drawn blood	EMOCOLTURA (Germi aerobi Gram+, Gram- e Miceti)	Listeria_sp	Firmicutes	Bacilli	Bacillales	Listeriaceae	Listeria	uncharacterized_Listeria	gen-2018	2018	Mar	nosocomial	na	na	na	na	na	na	na	na	na	na	na	na	na	na	na	na	na	na	na	na	na	na	na	na	na	na	na	S	na	na	na	na	na	na	na	na
05/09/2018	drawn blood	EMOCOLTURA (Germi aerobi Gram+, Gram- e Miceti)	Pseudomonas_sp	Proteobacteria	Gammaproteobacteria	Pseudomonadales	Pseudomonadaceae	Pseudomonas	uncharacterized_Pseudomonas	apr-2018	2018	May	nosocomial	na	na	S	na	na	na	S	na	na	S	na	na	na	na	na	na	na	na	na	S	na	na	S	na	S	na	S	S	na	na	S	na	na	S	S	na
11/08/2018	drawn blood	EMOCOLTURA (Germi aerobi Gram+, Gram- e Miceti)	Pseudomonas_sp	Proteobacteria	Gammaproteobacteria	Pseudomonadales	Pseudomonadaceae	Pseudomonas	uncharacterized_Pseudomonas	Ott-2018	2018	Nov	previous	na	na	S	na	na	na	R	na	na	S	R	na	na	na	na	na	na	na	na	R	na	na	S	na	S	na	S	S	na	na	na	na	na	na	S	na
03/19/2018	drawn blood	EMOCOLTURA (Germi aerobi Gram+, Gram- e Miceti)	Salmonella_sp	Proteobacteria	Gammaproteobacteria	Enterobacterales	Enterobacteriaceae	Salmonella	uncharacterized_Salmonella	gen-2018	2018	Mar	previous	R	na	R	na	R	na	S	na	na	na	na	na	na	S	na	na	na	S	na	S	S	na	R	na	S	na	S	S	na	na	R	na	na	R	S	na
21/01/2019	catheter_blood	EMOCOLTURA (Germi aerobi Gram+, Gram- e Miceti)	Agrobacterium_radiobacter	Proteobacteria	Alphaproteobacteria	Rhizobiales	Rhizobiaceae	Agrobacterium	Agrobacterium_ratiobacter	gen-2019	2019	Jan	nosocomial	na	na	S	R	R	na	na	na	na	S	na	na	na	na	R	na	na	na	na	S	na	na	S	na	S	na	S	S	na	na	na	na	na	na	S	na
29/01/2019	catheter_blood	EMOCOLTURA (Germi aerobi Gram+, Gram- e Miceti)	Burkolderia_cepacia	Proteobacteria	Betaproteobacteria	Burkholderiales	Burkholderiaceae	Burkholderia	Burkholderia_cepacia	gen-2019	2019	Jan	nosocomial	na	na	na	na	na	na	na	na	na	na	na	na	na	na	na	na	na	R	na	na	na	na	na	na	na	na	na	na	na	na	na	na	na	R	na	na
07/17/2018	catheter_blood	EMOCOLTURA (Germi aerobi Gram+, Gram- e Miceti)	Corynebacterium_jeikeium	Actinobacteria	Actinobacteria	Corynebacteriales	Corynebacteriaceae	Corynebacterium	Corynebacterium_jeikeium	Lug-2018	2018	Jul	previous	na	na	na	na	na	na	na	na	na	R	na	na	na	na	na	na	na	na	na	na	na	na	S	na	na	na	na	na	na	R	na	na	na	na	na	na
17/07/2018	catheter_blood	EMOCOLTURA (Germi aerobi Gram+, Gram- e Miceti)	Corynebacterium_jeikeium	Actinobacteria	Actinobacteria	Corynebacteriales	Corynebacteriaceae	Corynebacterium	Corynebacterium_jeikeium	lug-2018	2018	Jul	nosocomial	na	na	na	na	na	na	na	R	na	R	na	na	na	na	na	na	na	na	na	na	na	na	S	na	na	na	na	na	na	R	na	na	R	na	na	R
02/05/2018	catheter_blood	EMOCOLTURA (Germi aerobi Gram+, Gram- e Miceti)	Corynebacterium_jeikeium	Actinobacteria	Actinobacteria	Corynebacteriales	Corynebacteriaceae	Corynebacterium	Corynebacterium_jeikeium	apr-2018	2018	May	nosocomial	na	na	na	na	na	na	na	S	na	S	na	na	na	na	na	na	na	na	na	na	na	na	S	na	na	S	na	na	na	na	na	na	S	na	na	S
05/02/2018	catheter_blood	EMOCOLTURA (Germi aerobi Gram+, Gram- e Miceti)	Corynebacterium_jeikeium	Actinobacteria	Actinobacteria	Corynebacteriales	Corynebacteriaceae	Corynebacterium	Corynebacterium_jeikeium	apr-2018	2018	May	previous	na	na	na	na	na	na	na	na	na	S	na	na	na	na	na	na	na	na	na	na	na	na	S	na	na	na	na	na	na	na	na	na	na	na	na	na
03/10/2018	catheter_blood	EMOCOLTURA (Germi aerobi Gram+, Gram- e Miceti)	Corynebacterium_jeikeium	Actinobacteria	Actinobacteria	Corynebacteriales	Corynebacteriaceae	Corynebacterium	Corynebacterium_jeikeium	ott-2018	2018	Oct	nosocomial	na	na	na	na	na	na	na	R	na	R	na	na	na	na	na	na	na	na	na	na	na	na	R	na	na	S	na	na	na	na	na	na	R	na	na	I
10/03/2018	catheter_blood	EMOCOLTURA (Germi aerobi Gram+, Gram- e Miceti)	Corynebacterium_jeikeium	Actinobacteria	Actinobacteria	Corynebacteriales	Corynebacteriaceae	Corynebacterium	Corynebacterium_jeikeium	Ott-2018	2018	Oct	previous	na	na	na	na	na	na	na	na	na	R	na	na	na	na	na	na	na	na	na	na	na	na	R	na	na	na	na	na	na	na	na	na	na	na	na	na
08/15/2018	catheter_blood	EMOCOLTURA (Germi aerobi Gram+, Gram- e Miceti)	Corynebacterium_matruchotii	Actinobacteria	Actinobacteria	Corynebacteriales	Corynebacteriaceae	Corynebacterium	Corynebacterium_matruchotii	Lug-2018	2018	Aug	previous	na	na	na	na	na	na	na	na	na	R	na	na	na	na	na	na	na	na	na	na	na	na	R	na	na	na	na	na	na	R	na	na	na	na	na	na
15/08/2018	catheter_blood	EMOCOLTURA (Germi aerobi Gram+, Gram- e Miceti)	Corynebacterium_matruchotii	Actinobacteria	Actinobacteria	Corynebacteriales	Corynebacteriaceae	Corynebacterium	Corynebacterium_matruchotii	lug-2018	2018	Aug	nosocomial	na	na	na	na	na	na	na	R	na	R	na	na	na	na	na	na	na	na	na	na	na	na	R	na	na	S	na	na	na	R	na	na	R	na	na	na
11/20/2018	catheter_blood	EMOCOLTURA (Germi anaerobi Gram+, Gram- e Miceti)	Corynebacterium_urealyticum	Actinobacteria	Actinobacteria	Corynebacteriales	Corynebacteriaceae	Corynebacterium	Corynebacterium_matruchotii	Ott-2018	2018	Nov	previous	na	na	na	na	na	na	na	na	na	R	na	na	na	na	na	na	na	na	na	na	na	na	R	na	na	na	na	na	na	R	na	na	na	na	na	na
20/11/2018	catheter_blood	EMOCOLTURA (Germi anaerobi Gram+, Gram- e Miceti)	Corynebacterium_urealyticum	Actinobacteria	Actinobacteria	Corynebacteriales	Corynebacteriaceae	Corynebacterium	Corynebacterium_matruchotii	ott-2018	2018	Nov	nosocomial	na	na	na	na	na	na	na	R	na	R	na	na	na	na	na	na	na	na	na	na	na	na	R	na	na	R	na	na	na	R	na	na	R	na	na	R
03/09/2018	catheter_blood	EMOCOLTURA (Germi aerobi Gram+, Gram- e Miceti)	Enterobacter_aerogenes	Proteobacteria	Gammaproteobacteria	Enterobacterales	Enterobacteriaceae	Enterobacter	Enterobacter_aerogenes	lug-2018	2018	Sep	nosocomial	R	na	S	R	na	na	na	na	na	S	na	na	R	na	R	na	na	S	na	I	na	na	S	na	S	na	S	S	na	na	na	na	na	na	R	na
08/17/2018	catheter_blood	EMOCOLTURA (Germi aerobi Gram+, Gram- e Miceti)	Enterobacter_cloacae	Proteobacteria	Gammaproteobacteria	Enterobacterales	Enterobacteriaceae	Enterobacter	Enterobacter_cloacae	Lug-2018	2018	Aug	previous	R	na	S	na	R	na	S	na	na	S	na	na	na	S	na	na	na	S	na	S	R	na	S	na	S	na	S	S	na	na	S	na	na	S	S	na
17/08/2018	catheter_blood	EMOCOLTURA (Germi aerobi Gram+, Gram- e Miceti)	Enterobacter_cloacae	Proteobacteria	Gammaproteobacteria	Enterobacterales	Enterobacteriaceae	Enterobacter	Enterobacter_cloacae	lug-2018	2018	Aug	nosocomial	R	na	S	R	na	na	na	na	na	S	na	na	na	S	na	na	na	S	na	S	R	na	S	na	S	na	S	S	na	na	S	na	na	S	S	na
07/12/2018	catheter_blood	EMOCOLTURA (Germi aerobi Gram+, Gram- e Miceti)	Enterobacter_cloacae	Proteobacteria	Gammaproteobacteria	Enterobacterales	Enterobacteriaceae	Enterobacter	Enterobacter_cloacae	ott-2018	2018	Dec	nosocomial	R	na	S	R	na	na	na	na	na	S	na	na	na	S	na	na	na	S	na	S	S	na	S	na	S	na	S	S	na	na	S	na	na	S	S	na
12/07/2018	catheter_blood	EMOCOLTURA (Germi aerobi Gram+, Gram- e Miceti)	Enterobacter_cloacae	Proteobacteria	Gammaproteobacteria	Enterobacterales	Enterobacteriaceae	Enterobacter	Enterobacter_cloacae	Ott-2018	2018	Dec	previous	R	na	S	na	R	na	S	na	na	S	na	na	na	S	na	na	na	S	na	S	S	na	S	na	S	na	S	S	na	na	S	na	na	S	S	na
01/22/2018	catheter_blood	EMOCOLTURA (Germi anaerobi Gram+, Gram- e Miceti)	Enterobacter_cloacae	Proteobacteria	Gammaproteobacteria	Enterobacterales	Enterobacteriaceae	Enterobacter	Enterobacter_cloacae	gen-2018	2018	Jan	previous	R	na	S	na	R	na	S	na	na	S	na	na	na	S	na	na	na	S	na	S	S	na	S	na	S	na	S	S	na	na	S	na	na	S	S	na
22/01/2018	catheter_blood	EMOCOLTURA (Germi anaerobi Gram+, Gram- e Miceti)	Enterobacter_cloacae	Proteobacteria	Gammaproteobacteria	Enterobacterales	Enterobacteriaceae	Enterobacter	Enterobacter_cloacae	gen-2018	2018	Jan	nosocomial	R	na	S	R	na	na	na	na	na	S	na	na	na	S	na	na	na	S	na	S	S	na	S	na	S	na	S	S	na	na	S	na	na	S	S	na
07/28/2018	catheter_blood	EMOCOLTURA (Germi aerobi Gram+, Gram- e Miceti)	Enterobacter_cloacae	Proteobacteria	Gammaproteobacteria	Enterobacterales	Enterobacteriaceae	Enterobacter	Enterobacter_cloacae	Lug-2018	2018	Jul	previous	R	na	S	na	R	na	R	na	na	S	na	na	na	R	na	na	na	I	na	I	S	na	S	na	S	na	S	S	na	na	S	na	na	R	R	na
28/07/2018	catheter_blood	EMOCOLTURA (Germi aerobi Gram+, Gram- e Miceti)	Enterobacter_cloacae	Proteobacteria	Gammaproteobacteria	Enterobacterales	Enterobacteriaceae	Enterobacter	Enterobacter_cloacae	lug-2018	2018	Jul	nosocomial	R	na	S	R	na	na	na	na	na	S	na	na	na	R	na	na	na	I	na	I	S	na	S	na	S	na	S	S	na	na	S	na	na	R	R	na
05/19/2018	catheter_blood	EMOCOLTURA (Germi aerobi Gram+, Gram- e Miceti)	Enterobacter_cloacae	Proteobacteria	Gammaproteobacteria	Enterobacterales	Enterobacteriaceae	Enterobacter	Enterobacter_cloacae	apr-2018	2018	May	previous	R	na	S	na	R	na	S	na	na	S	na	na	na	S	na	na	na	S	na	S	S	na	S	na	S	na	S	S	na	na	S	na	na	S	S	na
19/05/2018	catheter_blood	EMOCOLTURA (Germi aerobi Gram+, Gram- e Miceti)	Enterobacter_cloacae	Proteobacteria	Gammaproteobacteria	Enterobacterales	Enterobacteriaceae	Enterobacter	Enterobacter_cloacae	apr-2018	2018	May	nosocomial	R	na	S	R	na	na	na	na	na	S	na	na	na	S	na	na	na	S	na	S	S	na	S	na	S	na	S	S	na	na	S	na	na	S	S	na
21/01/2019	catheter_blood	EMOCOLTURA (Germi aerobi Gram+, Gram- e Miceti)	Enterobacter_cloacae	Proteobacteria	Gammaproteobacteria	Enterobacterales	Enterobacteriaceae	Enterobacter	Enterobacter_cloacae	gen-2019	2019	Jan	nosocomial	R	na	S	na	R	na	R	na	na	R	na	na	R	na	na	na	na	S	na	R	na	na	R	na	S	na	R	S	na	na	na	na	na	na	I	na
19/06/2019	catheter_blood	EMOCOLTURA (Germi aerobi Gram+, Gram- e Miceti)	Enterobacter_cloacae	Proteobacteria	Gammaproteobacteria	Enterobacterales	Enterobacteriaceae	Enterobacter	Enterobacter_cloacae	apr-2019	2019	Jun	previous	R	na	S	na	R	na	na	na	na	S	na	na	na	S	na	na	na	S	na	S	S	na	S	na	S	na	S	S	na	na	S	na	na	S	S	na
04/28/2018	catheter_blood	EMOCOLTURA (Germi aerobi Gram+, Gram- e Miceti)	Enterococcus_faecalis	Firmicutes	Bacilli	Lactobacillales	Enterococcaceae	Enterococcus	Enterococcus_faecalis	apr-2018	2018	Apr	previous	S	na	na	na	na	na	na	na	na	na	na	na	na	na	na	na	na	na	na	na	na	na	na	na	S	na	na	na	na	na	na	na	na	na	na	na
28/04/2018	catheter_blood	EMOCOLTURA (Germi aerobi Gram+, Gram- e Miceti)	Enterococcus_faecalis	Firmicutes	Bacilli	Lactobacillales	Enterococcaceae	Enterococcus	Enterococcus_faecalis	apr-2018	2018	Apr	nosocomial	S	na	na	na	na	na	na	na	na	na	na	na	na	na	na	na	na	na	na	na	na	na	na	R	S	S	na	na	na	na	na	na	na	na	na	na
09/12/2018	catheter_blood	EMOCOLTURA (Germi aerobi Gram+, Gram- e Miceti)	Enterococcus_faecalis	Firmicutes	Bacilli	Lactobacillales	Enterococcaceae	Enterococcus	Enterococcus_faecalis	ott-2018	2018	Dec	nosocomial	S	na	na	na	na	na	na	na	na	na	na	na	na	na	na	na	na	na	na	na	na	na	na	S	S	S	na	na	na	na	na	na	na	na	na	na
02/26/2018	catheter_blood	EMOCOLTURA (Germi aerobi Gram+, Gram- e Miceti)	Enterococcus_faecalis	Firmicutes	Bacilli	Lactobacillales	Enterococcaceae	Enterococcus	Enterococcus_faecalis	gen-2018	2018	Feb	previous	S	na	na	na	na	na	na	na	na	na	na	na	na	na	na	na	na	na	na	na	na	na	na	na	S	na	na	na	na	na	na	na	na	na	na	na
26/02/2018	catheter_blood	EMOCOLTURA (Germi aerobi Gram+, Gram- e Miceti)	Enterococcus_faecalis	Firmicutes	Bacilli	Lactobacillales	Enterococcaceae	Enterococcus	Enterococcus_faecalis	gen-2018	2018	Feb	nosocomial	S	na	na	na	na	na	na	na	na	na	na	na	na	na	na	na	na	na	na	na	na	na	na	S	S	S	na	na	na	na	na	na	na	na	na	na
03/25/2018	catheter_blood	EMOCOLTURA (Germi anaerobi Gram+, Gram- e Miceti)	Enterococcus_faecalis	Firmicutes	Bacilli	Lactobacillales	Enterococcaceae	Enterococcus	Enterococcus_faecalis	gen-2018	2018	Mar	previous	S	na	na	na	na	na	na	na	na	na	na	na	na	na	na	na	na	na	na	na	na	na	na	na	S	na	na	na	na	na	na	na	na	na	na	na
25/03/2018	catheter_blood	EMOCOLTURA (Germi anaerobi Gram+, Gram- e Miceti)	Enterococcus_faecalis	Firmicutes	Bacilli	Lactobacillales	Enterococcaceae	Enterococcus	Enterococcus_faecalis	gen-2018	2018	Mar	nosocomial	S	na	na	na	na	na	na	na	na	na	na	na	na	na	na	na	na	na	na	na	na	na	na	S	S	S	na	na	na	na	na	na	na	na	na	na
10/29/2018	catheter_blood	EMOCOLTURA (Germi aerobi Gram+, Gram- e Miceti)	Enterococcus_faecalis	Firmicutes	Bacilli	Lactobacillales	Enterococcaceae	Enterococcus	Enterococcus_faecalis	Ott-2018	2018	Oct	previous	S	na	na	na	na	na	na	na	na	na	na	na	na	na	na	na	na	na	na	na	na	na	na	na	S	na	na	na	na	na	na	na	na	na	na	na
01/02/2019	catheter_blood	EMOCOLTURA (Germi aerobi Gram+, Gram- e Miceti)	Enterococcus_faecalis	Firmicutes	Bacilli	Lactobacillales	Enterococcaceae	Enterococcus	Enterococcus_faecalis	gen-2019	2019	Feb	nosocomial	R	na	na	na	na	na	na	na	na	na	na	na	na	na	na	na	na	na	na	na	na	na	na	S	R	S	na	na	na	na	na	na	na	na	na	na
08/02/2019	catheter_blood	EMOCOLTURA (Germi anaerobi Gram+, Gram- e Miceti)	Enterococcus_faecalis	Firmicutes	Bacilli	Lactobacillales	Enterococcaceae	Enterococcus	Enterococcus_faecalis	gen-2019	2019	Feb	nosocomial	S	na	na	na	na	na	na	na	na	na	na	na	na	na	na	na	na	na	na	na	na	na	na	S	S	S	na	na	na	na	na	na	na	na	na	na
12/01/2019	catheter_blood	EMOCOLTURA (Germi aerobi Gram+, Gram- e Miceti)	Enterococcus_faecalis	Firmicutes	Bacilli	Lactobacillales	Enterococcaceae	Enterococcus	Enterococcus_faecalis	gen-2019	2019	Jan	nosocomial	S	na	na	na	na	na	na	na	na	na	na	na	na	na	na	na	na	na	na	na	na	na	na	S	S	S	na	na	na	na	na	na	na	na	na	na
10/03/2019	catheter_blood	EMOCOLTURA (Germi aerobi Gram+, Gram- e Miceti)	Enterococcus_faecalis	Firmicutes	Bacilli	Lactobacillales	Enterococcaceae	Enterococcus	Enterococcus_faecalis	gen-2019	2019	Mar	nosocomial	S	na	na	na	na	na	na	na	na	na	na	na	na	na	na	na	na	na	na	na	na	na	na	R	S	S	na	na	na	na	na	na	na	na	na	na
12/21/2018	catheter_blood	EMOCOLTURA (Germi anaerobi Gram+, Gram- e Miceti)	Enterococcus_faecium	Firmicutes	Bacilli	Lactobacillales	Enterococcaceae	Enterococcus	Enterococcus_faecium	Ott-2018	2018	Dec	previous	R	na	na	na	na	na	na	na	na	na	na	na	na	na	na	na	na	na	na	na	na	na	na	na	R	na	na	na	na	na	na	na	na	na	na	na
21/12/2018	catheter_blood	EMOCOLTURA (Germi anaerobi Gram+, Gram- e Miceti)	Enterococcus_faecium	Firmicutes	Bacilli	Lactobacillales	Enterococcaceae	Enterococcus	Enterococcus_faecium	ott-2018	2018	Dec	nosocomial	R	na	na	na	na	na	na	na	na	na	na	na	na	na	na	na	na	na	na	na	na	na	na	R	R	S	na	na	na	na	na	na	na	na	na	na
18/02/2018	catheter_blood	EMOCOLTURA (Germi aerobi Gram+, Gram- e Miceti)	Enterococcus_faecium	Firmicutes	Bacilli	Lactobacillales	Enterococcaceae	Enterococcus	Enterococcus_faecium	gen-2018	2018	Feb	nosocomial	R	na	na	na	na	na	na	na	na	na	na	na	na	na	na	na	na	na	na	na	na	na	na	R	R	S	na	na	na	na	na	na	na	na	na	na
01/08/2018	catheter_blood	EMOCOLTURA (Germi aerobi Gram+, Gram- e Miceti)	Enterococcus_faecium	Firmicutes	Bacilli	Lactobacillales	Enterococcaceae	Enterococcus	Enterococcus_faecium	gen-2018	2018	Jan	previous	R	na	na	na	na	na	na	na	na	na	na	na	na	R	R	na	na	na	na	R	na	na	na	na	R	na	na	R	na	na	na	na	na	na	na	na
08/01/2018	catheter_blood	EMOCOLTURA (Germi aerobi Gram+, Gram- e Miceti)	Enterococcus_faecium	Firmicutes	Bacilli	Lactobacillales	Enterococcaceae	Enterococcus	Enterococcus_faecium	gen-2018	2018	Jan	nosocomial	R	R	na	na	na	na	na	na	na	na	na	na	na	R	R	na	na	na	na	R	na	na	na	S	R	R	na	R	na	na	na	na	na	na	na	na
07/09/2018	catheter_blood	EMOCOLTURA (Germi aerobi Gram+, Gram- e Miceti)	Enterococcus_faecium	Firmicutes	Bacilli	Lactobacillales	Enterococcaceae	Enterococcus	Enterococcus_faecium	Lug-2018	2018	Jul	previous	R	na	na	na	na	na	na	na	na	na	na	na	na	R	R	na	na	na	na	R	na	na	na	na	R	na	na	R	na	na	na	na	na	na	na	na
09/07/2018	catheter_blood	EMOCOLTURA (Germi aerobi Gram+, Gram- e Miceti)	Enterococcus_faecium	Firmicutes	Bacilli	Lactobacillales	Enterococcaceae	Enterococcus	Enterococcus_faecium	lug-2018	2018	Jul	nosocomial	R	R	na	na	na	na	na	na	na	na	na	na	na	R	R	na	na	na	na	R	na	na	na	R	R	S	na	R	na	na	na	na	na	na	na	na
04/06/2018	catheter_blood	EMOCOLTURA (Germi aerobi Gram+, Gram- e Miceti)	Enterococcus_faecium	Firmicutes	Bacilli	Lactobacillales	Enterococcaceae	Enterococcus	Enterococcus_faecium	apr-2018	2018	Jun	nosocomial	R	na	na	na	na	na	na	na	na	na	na	na	na	na	na	na	na	na	na	na	na	na	na	S	R	S	na	na	na	na	na	na	na	na	na	na
06/25/2018	catheter_blood	EMOCOLTURA (Germi anaerobi Gram+, Gram- e Miceti)	Enterococcus_faecium	Firmicutes	Bacilli	Lactobacillales	Enterococcaceae	Enterococcus	Enterococcus_faecium	Lug-2018	2018	Jun	previous	R	na	na	na	na	na	na	na	na	na	na	na	na	na	na	na	na	na	na	na	na	na	na	na	R	na	na	na	na	na	na	na	na	na	na	na
25/06/2018	catheter_blood	EMOCOLTURA (Germi anaerobi Gram+, Gram- e Miceti)	Enterococcus_faecium	Firmicutes	Bacilli	Lactobacillales	Enterococcaceae	Enterococcus	Enterococcus_faecium	apr-2018	2018	Jun	nosocomial	R	na	na	na	na	na	na	na	na	na	na	na	na	na	na	na	na	na	na	na	na	na	na	S	R	S	na	na	na	na	na	na	na	na	na	na
03/19/2018	catheter_blood	EMOCOLTURA (Germi anaerobi Gram+, Gram- e Miceti)	Enterococcus_faecium	Firmicutes	Bacilli	Lactobacillales	Enterococcaceae	Enterococcus	Enterococcus_faecium	gen-2018	2018	Mar	previous	R	na	na	na	na	na	na	na	na	na	na	na	na	na	na	na	na	na	na	na	na	na	na	na	R	na	na	na	na	na	na	na	na	na	na	na
05/06/2018	catheter_blood	EMOCOLTURA (Germi aerobi Gram+, Gram- e Miceti)	Enterococcus_faecium	Firmicutes	Bacilli	Lactobacillales	Enterococcaceae	Enterococcus	Enterococcus_faecium	apr-2018	2018	May	previous	R	na	na	na	na	na	na	na	na	na	na	na	na	na	na	na	na	na	na	na	na	na	na	na	R	na	na	na	na	na	na	na	na	na	na	na
06/05/2018	catheter_blood	EMOCOLTURA (Germi aerobi Gram+, Gram- e Miceti)	Enterococcus_faecium	Firmicutes	Bacilli	Lactobacillales	Enterococcaceae	Enterococcus	Enterococcus_faecium	apr-2018	2018	May	nosocomial	R	na	na	na	na	na	na	na	na	na	na	na	na	na	na	na	na	na	na	na	na	na	na	R	R	S	na	na	na	na	na	na	na	na	na	na
01/11/2018	catheter_blood	EMOCOLTURA (Germi aerobi Gram+, Gram- e Miceti)	Enterococcus_faecium	Firmicutes	Bacilli	Lactobacillales	Enterococcaceae	Enterococcus	Enterococcus_faecium	ott-2018	2018	Nov	nosocomial	R	na	R	na	na	na	na	na	na	na	na	na	na	na	R	na	na	na	na	R	na	na	na	R	R	S	na	R	na	na	na	na	na	na	na	na
07/11/2018	catheter_blood	EMOCOLTURA (Germi aerobi Gram+, Gram- e Miceti)	Enterococcus_faecium	Firmicutes	Bacilli	Lactobacillales	Enterococcaceae	Enterococcus	Enterococcus_faecium	ott-2018	2018	Nov	nosocomial	S	na	na	na	na	na	na	na	na	na	na	na	na	na	na	na	na	na	na	na	na	na	na	S	S	S	na	na	na	na	na	na	na	na	na	na
11/01/2018	catheter_blood	EMOCOLTURA (Germi aerobi Gram+, Gram- e Miceti)	Enterococcus_faecium	Firmicutes	Bacilli	Lactobacillales	Enterococcaceae	Enterococcus	Enterococcus_faecium	Ott-2018	2018	Nov	previous	R	na	R	na	na	na	na	na	na	na	na	na	na	na	R	na	na	na	na	R	na	na	na	na	R	na	na	R	na	na	na	na	na	na	na	na
11/07/2018	catheter_blood	EMOCOLTURA (Germi aerobi Gram+, Gram- e Miceti)	Enterococcus_faecium	Firmicutes	Bacilli	Lactobacillales	Enterococcaceae	Enterococcus	Enterococcus_faecium	Ott-2018	2018	Nov	previous	S	na	na	na	na	na	na	na	na	na	na	na	na	na	na	na	na	na	na	na	na	na	na	na	S	na	na	na	na	na	na	na	na	na	na	na
08/09/2018	catheter_blood	EMOCOLTURA (Germi aerobi Gram+, Gram- e Miceti)	Enterococcus_faecium	Firmicutes	Bacilli	Lactobacillales	Enterococcaceae	Enterococcus	Enterococcus_faecium	lug-2018	2018	Sep	nosocomial	R	R	na	na	na	na	na	na	na	na	na	na	na	R	R	na	na	na	na	R	na	na	na	S	R	S	na	R	na	na	na	na	na	na	na	na
09/08/2018	catheter_blood	EMOCOLTURA (Germi aerobi Gram+, Gram- e Miceti)	Enterococcus_faecium	Firmicutes	Bacilli	Lactobacillales	Enterococcaceae	Enterococcus	Enterococcus_faecium	Lug-2018	2018	Sep	previous	R	na	na	na	na	na	na	na	na	na	na	na	na	R	R	na	na	na	na	R	na	na	na	na	R	na	na	R	na	na	na	na	na	na	na	na
22/03/2019	catheter_blood	EMOCOLTURA (Germi aerobi Gram+, Gram- e Miceti)	Enterococcus_faecium	Firmicutes	Bacilli	Lactobacillales	Enterococcaceae	Enterococcus	Enterococcus_faecium	gen-2019	2019	Mar	nosocomial	R	na	na	na	na	na	na	na	na	na	na	na	na	na	na	na	na	na	na	na	na	na	na	S	R	S	na	na	na	na	na	na	na	na	na	na
10/11/2018	catheter_blood	EMOCOLTURA (Germi aerobi Gram+, Gram- e Miceti)	Enterococcus_raffinosus	Firmicutes	Bacilli	Lactobacillales	Enterococcaceae	Enterococcus	Enterococcus_raffinosus	Ott-2018	2018	Oct	previous	na	na	na	na	na	na	na	na	na	na	na	na	na	na	na	na	na	na	na	na	na	na	na	na	na	na	R	na	na	na	na	na	na	na	na	na
11/10/2018	catheter_blood	EMOCOLTURA (Germi aerobi Gram+, Gram- e Miceti)	Enterococcus_raffinosus	Firmicutes	Bacilli	Lactobacillales	Enterococcaceae	Enterococcus	Enterococcus_raffinosus	ott-2018	2018	Oct	nosocomial	na	na	na	na	na	na	na	na	na	na	na	na	na	na	na	na	na	na	na	na	na	na	na	na	na	S	R	na	na	na	na	na	na	na	na	na
04/04/2018	catheter_blood	EMOCOLTURA (Germi aerobi Gram+, Gram- e Miceti)	Escherichia_coli	Proteobacteria	Gammaproteobacteria	Enterobacterales	Enterobacteriaceae	Escherichia	Escherichia_coli	apr-2018	2018	Apr	previous	S	na	S	na	S	na	S	na	na	S	na	na	na	S	S	na	na	S	na	S	S	na	S	na	S	na	S	S	na	na	S	na	na	S	S	na
04/04/2018	catheter_blood	EMOCOLTURA (Germi aerobi Gram+, Gram- e Miceti)	Escherichia_coli	Proteobacteria	Gammaproteobacteria	Enterobacterales	Enterobacteriaceae	Escherichia	Escherichia_coli	apr-2018	2018	Apr	nosocomial	S	na	S	S	na	na	na	na	na	S	na	na	na	S	S	na	na	S	na	S	S	na	S	na	S	na	S	S	na	na	S	na	na	S	S	na
02/17/2018	catheter_blood	EMOCOLTURA (Germi aerobi Gram+, Gram- e Miceti)	Escherichia_coli	Proteobacteria	Gammaproteobacteria	Enterobacterales	Enterobacteriaceae	Escherichia	Escherichia_coli	gen-2018	2018	Feb	previous	R	na	S	na	R	na	S	na	na	R	na	na	na	S	S	na	na	S	na	S	S	na	S	na	S	na	R	S	na	na	S	na	na	R	S	na
17/02/2018	catheter_blood	EMOCOLTURA (Germi aerobi Gram+, Gram- e Miceti)	Escherichia_coli	Proteobacteria	Gammaproteobacteria	Enterobacterales	Enterobacteriaceae	Escherichia	Escherichia_coli	gen-2018	2018	Feb	nosocomial	R	na	S	R	na	na	na	na	na	R	na	na	na	S	S	na	na	S	na	S	S	na	S	na	S	na	R	S	na	na	S	na	na	R	S	na
01/03/2018	catheter_blood	EMOCOLTURA (Germi aerobi Gram+, Gram- e Miceti)	Escherichia_coli	Proteobacteria	Gammaproteobacteria	Enterobacterales	Enterobacteriaceae	Escherichia	Escherichia_coli	gen-2018	2018	Jan	previous	R	na	S	na	R	na	R	na	na	R	S	na	na	R	R	na	na	S	na	R	R	na	R	na	S	na	R	S	na	na	R	na	na	R	S	na
01/22/2018	catheter_blood	EMOCOLTURA (Germi aerobi Gram+, Gram- e Miceti)	Escherichia_coli	Proteobacteria	Gammaproteobacteria	Enterobacterales	Enterobacteriaceae	Escherichia	Escherichia_coli	gen-2018	2018	Jan	previous	R	na	S	na	S	na	S	na	na	S	na	na	na	S	S	na	na	S	na	S	S	na	S	na	S	na	S	S	na	na	S	na	na	R	S	na
03/01/2018	catheter_blood	EMOCOLTURA (Germi aerobi Gram+, Gram- e Miceti)	Escherichia_coli	Proteobacteria	Gammaproteobacteria	Enterobacterales	Enterobacteriaceae	Escherichia	Escherichia_coli	gen-2018	2018	Jan	nosocomial	R	na	S	R	na	na	na	na	na	R	S	na	na	R	R	na	na	S	na	R	R	na	R	na	S	na	R	S	na	na	R	na	na	R	S	na
22/01/2018	catheter_blood	EMOCOLTURA (Germi aerobi Gram+, Gram- e Miceti)	Escherichia_coli	Proteobacteria	Gammaproteobacteria	Enterobacterales	Enterobacteriaceae	Escherichia	Escherichia_coli	gen-2018	2018	Jan	nosocomial	R	na	S	S	na	na	na	na	na	S	na	na	na	S	S	na	na	S	na	S	S	na	S	na	S	na	S	S	na	na	S	na	na	R	S	na
27/01/2018	catheter_blood	EMOCOLTURA (Germi aerobi Gram+, Gram- e Miceti)	Escherichia_coli	Proteobacteria	Gammaproteobacteria	Enterobacterales	Enterobacteriaceae	Escherichia	Escherichia_coli	gen-2018	2018	Jan	nosocomial	R	na	S	R	na	na	na	na	na	R	na	na	na	S	R	na	na	S	na	S	S	na	R	na	S	na	R	S	na	na	R	na	na	R	S	na
07/12/2018	catheter_blood	EMOCOLTURA (Germi anaerobi Gram+, Gram- e Miceti)	Escherichia_coli	Proteobacteria	Gammaproteobacteria	Enterobacterales	Enterobacteriaceae	Escherichia	Escherichia_coli	Lug-2018	2018	Jul	previous	R	na	S	na	R	na	S	na	na	R	na	na	na	S	S	na	na	S	na	S	S	na	S	na	S	na	R	S	na	na	S	na	na	R	S	na
12/07/2018	catheter_blood	EMOCOLTURA (Germi anaerobi Gram+, Gram- e Miceti)	Escherichia_coli	Proteobacteria	Gammaproteobacteria	Enterobacterales	Enterobacteriaceae	Escherichia	Escherichia_coli	lug-2018	2018	Jul	nosocomial	R	na	S	R	na	na	na	na	na	R	na	na	na	S	S	na	na	S	na	S	S	na	S	na	S	na	R	S	na	na	S	na	na	R	S	na
03/10/2018	catheter_blood	EMOCOLTURA (Germi anaerobi Gram+, Gram- e Miceti)	Escherichia_coli	Proteobacteria	Gammaproteobacteria	Enterobacterales	Enterobacteriaceae	Escherichia	Escherichia_coli	gen-2018	2018	Mar	previous	R	na	S	na	R	na	S	na	na	R	na	na	na	S	R	na	na	S	na	I	S	na	R	na	S	na	R	S	na	na	R	na	na	R	R	na
10/03/2018	catheter_blood	EMOCOLTURA (Germi anaerobi Gram+, Gram- e Miceti)	Escherichia_coli	Proteobacteria	Gammaproteobacteria	Enterobacterales	Enterobacteriaceae	Escherichia	Escherichia_coli	gen-2018	2018	Mar	nosocomial	R	na	S	R	na	na	na	na	na	R	na	na	na	S	R	na	na	S	na	I	S	na	R	na	S	na	R	S	na	na	R	na	na	R	R	na
05/07/2018	catheter_blood	EMOCOLTURA (Germi aerobi Gram+, Gram- e Miceti)	Escherichia_coli	Proteobacteria	Gammaproteobacteria	Enterobacterales	Enterobacteriaceae	Escherichia	Escherichia_coli	apr-2018	2018	May	previous	S	na	S	na	S	na	S	na	na	S	na	na	na	S	S	na	na	S	na	S	S	na	S	na	S	na	S	S	na	na	S	na	na	S	S	na
05/15/2018	catheter_blood	EMOCOLTURA (Germi aerobi Gram+, Gram- e Miceti)	Escherichia_coli	Proteobacteria	Gammaproteobacteria	Enterobacterales	Enterobacteriaceae	Escherichia	Escherichia_coli	apr-2018	2018	May	previous	R	na	S	na	R	na	S	na	na	S	na	na	na	S	R	na	na	S	na	I	S	na	S	na	S	na	S	S	na	na	S	na	na	R	R	na
05/24/2018	catheter_blood	EMOCOLTURA (Germi aerobi Gram+, Gram- e Miceti)	Escherichia_coli	Proteobacteria	Gammaproteobacteria	Enterobacterales	Enterobacteriaceae	Escherichia	Escherichia_coli	apr-2018	2018	May	previous	R	na	S	na	R	na	R	na	na	R	na	na	na	R	R	na	na	S	na	R	R	na	R	na	S	na	R	S	na	na	R	na	na	R	S	na
07/05/2018	catheter_blood	EMOCOLTURA (Germi aerobi Gram+, Gram- e Miceti)	Escherichia_coli	Proteobacteria	Gammaproteobacteria	Enterobacterales	Enterobacteriaceae	Escherichia	Escherichia_coli	apr-2018	2018	May	previous	S	na	S	S	na	na	na	na	na	S	na	na	na	S	S	na	na	S	na	S	S	na	S	na	S	na	S	S	na	na	S	na	na	S	S	na
15/05/2018	catheter_blood	EMOCOLTURA (Germi aerobi Gram+, Gram- e Miceti)	Escherichia_coli	Proteobacteria	Gammaproteobacteria	Enterobacterales	Enterobacteriaceae	Escherichia	Escherichia_coli	apr-2018	2018	May	nosocomial	R	na	S	R	na	na	na	na	na	S	na	na	na	S	R	na	na	S	na	I	S	na	S	na	S	na	S	S	na	na	S	na	na	R	R	na
24/05/2018	catheter_blood	EMOCOLTURA (Germi aerobi Gram+, Gram- e Miceti)	Escherichia_coli	Proteobacteria	Gammaproteobacteria	Enterobacterales	Enterobacteriaceae	Escherichia	Escherichia_coli	apr-2018	2018	May	nosocomial	R	na	S	R	na	na	na	na	na	R	na	na	na	R	R	na	na	S	na	R	R	na	R	na	S	na	R	S	na	na	R	na	na	R	S	na
11/30/2018	catheter_blood	EMOCOLTURA (Germi aerobi Gram+, Gram- e Miceti)	Escherichia_coli	Proteobacteria	Gammaproteobacteria	Enterobacterales	Enterobacteriaceae	Escherichia	Escherichia_coli	Ott-2018	2018	Nov	previous	R	na	S	na	R	na	S	na	na	I	na	na	na	na	S	na	na	S	na	S	na	na	S	na	S	na	I	S	na	na	na	na	na	na	S	na
23/11/2018	catheter_blood	EMOCOLTURA (Germi aerobi Gram+, Gram- e Miceti)	Escherichia_coli	Proteobacteria	Gammaproteobacteria	Enterobacterales	Enterobacteriaceae	Escherichia	Escherichia_coli	ott-2018	2018	Nov	nosocomial	R	na	S	R	na	na	S	na	na	I	na	na	S	na	S	na	na	S	na	S	na	na	S	na	S	na	I	S	na	na	na	na	na	na	S	na
30/11/2018	catheter_blood	EMOCOLTURA (Germi aerobi Gram+, Gram- e Miceti)	Escherichia_coli	Proteobacteria	Gammaproteobacteria	Enterobacterales	Enterobacteriaceae	Escherichia	Escherichia_coli	ott-2018	2018	Nov	nosocomial	R	na	S	R	na	na	S	na	na	I	na	na	S	na	S	na	na	S	na	S	na	na	S	na	S	na	I	S	na	na	na	na	na	na	S	na
30/11/2018	catheter_blood	EMOCOLTURA (Germi aerobi Gram+, Gram- e Miceti)	Escherichia_coli	Proteobacteria	Gammaproteobacteria	Enterobacterales	Enterobacteriaceae	Escherichia	Escherichia_coli	ott-2018	2018	Nov	nosocomial	S	na	S	S	na	na	S	na	na	I	na	na	S	na	S	na	na	S	na	S	na	na	S	na	S	na	I	S	na	na	na	na	na	na	S	na
10/18/2018	catheter_blood	EMOCOLTURA (Germi aerobi Gram+, Gram- e Miceti)	Escherichia_coli	Proteobacteria	Gammaproteobacteria	Enterobacterales	Enterobacteriaceae	Escherichia	Escherichia_coli	Ott-2018	2018	Oct	previous	R	na	S	na	R	na	S	na	na	R	na	na	na	na	S	na	na	S	na	S	na	na	S	na	S	na	R	S	na	na	na	na	na	na	S	na
10/31/2018	catheter_blood	EMOCOLTURA (Germi aerobi Gram+, Gram- e Miceti)	Escherichia_coli	Proteobacteria	Gammaproteobacteria	Enterobacterales	Enterobacteriaceae	Escherichia	Escherichia_coli	Ott-2018	2018	Oct	previous	R	na	S	na	R	na	S	na	na	R	na	na	na	na	S	na	na	S	na	S	na	na	S	na	S	na	R	S	na	na	na	na	na	na	S	na
18/10/2018	catheter_blood	EMOCOLTURA (Germi aerobi Gram+, Gram- e Miceti)	Escherichia_coli	Proteobacteria	Gammaproteobacteria	Enterobacterales	Enterobacteriaceae	Escherichia	Escherichia_coli	ott-2018	2018	Oct	nosocomial	R	na	S	R	na	na	S	na	na	R	na	na	S	na	S	na	na	S	na	S	na	na	S	na	S	na	R	S	na	na	na	na	na	na	S	na
26/10/2018	catheter_blood	EMOCOLTURA (Germi aerobi Gram+, Gram- e Miceti)	Escherichia_coli	Proteobacteria	Gammaproteobacteria	Enterobacterales	Enterobacteriaceae	Escherichia	Escherichia_coli	ott-2018	2018	Oct	nosocomial	R	na	S	R	na	na	S	na	na	R	na	na	S	na	R	na	na	S	na	S	na	na	R	na	S	na	R	S	na	na	na	na	na	na	R	na
31/10/2018	catheter_blood	EMOCOLTURA (Germi aerobi Gram+, Gram- e Miceti)	Escherichia_coli	Proteobacteria	Gammaproteobacteria	Enterobacterales	Enterobacteriaceae	Escherichia	Escherichia_coli	ott-2018	2018	Oct	nosocomial	R	na	S	R	na	na	S	na	na	R	na	na	S	na	S	na	na	S	na	S	na	na	S	na	S	na	R	S	na	na	na	na	na	na	S	na
10/01/2019	catheter_blood	EMOCOLTURA (Germi aerobi Gram+, Gram- e Miceti)	Escherichia_coli	Proteobacteria	Gammaproteobacteria	Enterobacterales	Enterobacteriaceae	Escherichia	Escherichia_coli	gen-2019	2019	Jan	nosocomial	R	na	S	na	R	na	S	na	na	R	na	na	S	na	S	na	na	S	na	S	na	na	S	na	S	na	R	S	na	na	na	na	na	na	S	na
10/03/2019	catheter_blood	EMOCOLTURA (Germi aerobi Gram+, Gram- e Miceti)	Escherichia_coli	Proteobacteria	Gammaproteobacteria	Enterobacterales	Enterobacteriaceae	Escherichia	Escherichia_coli	gen-2019	2019	Mar	nosocomial	R	na	S	na	S	na	na	na	na	R	na	na	na	R	R	na	na	S	na	R	S	na	S	na	S	na	R	S	na	na	S	na	na	R	S	na
18/03/2019	catheter_blood	EMOCOLTURA (Germi aerobi Gram+, Gram- e Miceti)	Escherichia_coli	Proteobacteria	Gammaproteobacteria	Enterobacterales	Enterobacteriaceae	Escherichia	Escherichia_coli	gen-2019	2019	Mar	nosocomial	R	na	S	na	R	na	na	na	na	R	na	na	na	S	R	na	na	S	na	S	S	na	S	na	S	na	R	S	na	na	S	na	na	R	I	na
07/05/2019	catheter_blood	EMOCOLTURA (Germi aerobi Gram+, Gram- e Miceti)	Escherichia_coli	Proteobacteria	Gammaproteobacteria	Enterobacterales	Enterobacteriaceae	Escherichia	Escherichia_coli	apr-2019	2019	May	nosocomial	R	na	S	na	R	na	na	na	na	S	na	na	na	S	S	na	na	S	na	S	S	na	R	na	S	na	S	S	na	na	R	na	na	R	S	na
14/05/2019	catheter_blood	EMOCOLTURA (Germi aerobi Gram+, Gram- e Miceti)	Escherichia_coli	Proteobacteria	Gammaproteobacteria	Enterobacterales	Enterobacteriaceae	Escherichia	Escherichia_coli	apr-2019	2019	May	nosocomial	R	na	S	na	S	na	na	na	na	R	na	na	na	S	S	na	na	S	na	S	S	na	R	na	S	na	R	S	na	na	R	na	na	R	S	na
25/01/2018	catheter_blood	EMOCOLTURA (Germi aerobi Gram+, Gram- e Miceti)	Klebsiella_oxytoca	Proteobacteria	Gammaproteobacteria	Enterobacterales	Enterobacteriaceae	Klebsiella	Klebsiella_oxytoca	gen-2018	2018	Jan	nosocomial	R	na	S	S	na	na	na	na	na	I	na	na	na	S	S	na	na	S	na	S	S	na	S	na	S	na	I	S	na	na	S	na	na	S	S	na
06/15/2018	catheter_blood	EMOCOLTURA (Germi aerobi Gram+, Gram- e Miceti)	Klebsiella_oxytoca	Proteobacteria	Gammaproteobacteria	Enterobacterales	Enterobacteriaceae	Klebsiella	Klebsiella_oxytoca	apr-2018	2018	Jun	previous	R	na	S	na	S	na	S	na	na	S	na	na	na	S	S	na	na	S	na	S	S	na	S	na	S	na	S	S	na	na	S	na	na	S	S	na
15/06/2018	catheter_blood	EMOCOLTURA (Germi aerobi Gram+, Gram- e Miceti)	Klebsiella_oxytoca	Proteobacteria	Gammaproteobacteria	Enterobacterales	Enterobacteriaceae	Klebsiella	Klebsiella_oxytoca	apr-2018	2018	Jun	nosocomial	R	na	S	S	na	na	na	na	na	S	na	na	na	S	S	na	na	S	na	S	S	na	S	na	S	na	S	S	na	na	S	na	na	S	S	na
05/30/2018	catheter_blood	EMOCOLTURA (Germi aerobi Gram+, Gram- e Miceti)	Klebsiella_oxytoca	Proteobacteria	Gammaproteobacteria	Enterobacterales	Enterobacteriaceae	Klebsiella	Klebsiella_oxytoca	apr-2018	2018	May	previous	R	na	S	na	S	na	S	na	na	R	na	na	na	S	S	na	na	S	na	S	S	na	S	na	S	na	R	S	na	na	S	na	na	I	S	na
30/05/2018	catheter_blood	EMOCOLTURA (Germi aerobi Gram+, Gram- e Miceti)	Klebsiella_oxytoca	Proteobacteria	Gammaproteobacteria	Enterobacterales	Enterobacteriaceae	Klebsiella	Klebsiella_oxytoca	apr-2018	2018	May	previous	R	na	S	S	na	na	na	na	na	R	na	na	na	S	S	na	na	S	na	S	S	na	S	na	S	na	R	S	na	na	S	na	na	I	S	na
19/04/2019	catheter_blood	EMOCOLTURA (Germi aerobi Gram+, Gram- e Miceti)	Klebsiella_oxytoca	Proteobacteria	Gammaproteobacteria	Enterobacterales	Enterobacteriaceae	Klebsiella	Klebsiella_oxytoca	apr-2019	2019	Apr	nosocomial	R	na	S	na	R	na	na	na	na	R	na	na	na	R	R	na	na	S	na	I	S	na	R	na	S	na	R	S	na	na	R	na	na	R	S	na
03/04/2018	catheter_blood	EMOCOLTURA (Germi aerobi Gram+, Gram- e Miceti)	Klebsiella_pneumoniae_spp_pneumoniae	Proteobacteria	Gammaproteobacteria	Enterobacterales	Enterobacteriaceae	Klebsiella	Klebsiella_pneumoniae	apr-2018	2018	Apr	nosocomial	R	na	S	R	na	na	na	na	na	R	na	na	na	R	R	na	na	S	na	R	S	na	R	na	S	na	R	S	na	na	R	na	na	R	R	na
04/03/2018	catheter_blood	EMOCOLTURA (Germi aerobi Gram+, Gram- e Miceti)	Klebsiella_pneumoniae_spp_pneumoniae	Proteobacteria	Gammaproteobacteria	Enterobacterales	Enterobacteriaceae	Klebsiella	Klebsiella_pneumoniae	apr-2018	2018	Apr	previous	R	na	S	na	R	na	R	na	na	R	na	na	na	R	R	na	na	S	na	R	S	na	R	na	S	na	R	S	na	na	R	na	na	R	R	na
04/09/2018	catheter_blood	EMOCOLTURA (Germi aerobi Gram+, Gram- e Miceti)	Klebsiella_pneumoniae_spp_pneumoniae	Proteobacteria	Gammaproteobacteria	Enterobacterales	Enterobacteriaceae	Klebsiella	Klebsiella_pneumoniae	apr-2018	2018	Apr	previous	R	na	S	na	S	na	S	na	na	S	na	na	na	S	S	na	na	S	na	S	R	na	S	na	S	na	S	S	na	na	S	na	na	S	S	na
09/04/2018	catheter_blood	EMOCOLTURA (Germi aerobi Gram+, Gram- e Miceti)	Klebsiella_pneumoniae_spp_pneumoniae	Proteobacteria	Gammaproteobacteria	Enterobacterales	Enterobacteriaceae	Klebsiella	Klebsiella_pneumoniae	apr-2018	2018	Apr	nosocomial	R	na	S	S	na	na	na	na	na	S	na	na	na	S	S	na	na	S	na	S	R	na	S	na	S	na	S	S	na	na	S	na	na	S	S	na
24/04/2018	catheter_blood	EMOCOLTURA (Germi anaerobi Gram+, Gram- e Miceti)	Klebsiella_pneumoniae_spp_pneumoniae	Proteobacteria	Gammaproteobacteria	Enterobacterales	Enterobacteriaceae	Klebsiella	Klebsiella_pneumoniae	apr-2018	2018	Apr	previous	R	na	S	S	na	na	na	na	na	S	na	na	na	S	S	na	na	S	na	S	S	na	S	na	S	na	S	S	na	na	S	na	na	S	S	na
08/13/2018	catheter_blood	EMOCOLTURA (Germi aerobi Gram+, Gram- e Miceti)	Klebsiella_pneumoniae_spp_pneumoniae	Proteobacteria	Gammaproteobacteria	Enterobacterales	Enterobacteriaceae	Klebsiella	Klebsiella_pneumoniae	Lug-2018	2018	Aug	previous	R	na	R	na	R	na	R	na	na	R	na	na	na	R	R	na	na	R	na	R	R	na	R	na	R	na	R	R	na	na	R	na	na	R	R	na
08/28/2018	catheter_blood	EMOCOLTURA (Germi aerobi Gram+, Gram- e Miceti)	Klebsiella_pneumoniae_spp_pneumoniae	Proteobacteria	Gammaproteobacteria	Enterobacterales	Enterobacteriaceae	Klebsiella	Klebsiella_pneumoniae	Lug-2018	2018	Aug	previous	R	na	R	na	R	na	R	na	na	R	na	na	na	R	R	na	na	R	na	R	S	na	I	na	R	na	R	R	na	na	R	na	na	R	R	na
13/08/2018	catheter_blood	EMOCOLTURA (Germi aerobi Gram+, Gram- e Miceti)	Klebsiella_pneumoniae_spp_pneumoniae	Proteobacteria	Gammaproteobacteria	Enterobacterales	Enterobacteriaceae	Klebsiella	Klebsiella_pneumoniae	lug-2018	2018	Aug	nosocomial	R	na	R	R	na	na	na	na	na	R	na	na	na	R	R	na	na	R	na	R	R	na	R	na	R	na	R	R	na	na	R	na	na	R	R	na
28/08/2018	catheter_blood	EMOCOLTURA (Germi aerobi Gram+, Gram- e Miceti)	Klebsiella_pneumoniae_spp_pneumoniae	Proteobacteria	Gammaproteobacteria	Enterobacterales	Enterobacteriaceae	Klebsiella	Klebsiella_pneumoniae	lug-2018	2018	Aug	nosocomial	R	na	R	R	na	na	na	na	na	R	na	na	na	R	R	na	na	R	na	R	S	na	I	na	R	na	R	R	na	na	R	na	na	R	R	na
12/23/2018	catheter_blood	EMOCOLTURA (Germi aerobi Gram+, Gram- e Miceti)	Klebsiella_pneumoniae_spp_pneumoniae	Proteobacteria	Gammaproteobacteria	Enterobacterales	Enterobacteriaceae	Klebsiella	Klebsiella_pneumoniae	Ott-2018	2018	Dec	previous	R	na	S	na	S	na	R	na	na	R	na	na	na	R	R	na	na	S	na	R	S	na	S	na	S	na	R	S	na	na	S	na	na	R	S	na
12/28/2018	catheter_blood	EMOCOLTURA (Germi aerobi Gram+, Gram- e Miceti)	Klebsiella_pneumoniae_spp_pneumoniae	Proteobacteria	Gammaproteobacteria	Enterobacterales	Enterobacteriaceae	Klebsiella	Klebsiella_pneumoniae	Ott-2018	2018	Dec	previous	R	na	R	na	R	na	R	na	na	R	na	na	na	na	R	na	na	R	na	R	na	na	R	na	R	na	R	R	na	na	na	na	na	na	R	na
23/12/2018	catheter_blood	EMOCOLTURA (Germi aerobi Gram+, Gram- e Miceti)	Klebsiella_pneumoniae_spp_pneumoniae	Proteobacteria	Gammaproteobacteria	Enterobacterales	Enterobacteriaceae	Klebsiella	Klebsiella_pneumoniae	ott-2018	2018	Dec	nosocomial	R	na	S	S	na	na	na	na	na	R	na	na	na	R	R	na	na	S	na	R	S	na	S	na	S	na	R	S	na	na	S	na	na	R	S	na
28/12/2018	catheter_blood	EMOCOLTURA (Germi aerobi Gram+, Gram- e Miceti)	Klebsiella_pneumoniae_spp_pneumoniae	Proteobacteria	Gammaproteobacteria	Enterobacterales	Enterobacteriaceae	Klebsiella	Klebsiella_pneumoniae	ott-2018	2018	Dec	nosocomial	R	na	R	R	na	na	R	na	na	R	na	na	R	na	R	na	na	R	na	R	na	na	R	na	R	na	R	R	na	na	na	na	na	na	R	na
02/28/2018	catheter_blood	EMOCOLTURA (Germi aerobi Gram+, Gram- e Miceti)	Klebsiella_pneumoniae_spp_pneumoniae	Proteobacteria	Gammaproteobacteria	Enterobacterales	Enterobacteriaceae	Klebsiella	Klebsiella_pneumoniae	gen-2018	2018	Feb	previous	R	na	S	na	S	na	S	na	na	S	na	na	na	S	S	na	na	S	na	S	S	na	S	na	S	na	S	S	na	na	S	na	na	S	S	na
28/02/2018	catheter_blood	EMOCOLTURA (Germi aerobi Gram+, Gram- e Miceti)	Klebsiella_pneumoniae_spp_pneumoniae	Proteobacteria	Gammaproteobacteria	Enterobacterales	Enterobacteriaceae	Klebsiella	Klebsiella_pneumoniae	gen-2018	2018	Feb	nosocomial	R	na	S	S	na	na	na	na	na	S	na	na	na	S	S	na	na	S	na	S	S	na	S	na	S	na	S	S	na	na	S	na	na	S	S	na
02/07/2018	catheter_blood	EMOCOLTURA (Germi aerobi Gram+, Gram- e Miceti)	Klebsiella_pneumoniae_spp_pneumoniae	Proteobacteria	Gammaproteobacteria	Enterobacterales	Enterobacteriaceae	Klebsiella	Klebsiella_pneumoniae	lug-2018	2018	Jul	nosocomial	R	na	S	R	na	na	na	na	na	R	na	na	na	R	R	na	na	R	na	R	R	na	R	na	R	na	R	R	na	na	R	na	na	R	R	na
07/02/2018	catheter_blood	EMOCOLTURA (Germi aerobi Gram+, Gram- e Miceti)	Klebsiella_pneumoniae_spp_pneumoniae	Proteobacteria	Gammaproteobacteria	Enterobacterales	Enterobacteriaceae	Klebsiella	Klebsiella_pneumoniae	Lug-2018	2018	Jul	previous	R	na	S	na	R	na	R	na	na	R	na	na	na	R	R	na	na	R	na	R	R	na	R	na	R	na	R	R	na	na	R	na	na	R	R	na
07/17/2018	catheter_blood	EMOCOLTURA (Germi anaerobi Gram+, Gram- e Miceti)	Klebsiella_pneumoniae_spp_pneumoniae	Proteobacteria	Gammaproteobacteria	Enterobacterales	Enterobacteriaceae	Klebsiella	Klebsiella_pneumoniae	Lug-2018	2018	Jul	previous	R	na	R	na	R	na	R	na	na	R	na	na	na	R	R	na	na	R	na	R	S	na	R	na	R	na	R	R	na	na	R	na	na	R	R	na
17/07/2018	catheter_blood	EMOCOLTURA (Germi anaerobi Gram+, Gram- e Miceti)	Klebsiella_pneumoniae_spp_pneumoniae	Proteobacteria	Gammaproteobacteria	Enterobacterales	Enterobacteriaceae	Klebsiella	Klebsiella_pneumoniae	lug-2018	2018	Jul	previous	R	na	R	R	na	na	na	na	na	R	na	na	na	R	R	na	na	R	na	R	S	na	R	na	R	na	R	R	na	na	R	na	na	R	R	na
05/10/2018	catheter_blood	EMOCOLTURA (Germi anaerobi Gram+, Gram- e Miceti)	Klebsiella_pneumoniae_spp_pneumoniae	Proteobacteria	Gammaproteobacteria	Enterobacterales	Enterobacteriaceae	Klebsiella	Klebsiella_pneumoniae	apr-2018	2018	May	previous	R	na	S	na	R	na	R	na	na	R	na	na	na	R	R	na	na	R	na	R	S	na	R	na	R	na	R	R	na	na	R	na	na	R	R	na
05/22/2018	catheter_blood	EMOCOLTURA (Germi aerobi Gram+, Gram- e Miceti)	Klebsiella_pneumoniae_spp_pneumoniae	Proteobacteria	Gammaproteobacteria	Enterobacterales	Enterobacteriaceae	Klebsiella	Klebsiella_pneumoniae	apr-2018	2018	May	previous	R	na	R	na	R	na	R	na	na	R	na	na	na	R	R	na	na	R	na	R	R	na	R	na	R	na	R	R	na	na	R	na	na	R	R	na
05/29/2018	catheter_blood	EMOCOLTURA (Germi anaerobi Gram+, Gram- e Miceti)	Klebsiella_pneumoniae_spp_pneumoniae	Proteobacteria	Gammaproteobacteria	Enterobacterales	Enterobacteriaceae	Klebsiella	Klebsiella_pneumoniae	apr-2018	2018	May	previous	R	na	R	na	R	na	R	na	na	R	na	na	na	R	R	na	na	R	na	R	R	na	R	na	R	na	R	R	na	na	R	na	na	R	R	na
10/05/2018	catheter_blood	EMOCOLTURA (Germi anaerobi Gram+, Gram- e Miceti)	Klebsiella_pneumoniae_spp_pneumoniae	Proteobacteria	Gammaproteobacteria	Enterobacterales	Enterobacteriaceae	Klebsiella	Klebsiella_pneumoniae	apr-2018	2018	May	nosocomial	R	na	S	R	na	na	na	na	na	R	na	na	na	R	R	na	na	R	na	R	S	na	R	na	R	na	R	R	na	na	R	na	na	R	R	na
17/05/2018	catheter_blood	EMOCOLTURA (Germi aerobi Gram+, Gram- e Miceti)	Klebsiella_pneumoniae_spp_pneumoniae	Proteobacteria	Gammaproteobacteria	Enterobacterales	Enterobacteriaceae	Klebsiella	Klebsiella_pneumoniae	apr-2018	2018	May	nosocomial	R	na	S	R	na	na	na	na	na	R	na	na	na	R	R	na	na	R	na	R	S	na	R	na	R	na	R	R	na	na	R	na	na	R	R	na
29/05/2018	catheter_blood	EMOCOLTURA (Germi anaerobi Gram+, Gram- e Miceti)	Klebsiella_pneumoniae_spp_pneumoniae	Proteobacteria	Gammaproteobacteria	Enterobacterales	Enterobacteriaceae	Klebsiella	Klebsiella_pneumoniae	apr-2018	2018	May	nosocomial	R	na	R	R	na	na	na	na	na	R	na	na	na	R	R	na	na	R	na	R	R	na	R	na	R	na	R	R	na	na	R	na	na	R	R	na
11/12/2018	catheter_blood	EMOCOLTURA (Germi aerobi Gram+, Gram- e Miceti)	Klebsiella_pneumoniae_spp_pneumoniae	Proteobacteria	Gammaproteobacteria	Enterobacterales	Enterobacteriaceae	Klebsiella	Klebsiella_pneumoniae	Ott-2018	2018	Nov	previous	R	na	S	na	R	na	R	na	na	R	na	na	na	na	R	na	na	R	na	R	na	na	S	na	R	na	R	I	na	na	na	na	na	na	R	na
12/11/2018	catheter_blood	EMOCOLTURA (Germi aerobi Gram+, Gram- e Miceti)	Klebsiella_pneumoniae_spp_pneumoniae	Proteobacteria	Gammaproteobacteria	Enterobacterales	Enterobacteriaceae	Klebsiella	Klebsiella_pneumoniae	ott-2018	2018	Nov	nosocomial	R	na	S	R	na	na	R	na	na	R	na	na	R	na	R	na	na	R	na	R	na	na	S	na	R	na	R	I	na	na	na	na	na	na	R	na
10/26/2018	catheter_blood	EMOCOLTURA (Germi aerobi Gram+, Gram- e Miceti)	Klebsiella_pneumoniae_spp_pneumoniae	Proteobacteria	Gammaproteobacteria	Enterobacterales	Enterobacteriaceae	Klebsiella	Klebsiella_pneumoniae	Ott-2018	2018	Oct	previous	R	na	R	na	R	na	R	na	na	R	na	na	na	na	R	na	na	R	na	R	na	na	R	na	R	na	R	R	na	na	na	na	na	na	R	na
26/10/2018	catheter_blood	EMOCOLTURA (Germi aerobi Gram+, Gram- e Miceti)	Klebsiella_pneumoniae_spp_pneumoniae	Proteobacteria	Gammaproteobacteria	Enterobacterales	Enterobacteriaceae	Klebsiella	Klebsiella_pneumoniae	ott-2018	2018	Oct	nosocomial	R	na	R	R	na	na	R	na	na	R	na	na	R	na	R	na	na	R	na	R	na	na	R	na	R	na	R	R	na	na	na	na	na	na	R	na
01/09/2018	catheter_blood	EMOCOLTURA (Germi aerobi Gram+, Gram- e Miceti)	Klebsiella_pneumoniae_spp_pneumoniae	Proteobacteria	Gammaproteobacteria	Enterobacterales	Enterobacteriaceae	Klebsiella	Klebsiella_pneumoniae	lug-2018	2018	Sep	nosocomial	R	na	S	R	na	na	na	na	na	R	na	na	R	na	R	na	na	R	na	R	na	na	R	na	R	na	R	R	na	na	na	na	na	na	R	na
09/01/2018	catheter_blood	EMOCOLTURA (Germi aerobi Gram+, Gram- e Miceti)	Klebsiella_pneumoniae_spp_pneumoniae	Proteobacteria	Gammaproteobacteria	Enterobacterales	Enterobacteriaceae	Klebsiella	Klebsiella_pneumoniae	Lug-2018	2018	Sep	previous	R	na	S	na	R	na	R	na	na	R	na	na	na	na	R	na	na	R	na	R	na	na	R	na	R	na	R	R	na	na	na	na	na	na	R	na
09/19/2018	catheter_blood	EMOCOLTURA (Germi aerobi Gram+, Gram- e Miceti)	Klebsiella_pneumoniae_spp_pneumoniae	Proteobacteria	Gammaproteobacteria	Enterobacterales	Enterobacteriaceae	Klebsiella	Klebsiella_pneumoniae	Lug-2018	2018	Sep	previous	R	na	R	na	R	na	R	na	na	R	na	na	na	na	R	na	na	R	na	R	na	na	I	na	R	na	R	R	na	na	na	na	na	na	R	na
19/09/2018	catheter_blood	EMOCOLTURA (Germi aerobi Gram+, Gram- e Miceti)	Klebsiella_pneumoniae_spp_pneumoniae	Proteobacteria	Gammaproteobacteria	Enterobacterales	Enterobacteriaceae	Klebsiella	Klebsiella_pneumoniae	lug-2018	2018	Sep	nosocomial	R	na	R	R	na	na	R	na	na	R	na	na	R	na	R	na	na	R	na	R	na	na	I	na	R	na	R	R	na	na	na	na	na	na	R	na
20/04/2019	catheter_blood	EMOCOLTURA (Germi aerobi Gram+, Gram- e Miceti)	Klebsiella_pneumoniae_spp_pneumoniae	Proteobacteria	Gammaproteobacteria	Enterobacterales	Enterobacteriaceae	Klebsiella	Klebsiella_pneumoniae	apr-2019	2019	Apr	nosocomial	R	na	R	na	R	na	na	na	na	R	na	na	na	R	R	na	na	R	na	R	R	na	I	na	R	na	R	R	na	na	R	na	na	R	R	na
21/02/2019	catheter_blood	EMOCOLTURA (Germi aerobi Gram+, Gram- e Miceti)	Klebsiella_pneumoniae_spp_pneumoniae	Proteobacteria	Gammaproteobacteria	Enterobacterales	Enterobacteriaceae	Klebsiella	Klebsiella_pneumoniae	gen-2019	2019	Feb	nosocomial	R	na	S	na	R	na	na	na	na	R	na	na	na	R	R	na	na	R	na	R	S	na	R	na	R	na	R	R	na	na	R	na	na	R	R	na
07/06/2019	catheter_blood	EMOCOLTURA (Germi aerobi Gram+, Gram- e Miceti)	Klebsiella_pneumoniae_spp_pneumoniae	Proteobacteria	Gammaproteobacteria	Enterobacterales	Enterobacteriaceae	Klebsiella	Klebsiella_pneumoniae	apr-2019	2019	Jun	previous	R	na	S	na	S	na	na	na	na	S	na	na	na	S	S	na	na	S	na	S	R	na	S	na	S	na	S	S	na	na	S	na	na	S	S	na
11/06/2019	catheter_blood	EMOCOLTURA (Germi aerobi Gram+, Gram- e Miceti)	Klebsiella_pneumoniae_spp_pneumoniae	Proteobacteria	Gammaproteobacteria	Enterobacterales	Enterobacteriaceae	Klebsiella	Klebsiella_pneumoniae	apr-2019	2019	Jun	nosocomial	R	na	R	na	R	na	na	na	na	R	na	na	na	R	R	na	na	R	na	R	R	na	I	na	R	na	R	R	na	na	R	na	na	R	R	na
13/03/2019	catheter_blood	EMOCOLTURA (Germi aerobi Gram+, Gram- e Miceti)	Klebsiella_pneumoniae_spp_pneumoniae	Proteobacteria	Gammaproteobacteria	Enterobacterales	Enterobacteriaceae	Klebsiella	Klebsiella_pneumoniae	gen-2019	2019	Mar	nosocomial	R	na	I	na	R	na	na	na	na	R	na	na	na	R	R	na	na	S	na	R	R	na	S	na	S	na	R	S	na	na	R	na	na	R	R	na
20/03/2019	catheter_blood	EMOCOLTURA (Germi aerobi Gram+, Gram- e Miceti)	Klebsiella_pneumoniae_spp_pneumoniae	Proteobacteria	Gammaproteobacteria	Enterobacterales	Enterobacteriaceae	Klebsiella	Klebsiella_pneumoniae	gen-2019	2019	Mar	nosocomial	R	na	S	na	R	na	na	na	na	R	na	na	na	R	R	na	na	R	na	R	R	na	S	na	R	na	R	R	na	na	S	na	na	R	R	na
27/03/2019	catheter_blood	EMOCOLTURA (Germi anaerobi Gram+, Gram- e Miceti)	Klebsiella_pneumoniae_spp_pneumoniae	Proteobacteria	Gammaproteobacteria	Enterobacterales	Enterobacteriaceae	Klebsiella	Klebsiella_pneumoniae	gen-2019	2019	Mar	nosocomial	R	na	S	na	S	na	na	na	na	S	na	na	na	S	S	na	na	S	na	S	S	na	S	na	S	na	S	S	na	na	S	na	na	R	S	na
03/21/2018	catheter_blood	EMOCOLTURA (Germi aerobi Gram+, Gram- e Miceti)	Listeria_monocytogenes	Firmicutes	Bacilli	Bacillales	Listeriaceae	Listeria	Listeria_monocytogenes	gen-2018	2018	Mar	previous	na	na	na	na	na	na	na	na	na	R	na	na	na	na	na	na	na	na	na	na	na	na	na	na	na	na	na	na	na	R	na	na	na	na	na	na
21/03/2018	catheter_blood	EMOCOLTURA (Germi aerobi Gram+, Gram- e Miceti)	Listeria_monocytogenes	Firmicutes	Bacilli	Bacillales	Listeriaceae	Listeria	Listeria_monocytogenes	gen-2018	2018	Mar	nosocomial	na	na	na	na	na	na	na	na	na	R	na	na	na	na	na	na	na	na	na	na	na	na	na	na	na	na	na	na	na	na	na	na	na	na	na	na
18/05/2019	catheter_blood	EMOCOLTURA (Germi aerobi Gram+, Gram- e Miceti)	Pantoea_agglomerans	Proteobacteria	Gammaproteobacteria	Enterobacterales	Erwiniaceae	Pantoea	Pantoea_agglomerans	apr-2019	2019	May	previous	S	na	S	na	S	na	na	na	na	S	na	na	na	S	na	na	na	S	na	S	R	na	S	na	na	na	S	S	na	na	S	na	na	S	S	na
08/28/2018	catheter_blood	EMOCOLTURA (Germi anaerobi Gram+, Gram- e Miceti)	Proteus_mirabilis	Proteobacteria	Gammaproteobacteria	Enterobacterales	Morganellaceae	Proteus	Proteus_mirabilis	Lug-2018	2018	Aug	previous	S	na	S	na	S	na	S	na	na	S	R	na	na	S	S	na	na	S	na	S	S	na	R	na	na	na	S	S	na	na	R	na	na	S	S	na
28/08/2018	catheter_blood	EMOCOLTURA (Germi anaerobi Gram+, Gram- e Miceti)	Proteus_mirabilis	Proteobacteria	Gammaproteobacteria	Enterobacterales	Morganellaceae	Proteus	Proteus_mirabilis	lug-2018	2018	Aug	nosocomial	S	na	S	S	na	na	na	na	na	S	R	na	na	S	S	na	na	S	na	S	S	na	R	na	na	na	S	S	na	na	R	na	na	S	S	na
10/02/2018	catheter_blood	EMOCOLTURA (Germi aerobi Gram+, Gram- e Miceti)	Proteus_mirabilis	Proteobacteria	Gammaproteobacteria	Enterobacterales	Morganellaceae	Proteus	Proteus_mirabilis	gen-2018	2018	Feb	nosocomial	R	na	S	S	na	na	na	na	na	S	R	na	na	S	S	na	na	S	na	S	S	na	R	na	na	na	S	S	na	na	S	na	na	S	S	na
01/17/2018	catheter_blood	EMOCOLTURA (Germi anaerobi Gram+, Gram- e Miceti)	Proteus_mirabilis	Proteobacteria	Gammaproteobacteria	Enterobacterales	Morganellaceae	Proteus	Proteus_mirabilis	gen-2018	2018	Jan	previous	S	na	S	na	S	na	S	na	na	S	na	na	na	S	S	na	na	S	na	S	S	na	R	na	na	na	S	S	na	na	S	na	na	S	S	na
01/03/2018	catheter_blood	EMOCOLTURA (Germi aerobi Gram+, Gram- e Miceti)	Proteus_mirabilis	Proteobacteria	Gammaproteobacteria	Enterobacterales	Morganellaceae	Proteus	Proteus_mirabilis	gen-2018	2018	Mar	nosocomial	R	na	S	R	na	na	na	na	na	R	R	na	na	R	R	na	na	S	na	S	S	na	R	na	na	na	R	S	na	na	R	na	na	R	S	na
03/01/2018	catheter_blood	EMOCOLTURA (Germi aerobi Gram+, Gram- e Miceti)	Proteus_mirabilis	Proteobacteria	Gammaproteobacteria	Enterobacterales	Morganellaceae	Proteus	Proteus_mirabilis	gen-2018	2018	Mar	previous	R	na	S	na	R	na	R	na	na	R	R	na	na	R	R	na	na	S	na	S	S	na	R	na	na	na	R	S	na	na	R	na	na	R	S	na
12/18/2018	catheter_blood	EMOCOLTURA (Germi aerobi Gram+, Gram- e Miceti)	Pseudomonas_aeruginosa	Proteobacteria	Gammaproteobacteria	Pseudomonadales	Pseudomonadaceae	Pseudomonas	Pseudomonas_aeruginosa	Ott-2018	2018	Dec	previous	R	na	S	I	R	na	S	na	na	S	na	na	na	R	R	na	na	R	na	S	na	na	S	na	S	na	S	S	na	na	S	na	na	na	S	na
18/12/2018	catheter_blood	EMOCOLTURA (Germi aerobi Gram+, Gram- e Miceti)	Pseudomonas_aeruginosa	Proteobacteria	Gammaproteobacteria	Pseudomonadales	Pseudomonadaceae	Pseudomonas	Pseudomonas_aeruginosa	ott-2018	2018	Dec	nosocomial	R	na	S	R	I	na	na	na	na	S	na	na	na	R	R	na	na	R	na	S	na	na	S	na	S	na	S	S	na	na	S	na	na	na	S	na
01/17/2018	catheter_blood	EMOCOLTURA (Germi aerobi Gram+, Gram- e Miceti)	Pseudomonas_aeruginosa	Proteobacteria	Gammaproteobacteria	Pseudomonadales	Pseudomonadaceae	Pseudomonas	Pseudomonas_aeruginosa	gen-2018	2018	Jan	previous	na	na	S	na	na	na	S	na	na	S	na	na	na	na	na	na	na	na	na	S	na	na	S	na	S	na	S	S	na	na	S	na	na	S	S	na
01/21/2018	catheter_blood	EMOCOLTURA (Germi aerobi Gram+, Gram- e Miceti)	Pseudomonas_aeruginosa	Proteobacteria	Gammaproteobacteria	Pseudomonadales	Pseudomonadaceae	Pseudomonas	Pseudomonas_aeruginosa	gen-2018	2018	Jan	previous	na	na	S	na	na	na	S	na	na	S	na	na	na	na	na	na	na	na	na	S	na	na	S	na	S	na	S	S	na	na	S	na	na	S	S	na
01/25/2018	catheter_blood	EMOCOLTURA (Germi aerobi Gram+, Gram- e Miceti)	Pseudomonas_aeruginosa	Proteobacteria	Gammaproteobacteria	Pseudomonadales	Pseudomonadaceae	Pseudomonas	Pseudomonas_aeruginosa	gen-2018	2018	Jan	previous	na	na	S	na	na	na	S	na	na	S	na	na	na	na	na	na	na	na	na	S	na	na	S	na	S	na	S	S	na	na	S	na	na	S	S	na
17/01/2018	catheter_blood	EMOCOLTURA (Germi aerobi Gram+, Gram- e Miceti)	Pseudomonas_aeruginosa	Proteobacteria	Gammaproteobacteria	Pseudomonadales	Pseudomonadaceae	Pseudomonas	Pseudomonas_aeruginosa	gen-2018	2018	Jan	nosocomial	na	na	S	na	na	na	na	na	na	S	na	na	na	na	na	na	na	na	na	S	na	na	S	na	S	na	S	S	na	na	S	na	na	S	S	na
21/01/2018	catheter_blood	EMOCOLTURA (Germi aerobi Gram+, Gram- e Miceti)	Pseudomonas_aeruginosa	Proteobacteria	Gammaproteobacteria	Pseudomonadales	Pseudomonadaceae	Pseudomonas	Pseudomonas_aeruginosa	gen-2018	2018	Jan	nosocomial	na	na	S	na	na	na	na	na	na	S	na	na	na	na	na	na	na	na	na	S	na	na	S	na	S	na	S	S	na	na	S	na	na	S	S	na
25/01/2018	catheter_blood	EMOCOLTURA (Germi aerobi Gram+, Gram- e Miceti)	Pseudomonas_aeruginosa	Proteobacteria	Gammaproteobacteria	Pseudomonadales	Pseudomonadaceae	Pseudomonas	Pseudomonas_aeruginosa	gen-2018	2018	Jan	nosocomial	na	na	S	na	na	na	na	na	na	S	na	na	na	na	na	na	na	na	na	S	na	na	S	na	S	na	S	S	na	na	S	na	na	S	S	na
05/28/2018	catheter_blood	EMOCOLTURA (Germi aerobi Gram+, Gram- e Miceti)	Pseudomonas_aeruginosa	Proteobacteria	Gammaproteobacteria	Pseudomonadales	Pseudomonadaceae	Pseudomonas	Pseudomonas_aeruginosa	apr-2018	2018	May	previous	na	na	S	na	na	na	S	na	na	S	na	na	na	na	na	na	na	na	na	S	S	na	S	na	S	na	S	S	na	na	S	na	na	S	S	na
28/05/2018	catheter_blood	EMOCOLTURA (Germi aerobi Gram+, Gram- e Miceti)	Pseudomonas_aeruginosa	Proteobacteria	Gammaproteobacteria	Pseudomonadales	Pseudomonadaceae	Pseudomonas	Pseudomonas_aeruginosa	apr-2018	2018	May	nosocomial	na	na	S	na	na	na	na	na	na	S	na	na	na	na	na	na	na	na	na	S	S	na	S	na	S	na	S	S	na	na	S	na	na	S	S	na
10/25/2018	catheter_blood	EMOCOLTURA (Germi aerobi Gram+, Gram- e Miceti)	Pseudomonas_aeruginosa	Proteobacteria	Gammaproteobacteria	Pseudomonadales	Pseudomonadaceae	Pseudomonas	Pseudomonas_aeruginosa	Ott-2018	2018	Oct	previous	na	na	S	na	na	na	S	na	na	S	na	na	na	na	na	na	na	na	na	S	na	na	S	na	S	na	S	S	na	na	na	na	na	na	S	na
25/10/2018	catheter_blood	EMOCOLTURA (Germi aerobi Gram+, Gram- e Miceti)	Pseudomonas_aeruginosa	Proteobacteria	Gammaproteobacteria	Pseudomonadales	Pseudomonadaceae	Pseudomonas	Pseudomonas_aeruginosa	ott-2018	2018	Oct	nosocomial	na	na	S	na	na	na	S	na	na	S	na	na	na	na	na	na	na	na	na	S	na	na	S	na	S	na	S	S	na	na	na	na	na	na	S	na
27/01/2019	catheter_blood	EMOCOLTURA (Germi aerobi Gram+, Gram- e Miceti)	Pseudomonas_aeruginosa	Proteobacteria	Gammaproteobacteria	Pseudomonadales	Pseudomonadaceae	Pseudomonas	Pseudomonas_aeruginosa	gen-2019	2019	Jan	nosocomial	na	na	R	na	na	na	R	na	na	R	na	na	na	na	na	na	na	na	na	R	S	na	R	na	R	na	R	R	na	na	R	na	na	R	R	na
04/03/2019	catheter_blood	EMOCOLTURA (Germi aerobi Gram+, Gram- e Miceti)	Pseudomonas_aeruginosa	Proteobacteria	Gammaproteobacteria	Pseudomonadales	Pseudomonadaceae	Pseudomonas	Pseudomonas_aeruginosa	gen-2019	2019	Mar	nosocomial	na	na	I	na	na	na	na	na	na	R	na	na	na	na	na	na	na	na	na	R	S	na	S	na	R	na	R	R	na	na	R	na	na	R	R	na
25/05/2019	catheter_blood	EMOCOLTURA (Germi aerobi Gram+, Gram- e Miceti)	Pseudomonas_aeruginosa	Proteobacteria	Gammaproteobacteria	Pseudomonadales	Pseudomonadaceae	Pseudomonas	Pseudomonas_aeruginosa	apr-2019	2019	May	nosocomial	na	na	S	na	na	na	na	na	na	S	na	na	na	na	na	na	na	na	na	S	S	na	S	na	S	na	S	S	na	na	S	na	na	S	S	na
22/12/2018	catheter_blood	EMOCOLTURA (Germi aerobi Gram+, Gram- e Miceti)	Pseudomonas_putida	Proteobacteria	Gammaproteobacteria	Pseudomonadales	Pseudomonadaceae	Pseudomonas	Pseudomonas_putida	ott-2018	2018	Dec	nosocomial	na	na	S	na	na	na	na	na	na	S	na	na	na	na	na	na	na	na	na	S	na	na	S	na	S	na	S	I	na	na	S	na	na	S	S	na
03/16/2018	catheter_blood	EMOCOLTURA (Germi aerobi Gram+, Gram- e Miceti)	Pseudomonas_putida	Proteobacteria	Gammaproteobacteria	Pseudomonadales	Pseudomonadaceae	Pseudomonas	Pseudomonas_putida	gen-2018	2018	Mar	previous	na	na	S	na	na	na	S	na	na	S	na	na	na	na	na	na	na	na	na	S	na	na	S	na	S	na	S	I	na	na	S	na	na	S	S	na
16/03/2018	catheter_blood	EMOCOLTURA (Germi aerobi Gram+, Gram- e Miceti)	Pseudomonas_putida	Proteobacteria	Gammaproteobacteria	Pseudomonadales	Pseudomonadaceae	Pseudomonas	Pseudomonas_putida	gen-2018	2018	Mar	nosocomial	na	na	S	na	na	na	na	na	na	S	na	na	na	na	na	na	na	na	na	S	na	na	S	na	S	na	S	I	na	na	S	na	na	S	S	na
05/29/2018	catheter_blood	EMOCOLTURA (Germi aerobi Gram+, Gram- e Miceti)	Pseudomonas_putida	Proteobacteria	Gammaproteobacteria	Pseudomonadales	Pseudomonadaceae	Pseudomonas	Pseudomonas_putida	apr-2018	2018	May	previous	na	na	R	na	na	na	R	na	na	R	na	na	na	na	na	na	na	na	na	S	na	na	R	na	R	na	R	R	na	na	S	na	na	R	R	na
29/05/2018	catheter_blood	EMOCOLTURA (Germi aerobi Gram+, Gram- e Miceti)	Pseudomonas_putida	Proteobacteria	Gammaproteobacteria	Pseudomonadales	Pseudomonadaceae	Pseudomonas	Pseudomonas_putida	apr-2018	2018	May	nosocomial	na	na	R	na	na	na	na	na	na	R	na	na	na	na	na	na	na	na	na	S	na	na	R	na	R	na	R	R	na	na	S	na	na	R	R	na
05/09/2018	catheter_blood	EMOCOLTURA (Germi aerobi Gram+, Gram- e Miceti)	Pseudomonas_stutzeri	Proteobacteria	Gammaproteobacteria	Pseudomonadales	Pseudomonadaceae	Pseudomonas	Pseudomonas_stutzeri	apr-2018	2018	May	previous	na	na	S	na	na	na	S	na	na	S	na	na	na	na	na	na	na	na	na	S	na	na	S	na	S	na	S	S	na	na	S	na	na	S	S	na
09/05/2018	catheter_blood	EMOCOLTURA (Germi aerobi Gram+, Gram- e Miceti)	Pseudomonas_stutzeri	Proteobacteria	Gammaproteobacteria	Pseudomonadales	Pseudomonadaceae	Pseudomonas	Pseudomonas_stutzeri	apr-2018	2018	May	nosocomial	na	na	S	na	na	na	na	na	na	S	na	na	na	na	na	na	na	na	na	S	na	na	S	na	S	na	S	S	na	na	S	na	na	S	S	na
20/05/2019	catheter_blood	EMOCOLTURA (Germi aerobi Gram+, Gram- e Miceti)	Serratia_fonticola	Proteobacteria	Gammaproteobacteria	Enterobacterales	Yersiniaceae	Serratia	Serratia_fonticola	apr-2019	2019	May	nosocomial	S	na	S	na	S	na	na	na	na	S	na	na	na	I	na	na	na	S	na	I	R	na	S	na	S	na	S	S	na	na	S	na	na	S	S	na
11/06/2019	catheter_blood	EMOCOLTURA (Germi aerobi Gram+, Gram- e Miceti)	Serratia_marcescens	Proteobacteria	Gammaproteobacteria	Enterobacterales	Yersiniaceae	Serratia	Serratia_marcescens	apr-2019	2019	Jun	nosocomial	R	na	S	na	R	na	na	na	na	S	R	na	na	R	na	na	na	S	na	S	S	na	S	na	S	na	S	S	na	na	S	na	na	S	S	na
25/05/2019	catheter_blood	EMOCOLTURA (Germi aerobi Gram+, Gram- e Miceti)	Serratia_marcescens	Proteobacteria	Gammaproteobacteria	Enterobacterales	Yersiniaceae	Serratia	Serratia_marcescens	apr-2019	2019	May	nosocomial	R	na	S	na	R	na	S	na	na	I	R	na	I	na	na	na	na	S	na	S	na	na	S	na	S	na	S	S	na	na	na	na	na	na	I	na
09/13/2018	catheter_blood	EMOCOLTURA (Germi aerobi Gram+, Gram- e Miceti)	Shigella_dysenteriae	Proteobacteria	Gammaproteobacteria	Enterobacterales	Enterobacteriaceae	Shigella	Shigella_dysenteriae	Lug-2018	2018	Sep	previous	R	na	R	na	R	na	R	na	na	R	na	na	na	na	na	na	na	S	na	R	na	na	R	na	I	na	R	S	na	na	na	na	na	na	S	na
13/09/2018	catheter_blood	EMOCOLTURA (Germi aerobi Gram+, Gram- e Miceti)	Shigella_dysenteriae	Proteobacteria	Gammaproteobacteria	Enterobacterales	Enterobacteriaceae	Shigella	Shigella_dysenteriae	lug-2018	2018	Sep	nosocomial	R	na	R	R	na	na	R	na	na	R	na	na	R	na	na	na	na	S	na	R	na	na	R	na	I	na	R	S	na	na	na	na	na	na	S	na
04/09/2018	catheter_blood	EMOCOLTURA (Germi aerobi Gram+, Gram- e Miceti)	Staphylococcus_aureus	Firmicutes	Bacilli	Bacillales	Staphylococcaceae	Staphylococcus	Staphylococcus_aureus	apr-2018	2018	Apr	previous	na	na	na	na	na	na	na	na	na	R	na	na	na	na	na	na	na	na	na	na	S	na	S	na	na	na	na	na	na	R	na	na	na	na	na	na
05/04/2018	catheter_blood	EMOCOLTURA (Germi anaerobi Gram+, Gram- e Miceti)	Staphylococcus_aureus	Firmicutes	Bacilli	Bacillales	Staphylococcaceae	Staphylococcus	Staphylococcus_aureus	apr-2018	2018	Apr	nosocomial	na	na	na	na	na	na	na	S	na	R	na	na	na	na	na	S	R	na	S	na	S	na	S	na	na	S	na	na	S	R	na	S	S	na	na	na
09/04/2018	catheter_blood	EMOCOLTURA (Germi aerobi Gram+, Gram- e Miceti)	Staphylococcus_aureus	Firmicutes	Bacilli	Bacillales	Staphylococcaceae	Staphylococcus	Staphylococcus_aureus	apr-2018	2018	Apr	nosocomial	na	na	na	na	na	na	na	R	na	R	na	na	na	na	na	S	R	na	S	na	S	na	S	na	na	S	na	na	S	R	na	R	R	na	na	na
27/04/2018	catheter_blood	EMOCOLTURA (Germi aerobi Gram+, Gram- e Miceti)	Staphylococcus_aureus	Firmicutes	Bacilli	Bacillales	Staphylococcaceae	Staphylococcus	Staphylococcus_aureus	apr-2018	2018	Apr	nosocomial	R	na	na	na	na	na	na	S	na	S	na	na	na	na	na	S	S	na	S	na	S	na	S	na	na	S	na	na	S	S	na	S	R	na	na	na
08/22/2018	catheter_blood	EMOCOLTURA (Germi aerobi Gram+, Gram- e Miceti)	Staphylococcus_aureus	Firmicutes	Bacilli	Bacillales	Staphylococcaceae	Staphylococcus	Staphylococcus_aureus	Lug-2018	2018	Aug	previous	na	na	na	na	na	na	na	na	na	S	na	na	na	na	na	na	na	na	na	na	S	na	R	na	na	na	na	na	na	S	na	na	na	na	na	na
21/08/2018	catheter_blood	EMOCOLTURA (Germi aerobi Gram+, Gram- e Miceti)	Staphylococcus_aureus	Firmicutes	Bacilli	Bacillales	Staphylococcaceae	Staphylococcus	Staphylococcus_aureus	lug-2018	2018	Aug	nosocomial	na	na	na	na	na	na	na	R	na	R	na	na	na	na	na	S	R	na	S	na	R	na	S	na	na	S	na	na	S	R	na	S	na	na	na	na
22/08/2018	catheter_blood	EMOCOLTURA (Germi aerobi Gram+, Gram- e Miceti)	Staphylococcus_aureus	Firmicutes	Bacilli	Bacillales	Staphylococcaceae	Staphylococcus	Staphylococcus_aureus	lug-2018	2018	Aug	nosocomial	na	na	na	na	na	na	na	S	na	S	na	na	na	na	na	S	S	na	S	na	S	na	R	na	na	S	na	na	S	S	na	S	R	na	na	na
09/12/2018	catheter_blood	EMOCOLTURA (Germi aerobi Gram+, Gram- e Miceti)	Staphylococcus_aureus	Firmicutes	Bacilli	Bacillales	Staphylococcaceae	Staphylococcus	Staphylococcus_aureus	ott-2018	2018	Dec	nosocomial	R	na	na	na	na	na	na	R	na	S	na	na	na	na	na	S	R	na	R	na	R	na	R	na	na	S	na	na	S	S	na	R	R	na	na	I
12/09/2018	catheter_blood	EMOCOLTURA (Germi aerobi Gram+, Gram- e Miceti)	Staphylococcus_aureus	Firmicutes	Bacilli	Bacillales	Staphylococcaceae	Staphylococcus	Staphylococcus_aureus	Ott-2018	2018	Dec	previous	R	na	na	na	na	na	na	na	na	S	na	na	na	na	na	na	na	na	na	na	R	na	R	na	na	na	na	na	na	S	na	na	na	na	na	na
02/03/2018	catheter_blood	EMOCOLTURA (Germi aerobi Gram+, Gram- e Miceti)	Staphylococcus_aureus	Firmicutes	Bacilli	Bacillales	Staphylococcaceae	Staphylococcus	Staphylococcus_aureus	gen-2018	2018	Feb	previous	na	na	na	na	na	na	na	na	na	S	na	na	na	na	na	na	na	na	na	na	S	na	S	na	na	na	na	na	na	S	na	na	na	na	na	na
02/05/2018	catheter_blood	EMOCOLTURA (Germi aerobi Gram+, Gram- e Miceti)	Staphylococcus_aureus	Firmicutes	Bacilli	Bacillales	Staphylococcaceae	Staphylococcus	Staphylococcus_aureus	gen-2018	2018	Feb	previous	na	na	na	na	na	na	na	na	na	S	na	na	na	na	na	na	na	na	na	na	R	na	S	na	na	na	na	na	na	S	na	na	na	na	na	na
02/23/2018	catheter_blood	EMOCOLTURA (Germi anaerobi Gram+, Gram- e Miceti)	Staphylococcus_aureus	Firmicutes	Bacilli	Bacillales	Staphylococcaceae	Staphylococcus	Staphylococcus_aureus	gen-2018	2018	Feb	previous	R	na	na	na	na	na	na	na	na	S	na	na	na	na	na	na	na	na	na	na	S	na	S	na	na	na	na	na	na	S	na	na	na	na	na	na
03/02/2018	catheter_blood	EMOCOLTURA (Germi aerobi Gram+, Gram- e Miceti)	Staphylococcus_aureus	Firmicutes	Bacilli	Bacillales	Staphylococcaceae	Staphylococcus	Staphylococcus_aureus	gen-2018	2018	Feb	nosocomial	na	na	na	na	na	na	na	S	na	S	na	na	na	na	na	S	S	na	S	na	S	na	S	na	na	S	na	na	S	S	na	R	R	na	na	na
05/02/2018	catheter_blood	EMOCOLTURA (Germi aerobi Gram+, Gram- e Miceti)	Staphylococcus_aureus	Firmicutes	Bacilli	Bacillales	Staphylococcaceae	Staphylococcus	Staphylococcus_aureus	gen-2018	2018	Feb	previous	na	na	na	na	na	na	na	S	na	S	na	na	na	na	na	S	S	na	S	na	R	na	S	na	na	S	na	na	S	S	na	S	S	na	na	na
23/02/2018	catheter_blood	EMOCOLTURA (Germi anaerobi Gram+, Gram- e Miceti)	Staphylococcus_aureus	Firmicutes	Bacilli	Bacillales	Staphylococcaceae	Staphylococcus	Staphylococcus_aureus	gen-2018	2018	Feb	previous	R	na	na	na	na	na	na	S	na	S	na	na	na	na	na	S	S	na	S	na	S	na	S	na	na	S	na	na	S	S	na	S	R	na	na	na
01/13/2018	catheter_blood	EMOCOLTURA (Germi anaerobi Gram+, Gram- e Miceti)	Staphylococcus_aureus	Firmicutes	Bacilli	Bacillales	Staphylococcaceae	Staphylococcus	Staphylococcus_aureus	gen-2018	2018	Jan	previous	R	na	na	na	na	na	na	na	na	S	na	na	na	na	na	na	na	na	na	na	S	na	S	na	na	na	na	na	na	S	na	na	na	na	na	na
13/01/2018	catheter_blood	EMOCOLTURA (Germi anaerobi Gram+, Gram- e Miceti)	Staphylococcus_aureus	Firmicutes	Bacilli	Bacillales	Staphylococcaceae	Staphylococcus	Staphylococcus_aureus	gen-2018	2018	Jan	nosocomial	R	na	na	na	na	na	na	S	na	S	na	na	na	na	na	S	S	na	S	na	S	na	S	na	na	S	na	na	S	S	na	S	R	na	na	na
31/07/2018	catheter_blood	EMOCOLTURA (Germi anaerobi Gram+, Gram- e Miceti)	Staphylococcus_aureus	Firmicutes	Bacilli	Bacillales	Staphylococcaceae	Staphylococcus	Staphylococcus_aureus	lug-2018	2018	Jul	nosocomial	R	na	na	na	na	na	na	S	na	S	na	na	na	na	na	S	S	na	S	na	S	na	S	na	na	S	na	na	S	S	na	S	R	na	na	na
05/06/2018	catheter_blood	EMOCOLTURA (Germi aerobi Gram+, Gram- e Miceti)	Staphylococcus_aureus	Firmicutes	Bacilli	Bacillales	Staphylococcaceae	Staphylococcus	Staphylococcus_aureus	apr-2018	2018	Jun	nosocomial	na	na	na	na	na	na	na	S	na	S	na	na	na	na	na	S	S	na	S	na	R	na	S	na	na	S	na	na	S	S	na	S	R	na	na	na
06/05/2018	catheter_blood	EMOCOLTURA (Germi aerobi Gram+, Gram- e Miceti)	Staphylococcus_aureus	Firmicutes	Bacilli	Bacillales	Staphylococcaceae	Staphylococcus	Staphylococcus_aureus	apr-2018	2018	Jun	previous	na	na	na	na	na	na	na	na	na	S	na	na	na	na	na	na	na	na	na	na	R	na	S	na	na	na	na	na	na	S	na	na	na	na	na	na
03/08/2018	catheter_blood	EMOCOLTURA (Germi aerobi Gram+, Gram- e Miceti)	Staphylococcus_aureus	Firmicutes	Bacilli	Bacillales	Staphylococcaceae	Staphylococcus	Staphylococcus_aureus	gen-2018	2018	Mar	previous	na	na	na	na	na	na	na	na	na	R	na	na	na	na	na	na	na	na	na	na	S	na	S	na	na	na	na	na	na	R	na	na	na	na	na	na
08/03/2018	catheter_blood	EMOCOLTURA (Germi aerobi Gram+, Gram- e Miceti)	Staphylococcus_aureus	Firmicutes	Bacilli	Bacillales	Staphylococcaceae	Staphylococcus	Staphylococcus_aureus	gen-2018	2018	Mar	nosocomial	na	na	na	na	na	na	na	R	na	R	na	na	na	na	na	S	R	na	S	na	S	na	S	na	na	S	na	na	S	R	na	R	R	na	na	na
02/05/2018	catheter_blood	EMOCOLTURA (Germi aerobi Gram+, Gram- e Miceti)	Staphylococcus_aureus	Firmicutes	Bacilli	Bacillales	Staphylococcaceae	Staphylococcus	Staphylococcus_aureus	apr-2018	2018	May	nosocomial	na	na	na	na	na	na	na	S	na	S	na	na	na	na	na	S	S	na	S	na	S	na	S	na	na	S	na	na	S	S	na	S	R	na	na	na
05/02/2018	catheter_blood	EMOCOLTURA (Germi aerobi Gram+, Gram- e Miceti)	Staphylococcus_aureus	Firmicutes	Bacilli	Bacillales	Staphylococcaceae	Staphylococcus	Staphylococcus_aureus	apr-2018	2018	May	previous	na	na	na	na	na	na	na	na	na	S	na	na	na	na	na	na	na	na	na	na	S	na	S	na	na	na	na	na	na	S	na	na	na	na	na	na
05/16/2018	catheter_blood	EMOCOLTURA (Germi aerobi Gram+, Gram- e Miceti)	Staphylococcus_aureus	Firmicutes	Bacilli	Bacillales	Staphylococcaceae	Staphylococcus	Staphylococcus_aureus	apr-2018	2018	May	previous	na	na	na	na	na	na	na	na	na	R	na	na	na	na	na	na	na	na	na	na	S	na	S	na	na	na	na	na	na	R	na	na	na	na	na	na
05/28/2018	catheter_blood	EMOCOLTURA (Germi aerobi Gram+, Gram- e Miceti)	Staphylococcus_aureus	Firmicutes	Bacilli	Bacillales	Staphylococcaceae	Staphylococcus	Staphylococcus_aureus	apr-2018	2018	May	previous	R	na	na	na	na	na	na	na	na	S	na	na	na	na	na	na	na	na	na	na	S	na	S	na	na	na	na	na	na	S	na	na	na	na	na	na
16/05/2018	catheter_blood	EMOCOLTURA (Germi aerobi Gram+, Gram- e Miceti)	Staphylococcus_aureus	Firmicutes	Bacilli	Bacillales	Staphylococcaceae	Staphylococcus	Staphylococcus_aureus	apr-2018	2018	May	previous	na	na	na	na	na	na	na	S	na	R	na	na	na	na	na	S	R	na	S	na	S	na	S	na	na	S	na	na	S	R	na	R	R	na	na	na
28/05/2018	catheter_blood	EMOCOLTURA (Germi aerobi Gram+, Gram- e Miceti)	Staphylococcus_aureus	Firmicutes	Bacilli	Bacillales	Staphylococcaceae	Staphylococcus	Staphylococcus_aureus	apr-2018	2018	May	previous	R	na	na	na	na	na	na	S	na	S	na	na	na	na	na	S	S	na	S	na	S	na	S	na	na	S	na	na	S	S	na	S	R	na	na	na
11/19/2018	catheter_blood	EMOCOLTURA (Germi aerobi Gram+, Gram- e Miceti)	Staphylococcus_aureus	Firmicutes	Bacilli	Bacillales	Staphylococcaceae	Staphylococcus	Staphylococcus_aureus	Ott-2018	2018	Nov	previous	na	na	na	na	na	na	na	na	na	R	na	na	na	na	na	na	na	na	na	na	S	na	R	na	na	na	na	na	na	R	na	na	na	na	na	na
19/11/2018	catheter_blood	EMOCOLTURA (Germi aerobi Gram+, Gram- e Miceti)	Staphylococcus_aureus	Firmicutes	Bacilli	Bacillales	Staphylococcaceae	Staphylococcus	Staphylococcus_aureus	ott-2018	2018	Nov	nosocomial	na	na	na	na	na	na	na	S	na	R	na	na	na	na	na	S	S	na	R	na	S	na	R	na	na	S	na	na	S	R	na	R	R	na	na	na
27/11/2018	catheter_blood	EMOCOLTURA (Germi aerobi Gram+, Gram- e Miceti)	Staphylococcus_aureus	Firmicutes	Bacilli	Bacillales	Staphylococcaceae	Staphylococcus	Staphylococcus_aureus	ott-2018	2018	Nov	nosocomial	na	na	na	na	na	na	na	S	na	S	na	na	na	na	na	S	S	na	S	na	S	na	S	na	na	S	na	na	S	S	na	S	S	na	na	na
29/11/2018	catheter_blood	EMOCOLTURA (Germi aerobi Gram+, Gram- e Miceti)	Staphylococcus_aureus	Firmicutes	Bacilli	Bacillales	Staphylococcaceae	Staphylococcus	Staphylococcus_aureus	ott-2018	2018	Nov	nosocomial	R	na	na	na	na	na	na	S	na	R	na	na	na	na	na	S	S	na	S	na	S	na	S	na	na	S	na	na	S	R	na	S	R	na	na	na
10/10/2018	catheter_blood	EMOCOLTURA (Germi aerobi Gram+, Gram- e Miceti)	Staphylococcus_aureus	Firmicutes	Bacilli	Bacillales	Staphylococcaceae	Staphylococcus	Staphylococcus_aureus	Ott-2018	2018	Oct	previous	na	na	na	na	na	na	na	na	na	R	na	na	na	na	na	na	na	na	na	na	S	na	S	na	na	na	na	na	na	R	na	na	na	na	na	na
10/10/2018	catheter_blood	EMOCOLTURA (Germi aerobi Gram+, Gram- e Miceti)	Staphylococcus_aureus	Firmicutes	Bacilli	Bacillales	Staphylococcaceae	Staphylococcus	Staphylococcus_aureus	ott-2018	2018	Oct	previous	na	na	na	na	na	na	na	S	na	R	na	na	na	na	na	S	S	na	S	na	S	na	S	na	na	S	na	na	S	R	na	R	R	na	na	na
10/11/2018	catheter_blood	EMOCOLTURA (Germi aerobi Gram+, Gram- e Miceti)	Staphylococcus_aureus	Firmicutes	Bacilli	Bacillales	Staphylococcaceae	Staphylococcus	Staphylococcus_aureus	Ott-2018	2018	Oct	previous	na	na	na	na	na	na	na	na	na	R	na	na	na	na	na	na	na	na	na	na	S	na	S	na	na	na	na	na	na	R	na	na	na	na	na	na
11/10/2018	catheter_blood	EMOCOLTURA (Germi aerobi Gram+, Gram- e Miceti)	Staphylococcus_aureus	Firmicutes	Bacilli	Bacillales	Staphylococcaceae	Staphylococcus	Staphylococcus_aureus	ott-2018	2018	Oct	nosocomial	na	na	na	na	na	na	na	R	na	R	na	na	na	na	na	S	R	na	S	na	S	na	S	na	na	S	na	na	S	R	na	R	R	na	na	na
09/12/2018	catheter_blood	EMOCOLTURA (Germi aerobi Gram+, Gram- e Miceti)	Staphylococcus_aureus	Firmicutes	Bacilli	Bacillales	Staphylococcaceae	Staphylococcus	Staphylococcus_aureus	Lug-2018	2018	Sep	previous	R	na	na	na	na	na	na	na	na	R	na	na	na	na	na	na	na	na	na	na	R	na	S	na	na	na	na	na	na	R	na	na	na	na	na	na
09/12/2018	catheter_blood	EMOCOLTURA (Germi aerobi Gram+, Gram- e Miceti)	Staphylococcus_aureus	Firmicutes	Bacilli	Bacillales	Staphylococcaceae	Staphylococcus	Staphylococcus_aureus	Lug-2018	2018	Sep	previous	na	na	na	na	na	na	na	na	na	R	na	na	na	na	na	na	na	na	na	na	S	na	S	na	na	na	na	na	na	R	na	na	na	na	na	na
12/09/2018	catheter_blood	EMOCOLTURA (Germi aerobi Gram+, Gram- e Miceti)	Staphylococcus_aureus	Firmicutes	Bacilli	Bacillales	Staphylococcaceae	Staphylococcus	Staphylococcus_aureus	lug-2018	2018	Sep	nosocomial	na	na	na	na	na	na	na	R	na	R	na	na	na	na	na	S	R	na	S	na	S	na	S	na	na	S	na	na	S	R	na	R	R	na	na	na
12/09/2018	catheter_blood	EMOCOLTURA (Germi aerobi Gram+, Gram- e Miceti)	Staphylococcus_aureus	Firmicutes	Bacilli	Bacillales	Staphylococcaceae	Staphylococcus	Staphylococcus_aureus	lug-2018	2018	Sep	nosocomial	R	na	na	na	na	na	na	R	na	R	na	na	na	na	na	S	R	na	S	na	R	na	S	na	na	S	na	na	S	R	na	R	R	na	na	na
21/04/2019	catheter_blood	EMOCOLTURA (Germi aerobi Gram+, Gram- e Miceti)	Staphylococcus_aureus	Firmicutes	Bacilli	Bacillales	Staphylococcaceae	Staphylococcus	Staphylococcus_aureus	apr-2019	2019	Apr	nosocomial	na	na	na	na	na	na	na	R	na	R	na	na	na	na	na	S	R	na	S	na	R	na	S	na	na	S	na	na	S	R	na	R	R	na	na	na
29/04/2019	catheter_blood	EMOCOLTURA (Germi aerobi Gram+, Gram- e Miceti)	Staphylococcus_aureus	Firmicutes	Bacilli	Bacillales	Staphylococcaceae	Staphylococcus	Staphylococcus_aureus	apr-2019	2019	Apr	nosocomial	na	na	na	na	na	na	na	R	na	S	na	na	na	na	na	R	R	na	R	na	S	na	S	na	na	R	na	na	S	S	na	R	R	na	na	R
04/02/2019	catheter_blood	EMOCOLTURA (Germi aerobi Gram+, Gram- e Miceti)	Staphylococcus_aureus	Firmicutes	Bacilli	Bacillales	Staphylococcaceae	Staphylococcus	Staphylococcus_aureus	gen-2019	2019	Feb	nosocomial	na	na	na	na	na	na	na	S	na	S	na	na	na	na	na	S	S	na	S	na	S	na	S	na	na	S	na	na	S	S	na	S	R	na	na	na
06/01/2019	catheter_blood	EMOCOLTURA (Germi aerobi Gram+, Gram- e Miceti)	Staphylococcus_aureus	Firmicutes	Bacilli	Bacillales	Staphylococcaceae	Staphylococcus	Staphylococcus_aureus	gen-2019	2019	Jan	nosocomial	na	na	na	na	na	na	na	R	na	R	na	na	na	na	na	S	R	na	S	na	R	na	S	na	na	S	na	na	S	R	na	R	R	na	na	na
11/01/2019	catheter_blood	EMOCOLTURA (Germi aerobi Gram+, Gram- e Miceti)	Staphylococcus_aureus	Firmicutes	Bacilli	Bacillales	Staphylococcaceae	Staphylococcus	Staphylococcus_aureus	gen-2019	2019	Jan	nosocomial	na	na	na	na	na	na	na	S	na	S	na	na	na	na	na	S	S	na	S	na	S	na	S	na	na	S	na	na	S	S	na	S	na	na	na	na
14/05/2019	catheter_blood	EMOCOLTURA (Germi aerobi Gram+, Gram- e Miceti)	Staphylococcus_aureus	Firmicutes	Bacilli	Bacillales	Staphylococcaceae	Staphylococcus	Staphylococcus_aureus	apr-2019	2019	May	nosocomial	na	na	na	na	na	na	na	R	na	S	na	na	na	na	na	S	R	na	S	na	S	na	S	na	na	S	na	na	S	S	na	R	R	na	na	na
28/05/2019	catheter_blood	EMOCOLTURA (Germi aerobi Gram+, Gram- e Miceti)	Staphylococcus_aureus	Firmicutes	Bacilli	Bacillales	Staphylococcaceae	Staphylococcus	Staphylococcus_aureus	apr-2019	2019	May	nosocomial	R	na	na	na	na	na	na	R	na	S	na	na	na	na	na	S	R	na	S	na	R	na	S	na	na	S	na	na	R	S	na	S	R	na	na	na
04/20/2018	catheter_blood	EMOCOLTURA (Germi aerobi Gram+, Gram- e Miceti)	Staphylococcus_capitis	Firmicutes	Bacilli	Bacillales	Staphylococcaceae	Staphylococcus	Staphylococcus_capitis	apr-2018	2018	Apr	previous	R	na	na	na	na	na	na	na	na	R	na	na	na	na	na	na	na	na	na	na	R	na	R	na	na	na	na	na	na	R	na	na	na	na	na	na
20/04/2018	catheter_blood	EMOCOLTURA (Germi aerobi Gram+, Gram- e Miceti)	Staphylococcus_capitis	Firmicutes	Bacilli	Bacillales	Staphylococcaceae	Staphylococcus	Staphylococcus_capitis	apr-2018	2018	Apr	nosocomial	R	na	na	na	na	na	na	R	na	R	na	na	na	na	na	S	R	na	R	na	R	na	R	na	na	S	na	na	na	R	na	R	R	na	na	R
08/14/2018	catheter_blood	EMOCOLTURA (Germi aerobi Gram+, Gram- e Miceti)	Staphylococcus_capitis	Firmicutes	Bacilli	Bacillales	Staphylococcaceae	Staphylococcus	Staphylococcus_capitis	Lug-2018	2018	Aug	previous	R	na	na	na	na	na	na	na	na	S	na	na	na	na	na	na	na	na	na	na	R	na	S	na	na	na	na	na	na	S	na	na	na	na	na	na
08/22/2018	catheter_blood	EMOCOLTURA (Germi aerobi Gram+, Gram- e Miceti)	Staphylococcus_capitis	Firmicutes	Bacilli	Bacillales	Staphylococcaceae	Staphylococcus	Staphylococcus_capitis	Lug-2018	2018	Aug	previous	R	na	na	na	na	na	na	na	na	S	na	na	na	na	na	na	na	na	na	na	R	na	S	na	na	na	na	na	na	S	na	na	na	na	na	na
14/08/2018	catheter_blood	EMOCOLTURA (Germi aerobi Gram+, Gram- e Miceti)	Staphylococcus_capitis	Firmicutes	Bacilli	Bacillales	Staphylococcaceae	Staphylococcus	Staphylococcus_capitis	lug-2018	2018	Aug	nosocomial	R	na	na	na	na	na	na	S	na	S	na	na	na	na	na	S	S	na	S	na	R	na	S	na	na	S	na	na	na	S	na	S	R	na	na	na
22/08/2018	catheter_blood	EMOCOLTURA (Germi aerobi Gram+, Gram- e Miceti)	Staphylococcus_capitis	Firmicutes	Bacilli	Bacillales	Staphylococcaceae	Staphylococcus	Staphylococcus_capitis	lug-2018	2018	Aug	nosocomial	R	na	na	na	na	na	na	S	na	S	na	na	na	na	na	S	S	na	S	na	R	na	S	na	na	S	na	na	na	S	na	S	R	na	na	na
01/23/2018	catheter_blood	EMOCOLTURA (Germi aerobi Gram+, Gram- e Miceti)	Staphylococcus_capitis	Firmicutes	Bacilli	Bacillales	Staphylococcaceae	Staphylococcus	Staphylococcus_capitis	gen-2018	2018	Jan	previous	R	na	na	na	na	na	na	na	na	S	na	na	na	na	na	na	na	na	na	na	R	na	R	na	na	na	na	na	na	S	na	na	na	na	na	na
01/23/2018	catheter_blood	EMOCOLTURA (Germi aerobi Gram+, Gram- e Miceti)	Staphylococcus_capitis	Firmicutes	Bacilli	Bacillales	Staphylococcaceae	Staphylococcus	Staphylococcus_capitis	gen-2018	2018	Jan	previous	R	na	na	na	na	na	na	na	na	R	na	na	na	na	na	na	na	na	na	na	R	na	R	na	na	na	na	na	na	R	na	na	na	na	na	na
23/01/2018	catheter_blood	EMOCOLTURA (Germi aerobi Gram+, Gram- e Miceti)	Staphylococcus_capitis	Firmicutes	Bacilli	Bacillales	Staphylococcaceae	Staphylococcus	Staphylococcus_capitis	gen-2018	2018	Jan	nosocomial	R	na	na	na	na	na	na	S	na	S	na	na	na	na	na	S	S	na	S	na	R	na	R	na	na	S	na	na	na	S	na	R	R	na	na	I
23/01/2018	catheter_blood	EMOCOLTURA (Germi aerobi Gram+, Gram- e Miceti)	Staphylococcus_capitis	Firmicutes	Bacilli	Bacillales	Staphylococcaceae	Staphylococcus	Staphylococcus_capitis	gen-2018	2018	Jan	nosocomial	R	na	na	na	na	na	na	R	na	R	na	na	na	na	na	S	R	na	R	na	R	na	R	na	na	S	na	na	na	R	na	R	R	na	na	na
02/03/2018	catheter_blood	EMOCOLTURA (Germi anaerobi Gram+, Gram- e Miceti)	Staphylococcus_capitis	Firmicutes	Bacilli	Bacillales	Staphylococcaceae	Staphylococcus	Staphylococcus_capitis	gen-2018	2018	Mar	nosocomial	R	na	na	na	na	na	na	S	na	R	na	na	na	na	na	S	S	na	R	na	R	na	S	na	na	S	na	na	na	R	na	R	R	na	na	R
03/02/2018	catheter_blood	EMOCOLTURA (Germi anaerobi Gram+, Gram- e Miceti)	Staphylococcus_capitis	Firmicutes	Bacilli	Bacillales	Staphylococcaceae	Staphylococcus	Staphylococcus_capitis	gen-2018	2018	Mar	previous	R	na	na	na	na	na	na	na	na	R	na	na	na	na	na	na	na	na	na	na	R	na	S	na	na	na	na	na	na	R	na	na	na	na	na	na
03/13/2018	catheter_blood	EMOCOLTURA (Germi anaerobi Gram+, Gram- e Miceti)	Staphylococcus_capitis	Firmicutes	Bacilli	Bacillales	Staphylococcaceae	Staphylococcus	Staphylococcus_capitis	gen-2018	2018	Mar	previous	R	na	na	na	na	na	na	na	na	R	na	na	na	na	na	na	na	na	na	na	R	na	R	na	na	na	na	na	na	R	na	na	na	na	na	na
13/03/2018	catheter_blood	EMOCOLTURA (Germi anaerobi Gram+, Gram- e Miceti)	Staphylococcus_capitis	Firmicutes	Bacilli	Bacillales	Staphylococcaceae	Staphylococcus	Staphylococcus_capitis	gen-2018	2018	Mar	nosocomial	R	na	na	na	na	na	na	S	na	R	na	na	na	na	na	S	R	na	S	na	R	na	R	na	na	S	na	na	na	R	na	R	R	na	na	na
03/05/2018	catheter_blood	EMOCOLTURA (Germi anaerobi Gram+, Gram- e Miceti)	Staphylococcus_capitis	Firmicutes	Bacilli	Bacillales	Staphylococcaceae	Staphylococcus	Staphylococcus_capitis	apr-2018	2018	May	nosocomial	R	na	na	na	na	na	na	S	na	S	na	na	na	na	na	S	S	na	S	na	R	na	S	na	na	S	na	na	na	S	na	S	R	na	na	na
05/03/2018	catheter_blood	EMOCOLTURA (Germi anaerobi Gram+, Gram- e Miceti)	Staphylococcus_capitis	Firmicutes	Bacilli	Bacillales	Staphylococcaceae	Staphylococcus	Staphylococcus_capitis	apr-2018	2018	May	previous	R	na	na	na	na	na	na	na	na	S	na	na	na	na	na	na	na	na	na	na	R	na	S	na	na	na	na	na	na	S	na	na	na	na	na	na
11/18/2018	catheter_blood	EMOCOLTURA (Germi aerobi Gram+, Gram- e Miceti)	Staphylococcus_capitis	Firmicutes	Bacilli	Bacillales	Staphylococcaceae	Staphylococcus	Staphylococcus_capitis	Ott-2018	2018	Nov	previous	R	na	na	na	na	na	na	na	na	R	na	na	na	na	na	na	na	na	na	na	R	na	R	na	na	na	na	na	na	R	na	na	na	na	na	na
11/19/2018	catheter_blood	EMOCOLTURA (Germi aerobi Gram+, Gram- e Miceti)	Staphylococcus_capitis	Firmicutes	Bacilli	Bacillales	Staphylococcaceae	Staphylococcus	Staphylococcus_capitis	Ott-2018	2018	Nov	previous	R	na	na	na	na	na	na	na	na	S	na	na	na	na	na	na	na	na	na	na	R	na	S	na	na	na	na	na	na	S	na	na	na	na	na	na
11/22/2018	catheter_blood	EMOCOLTURA (Germi aerobi Gram+, Gram- e Miceti)	Staphylococcus_capitis	Firmicutes	Bacilli	Bacillales	Staphylococcaceae	Staphylococcus	Staphylococcus_capitis	Ott-2018	2018	Nov	previous	R	na	na	na	na	na	na	na	na	S	na	na	na	na	na	na	na	na	na	na	R	na	S	na	na	na	na	na	na	S	na	na	na	na	na	na
18/11/2018	catheter_blood	EMOCOLTURA (Germi aerobi Gram+, Gram- e Miceti)	Staphylococcus_capitis	Firmicutes	Bacilli	Bacillales	Staphylococcaceae	Staphylococcus	Staphylococcus_capitis	ott-2018	2018	Nov	nosocomial	R	na	na	na	na	na	na	R	na	R	na	na	na	na	na	S	S	na	S	na	R	na	R	na	na	R	na	na	na	R	na	R	R	na	na	R
19/11/2018	catheter_blood	EMOCOLTURA (Germi aerobi Gram+, Gram- e Miceti)	Staphylococcus_capitis	Firmicutes	Bacilli	Bacillales	Staphylococcaceae	Staphylococcus	Staphylococcus_capitis	ott-2018	2018	Nov	nosocomial	R	na	na	na	na	na	na	S	na	S	na	na	na	na	na	S	S	na	S	na	R	na	S	na	na	S	na	na	na	S	na	S	R	na	na	na
22/11/2018	catheter_blood	EMOCOLTURA (Germi aerobi Gram+, Gram- e Miceti)	Staphylococcus_capitis	Firmicutes	Bacilli	Bacillales	Staphylococcaceae	Staphylococcus	Staphylococcus_capitis	ott-2018	2018	Nov	nosocomial	R	na	na	na	na	na	na	I	na	S	na	na	na	na	na	S	S	na	S	na	R	na	S	na	na	S	na	na	na	S	na	S	R	na	na	R
03/10/2018	catheter_blood	EMOCOLTURA (Germi aerobi Gram+, Gram- e Miceti)	Staphylococcus_capitis	Firmicutes	Bacilli	Bacillales	Staphylococcaceae	Staphylococcus	Staphylococcus_capitis	ott-2018	2018	Oct	nosocomial	R	na	na	na	na	na	na	S	na	R	na	na	na	na	na	S	S	na	R	na	R	na	S	na	na	S	na	na	na	R	na	R	R	na	na	na
10/03/2018	catheter_blood	EMOCOLTURA (Germi aerobi Gram+, Gram- e Miceti)	Staphylococcus_capitis	Firmicutes	Bacilli	Bacillales	Staphylococcaceae	Staphylococcus	Staphylococcus_capitis	Ott-2018	2018	Oct	previous	R	na	na	na	na	na	na	na	na	R	na	na	na	na	na	na	na	na	na	na	R	na	S	na	na	na	na	na	na	R	na	na	na	na	na	na
10/11/2018	catheter_blood	EMOCOLTURA (Germi aerobi Gram+, Gram- e Miceti)	Staphylococcus_capitis	Firmicutes	Bacilli	Bacillales	Staphylococcaceae	Staphylococcus	Staphylococcus_capitis	Ott-2018	2018	Oct	previous	R	na	na	na	na	na	na	na	na	R	na	na	na	na	na	na	na	na	na	na	R	na	S	na	na	na	na	na	na	R	na	na	na	na	na	na
11/10/2018	catheter_blood	EMOCOLTURA (Germi aerobi Gram+, Gram- e Miceti)	Staphylococcus_capitis	Firmicutes	Bacilli	Bacillales	Staphylococcaceae	Staphylococcus	Staphylococcus_capitis	ott-2018	2018	Oct	nosocomial	R	na	na	na	na	na	na	R	na	R	na	na	na	na	na	S	S	na	R	na	R	na	S	na	na	S	na	na	na	R	na	R	R	na	na	na
02/09/2018	catheter_blood	EMOCOLTURA (Germi aerobi Gram+, Gram- e Miceti)	Staphylococcus_capitis	Firmicutes	Bacilli	Bacillales	Staphylococcaceae	Staphylococcus	Staphylococcus_capitis	lug-2018	2018	Sep	nosocomial	R	na	na	na	na	na	na	R	na	R	na	na	na	na	na	S	R	na	S	na	R	na	R	na	na	R	na	na	na	R	na	R	R	na	na	R
09/26/2018	catheter_blood	EMOCOLTURA (Germi aerobi Gram+, Gram- e Miceti)	Staphylococcus_capitis	Firmicutes	Bacilli	Bacillales	Staphylococcaceae	Staphylococcus	Staphylococcus_capitis	Lug-2018	2018	Sep	previous	R	na	na	na	na	na	na	na	na	R	na	na	na	na	na	na	na	na	na	na	R	na	R	na	na	na	na	na	na	R	na	na	na	na	na	na
09/27/2018	catheter_blood	EMOCOLTURA (Germi aerobi Gram+, Gram- e Miceti)	Staphylococcus_capitis	Firmicutes	Bacilli	Bacillales	Staphylococcaceae	Staphylococcus	Staphylococcus_capitis	Lug-2018	2018	Sep	previous	R	na	na	na	na	na	na	na	na	R	na	na	na	na	na	na	na	na	na	na	R	na	S	na	na	na	na	na	na	R	na	na	na	na	na	na
26/09/2018	catheter_blood	EMOCOLTURA (Germi aerobi Gram+, Gram- e Miceti)	Staphylococcus_capitis	Firmicutes	Bacilli	Bacillales	Staphylococcaceae	Staphylococcus	Staphylococcus_capitis	lug-2018	2018	Sep	nosocomial	R	na	na	na	na	na	na	S	na	R	na	na	na	na	na	S	R	na	R	na	R	na	R	na	na	S	na	na	na	R	na	R	R	na	na	R
27/09/2018	catheter_blood	EMOCOLTURA (Germi aerobi Gram+, Gram- e Miceti)	Staphylococcus_capitis	Firmicutes	Bacilli	Bacillales	Staphylococcaceae	Staphylococcus	Staphylococcus_capitis	lug-2018	2018	Sep	previous	R	na	na	na	na	na	na	S	na	R	na	na	na	na	na	S	S	na	S	na	R	na	S	na	na	S	na	na	na	R	na	S	R	na	na	na
14/04/2019	catheter_blood	EMOCOLTURA (Germi aerobi Gram+, Gram- e Miceti)	Staphylococcus_capitis	Firmicutes	Bacilli	Bacillales	Staphylococcaceae	Staphylococcus	Staphylococcus_capitis	apr-2019	2019	Apr	previous	R	na	na	na	na	na	na	R	na	R	na	na	na	na	na	S	R	na	R	na	R	na	R	na	na	S	na	na	na	R	na	R	R	na	na	na
27/04/2019	catheter_blood	EMOCOLTURA (Germi aerobi Gram+, Gram- e Miceti)	Staphylococcus_capitis	Firmicutes	Bacilli	Bacillales	Staphylococcaceae	Staphylococcus	Staphylococcus_capitis	apr-2019	2019	Apr	nosocomial	R	na	na	na	na	na	na	S	na	S	na	na	na	na	na	S	S	na	S	na	R	na	S	na	na	S	na	na	na	S	na	S	R	na	na	na
08/05/2019	catheter_blood	EMOCOLTURA (Germi aerobi Gram+, Gram- e Miceti)	Staphylococcus_capitis	Firmicutes	Bacilli	Bacillales	Staphylococcaceae	Staphylococcus	Staphylococcus_capitis	apr-2019	2019	May	nosocomial	R	na	na	na	na	na	na	R	na	R	na	na	na	na	na	S	R	na	R	na	R	na	S	na	na	S	na	na	na	R	na	R	R	na	na	na
21/05/2019	catheter_blood	EMOCOLTURA (Germi aerobi Gram+, Gram- e Miceti)	Staphylococcus_capitis	Firmicutes	Bacilli	Bacillales	Staphylococcaceae	Staphylococcus	Staphylococcus_capitis	apr-2019	2019	May	previous	R	na	na	na	na	na	na	S	na	S	na	na	na	na	na	S	S	na	S	na	R	na	S	na	na	S	na	na	na	S	na	S	R	na	na	na
22/05/2019	catheter_blood	EMOCOLTURA (Germi aerobi Gram+, Gram- e Miceti)	Staphylococcus_capitis	Firmicutes	Bacilli	Bacillales	Staphylococcaceae	Staphylococcus	Staphylococcus_capitis	apr-2019	2019	May	nosocomial	R	na	na	na	na	na	na	S	na	S	na	na	na	na	na	S	S	na	S	na	R	na	S	na	na	S	na	na	na	S	na	S	R	na	na	na
11/20/2018	catheter_blood	EMOCOLTURA (Germi aerobi Gram+, Gram- e Miceti)	Staphylococcus_caprae	Firmicutes	Bacilli	Bacillales	Staphylococcaceae	Staphylococcus	Staphylococcus_caprae	Ott-2018	2018	Nov	previous	R	na	na	na	na	na	na	na	na	S	na	na	na	na	na	na	na	na	na	na	R	na	S	na	na	na	na	na	na	S	na	na	na	na	na	na
20/11/2018	catheter_blood	EMOCOLTURA (Germi aerobi Gram+, Gram- e Miceti)	Staphylococcus_caprae	Firmicutes	Bacilli	Bacillales	Staphylococcaceae	Staphylococcus	Staphylococcus_caprae	ott-2018	2018	Nov	previous	R	na	na	na	na	na	na	S	na	S	na	na	na	na	na	S	S	na	S	na	R	na	S	na	na	S	na	na	na	S	na	S	R	na	na	na
23/02/2019	catheter_blood	EMOCOLTURA (Germi aerobi Gram+, Gram- e Miceti)	Staphylococcus_caprae	Firmicutes	Bacilli	Bacillales	Staphylococcaceae	Staphylococcus	Staphylococcus_caprae	gen-2019	2019	Feb	nosocomial	R	na	na	na	na	na	na	S	na	S	na	na	na	na	na	S	S	na	S	na	R	na	S	na	na	S	na	na	na	S	na	S	R	na	na	na
30/05/2019	catheter_blood	EMOCOLTURA (Germi aerobi Gram+, Gram- e Miceti)	Staphylococcus_caprae	Firmicutes	Bacilli	Bacillales	Staphylococcaceae	Staphylococcus	Staphylococcus_caprae	apr-2019	2019	May	nosocomial	R	na	na	na	na	na	na	S	na	S	na	na	na	na	na	S	R	na	S	na	R	na	S	na	na	S	na	na	na	S	na	S	R	na	na	na
05/06/2018	catheter_blood	EMOCOLTURA (Germi aerobi Gram+, Gram- e Miceti)	Staphylococcus_coag_negative	Firmicutes	Bacilli	Bacillales	Staphylococcaceae	Staphylococcus	Staphylococcus_coag_negative	apr-2018	2018	Jun	nosocomial	R	na	na	na	na	na	na	S	na	R	na	na	na	na	na	S	I	na	R	na	S	na	R	na	na	S	na	na	na	R	na	S	R	na	na	na
06/05/2018	catheter_blood	EMOCOLTURA (Germi aerobi Gram+, Gram- e Miceti)	Staphylococcus_coag_negative	Firmicutes	Bacilli	Bacillales	Staphylococcaceae	Staphylococcus	Staphylococcus_coag_negative	apr-2018	2018	Jun	previous	R	na	na	na	na	na	na	na	na	R	na	na	na	na	na	na	na	na	na	na	S	na	R	na	na	na	na	na	na	R	na	na	na	na	na	na
20/02/2019	catheter_blood	EMOCOLTURA (Germi aerobi Gram+, Gram- e Miceti)	Staphylococcus_coag_negative	Firmicutes	Bacilli	Bacillales	Staphylococcaceae	Staphylococcus	Staphylococcus_coag_negative	gen-2019	2019	Feb	nosocomial	R	na	na	na	na	na	na	R	na	R	na	na	na	na	na	S	R	na	S	na	R	na	S	na	na	S	na	na	na	R	na	R	R	na	na	R
16/02/2019	catheter_blood	EMOCOLTURA (Germi anaerobi Gram+, Gram- e Miceti)	Staphylococcus_cohnii_sp_cohnii	Firmicutes	Bacilli	Bacillales	Staphylococcaceae	Staphylococcus	Staphylococcus_cohnii	gen-2019	2019	Feb	nosocomial	R	na	na	na	na	na	na	S	na	S	na	na	na	na	na	S	R	na	S	na	R	na	S	na	na	S	na	na	na	S	na	S	R	na	na	na
04/07/2018	catheter_blood	EMOCOLTURA (Germi anaerobi Gram+, Gram- e Miceti)	Staphylococcus_epidermidis	Firmicutes	Bacilli	Bacillales	Staphylococcaceae	Staphylococcus	Staphylococcus_epidermidis	apr-2018	2018	Apr	previous	R	na	na	na	na	na	na	na	na	R	na	na	na	na	na	na	na	na	na	na	S	na	R	na	na	na	na	na	na	R	na	na	na	na	na	na
04/13/2018	catheter_blood	EMOCOLTURA (Germi aerobi Gram+, Gram- e Miceti)	Staphylococcus_epidermidis	Firmicutes	Bacilli	Bacillales	Staphylococcaceae	Staphylococcus	Staphylococcus_epidermidis	apr-2018	2018	Apr	previous	R	na	na	na	na	na	na	na	na	S	na	na	na	na	na	na	na	na	na	na	S	na	R	na	na	na	na	na	na	S	na	na	na	na	na	na
04/18/2018	catheter_blood	EMOCOLTURA (Germi anaerobi Gram+, Gram- e Miceti)	Staphylococcus_epidermidis	Firmicutes	Bacilli	Bacillales	Staphylococcaceae	Staphylococcus	Staphylococcus_epidermidis	apr-2018	2018	Apr	previous	R	na	na	na	na	na	na	na	na	R	na	na	na	na	na	na	na	na	na	na	S	na	S	na	na	na	na	na	na	R	na	na	na	na	na	na
04/28/2018	catheter_blood	EMOCOLTURA (Germi aerobi Gram+, Gram- e Miceti)	Staphylococcus_epidermidis	Firmicutes	Bacilli	Bacillales	Staphylococcaceae	Staphylococcus	Staphylococcus_epidermidis	apr-2018	2018	Apr	previous	na	na	na	na	na	na	na	na	na	S	na	na	na	na	na	na	na	na	na	na	S	na	S	na	na	na	na	na	na	S	na	na	na	na	na	na
07/04/2018	catheter_blood	EMOCOLTURA (Germi anaerobi Gram+, Gram- e Miceti)	Staphylococcus_epidermidis	Firmicutes	Bacilli	Bacillales	Staphylococcaceae	Staphylococcus	Staphylococcus_epidermidis	apr-2018	2018	Apr	nosocomial	R	na	na	na	na	na	na	S	na	R	na	na	na	na	na	S	S	na	S	na	S	na	R	na	na	S	na	na	na	R	na	R	na	na	na	na
13/04/2018	catheter_blood	EMOCOLTURA (Germi aerobi Gram+, Gram- e Miceti)	Staphylococcus_epidermidis	Firmicutes	Bacilli	Bacillales	Staphylococcaceae	Staphylococcus	Staphylococcus_epidermidis	apr-2018	2018	Apr	nosocomial	R	na	na	na	na	na	na	S	na	S	na	na	na	na	na	S	S	na	S	na	S	na	R	na	na	S	na	na	na	S	na	R	na	na	na	R
18/04/2018	catheter_blood	EMOCOLTURA (Germi anaerobi Gram+, Gram- e Miceti)	Staphylococcus_epidermidis	Firmicutes	Bacilli	Bacillales	Staphylococcaceae	Staphylococcus	Staphylococcus_epidermidis	apr-2018	2018	Apr	nosocomial	R	na	na	na	na	na	na	S	na	R	na	na	na	na	na	S	S	na	S	na	S	na	S	na	na	S	na	na	na	R	na	R	na	na	na	na
28/04/2018	catheter_blood	EMOCOLTURA (Germi aerobi Gram+, Gram- e Miceti)	Staphylococcus_epidermidis	Firmicutes	Bacilli	Bacillales	Staphylococcaceae	Staphylococcus	Staphylococcus_epidermidis	apr-2018	2018	Apr	previous	na	na	na	na	na	na	na	S	na	S	na	na	na	na	na	S	S	na	S	na	S	na	S	na	na	S	na	na	na	S	na	S	na	na	na	na
06/08/2018	catheter_blood	EMOCOLTURA (Germi aerobi Gram+, Gram- e Miceti)	Staphylococcus_epidermidis	Firmicutes	Bacilli	Bacillales	Staphylococcaceae	Staphylococcus	Staphylococcus_epidermidis	lug-2018	2018	Aug	nosocomial	R	na	na	na	na	na	na	S	na	R	na	na	na	na	na	S	R	na	S	na	S	na	S	na	na	S	na	na	na	R	na	R	na	na	na	na
08/06/2018	catheter_blood	EMOCOLTURA (Germi aerobi Gram+, Gram- e Miceti)	Staphylococcus_epidermidis	Firmicutes	Bacilli	Bacillales	Staphylococcaceae	Staphylococcus	Staphylococcus_epidermidis	Lug-2018	2018	Aug	previous	R	na	na	na	na	na	na	na	na	R	na	na	na	na	na	na	na	na	na	na	S	na	S	na	na	na	na	na	na	R	na	na	na	na	na	na
08/08/2018	catheter_blood	EMOCOLTURA (Germi aerobi Gram+, Gram- e Miceti)	Staphylococcus_epidermidis	Firmicutes	Bacilli	Bacillales	Staphylococcaceae	Staphylococcus	Staphylococcus_epidermidis	Lug-2018	2018	Aug	previous	R	na	na	na	na	na	na	na	na	R	na	na	na	na	na	na	na	na	na	na	S	na	R	na	na	na	na	na	na	R	na	na	na	na	na	na
08/08/2018	catheter_blood	EMOCOLTURA (Germi aerobi Gram+, Gram- e Miceti)	Staphylococcus_epidermidis	Firmicutes	Bacilli	Bacillales	Staphylococcaceae	Staphylococcus	Staphylococcus_epidermidis	lug-2018	2018	Aug	nosocomial	R	na	na	na	na	na	na	R	na	R	na	na	na	na	na	S	R	na	S	na	S	na	R	na	na	na	na	na	na	R	na	R	na	na	na	R
08/21/2018	catheter_blood	EMOCOLTURA (Germi aerobi Gram+, Gram- e Miceti)	Staphylococcus_epidermidis	Firmicutes	Bacilli	Bacillales	Staphylococcaceae	Staphylococcus	Staphylococcus_epidermidis	Lug-2018	2018	Aug	previous	R	na	na	na	na	na	na	na	na	R	na	na	na	na	na	na	na	na	na	na	S	na	R	na	na	na	na	na	na	R	na	na	na	na	na	na
08/22/2018	catheter_blood	EMOCOLTURA (Germi anaerobi Gram+, Gram- e Miceti)	Staphylococcus_epidermidis	Firmicutes	Bacilli	Bacillales	Staphylococcaceae	Staphylococcus	Staphylococcus_epidermidis	Lug-2018	2018	Aug	previous	R	na	na	na	na	na	na	na	na	R	na	na	na	na	na	na	na	na	na	na	S	na	S	na	na	na	na	na	na	R	na	na	na	na	na	na
08/29/2018	catheter_blood	EMOCOLTURA (Germi aerobi Gram+, Gram- e Miceti)	Staphylococcus_epidermidis	Firmicutes	Bacilli	Bacillales	Staphylococcaceae	Staphylococcus	Staphylococcus_epidermidis	Lug-2018	2018	Aug	previous	R	na	na	na	na	na	na	na	na	R	na	na	na	na	na	na	na	na	na	na	S	na	R	na	na	na	na	na	na	R	na	na	na	na	na	na
21/08/2018	catheter_blood	EMOCOLTURA (Germi aerobi Gram+, Gram- e Miceti)	Staphylococcus_epidermidis	Firmicutes	Bacilli	Bacillales	Staphylococcaceae	Staphylococcus	Staphylococcus_epidermidis	lug-2018	2018	Aug	nosocomial	R	na	na	na	na	na	na	R	na	R	na	na	na	na	na	S	R	na	R	na	S	na	R	na	na	S	na	na	na	R	na	R	na	na	na	na
22/08/2018	catheter_blood	EMOCOLTURA (Germi anaerobi Gram+, Gram- e Miceti)	Staphylococcus_epidermidis	Firmicutes	Bacilli	Bacillales	Staphylococcaceae	Staphylococcus	Staphylococcus_epidermidis	lug-2018	2018	Aug	nosocomial	R	na	na	na	na	na	na	S	na	R	na	na	na	na	na	S	R	na	R	na	S	na	S	na	na	S	na	na	na	R	na	R	na	na	na	na
28/08/2018	catheter_blood	EMOCOLTURA (Germi aerobi Gram+, Gram- e Miceti)	Staphylococcus_epidermidis	Firmicutes	Bacilli	Bacillales	Staphylococcaceae	Staphylococcus	Staphylococcus_epidermidis	lug-2018	2018	Aug	nosocomial	R	na	na	na	na	na	na	S	na	S	na	na	na	na	na	S	S	na	S	na	S	na	S	na	na	S	na	na	na	S	na	S	na	na	na	na
29/08/2018	catheter_blood	EMOCOLTURA (Germi aerobi Gram+, Gram- e Miceti)	Staphylococcus_epidermidis	Firmicutes	Bacilli	Bacillales	Staphylococcaceae	Staphylococcus	Staphylococcus_epidermidis	lug-2018	2018	Aug	nosocomial	R	na	na	na	na	na	na	R	na	R	na	na	na	na	na	S	R	na	S	na	S	na	R	na	na	S	na	na	na	R	na	R	na	na	na	na
10/12/2018	catheter_blood	EMOCOLTURA (Germi aerobi Gram+, Gram- e Miceti)	Staphylococcus_epidermidis	Firmicutes	Bacilli	Bacillales	Staphylococcaceae	Staphylococcus	Staphylococcus_epidermidis	ott-2018	2018	Dec	nosocomial	R	na	na	na	na	na	na	S	na	R	na	na	na	na	na	S	S	na	S	na	S	na	S	na	na	S	na	na	na	R	na	R	na	na	na	na
12/12/2018	catheter_blood	EMOCOLTURA (Germi aerobi Gram+, Gram- e Miceti)	Staphylococcus_epidermidis	Firmicutes	Bacilli	Bacillales	Staphylococcaceae	Staphylococcus	Staphylococcus_epidermidis	ott-2018	2018	Dec	nosocomial	R	na	na	na	na	na	na	R	na	R	na	na	na	na	na	S	R	na	R	na	S	na	R	na	na	S	na	na	na	R	na	R	na	na	na	na
12/12/2018	catheter_blood	EMOCOLTURA (Germi aerobi Gram+, Gram- e Miceti)	Staphylococcus_epidermidis	Firmicutes	Bacilli	Bacillales	Staphylococcaceae	Staphylococcus	Staphylococcus_epidermidis	Ott-2018	2018	Dec	previous	R	na	na	na	na	na	na	na	na	R	na	na	na	na	na	na	na	na	na	na	S	na	R	na	na	na	na	na	na	R	na	na	na	na	na	na
12/23/2018	catheter_blood	EMOCOLTURA (Germi anaerobi Gram+, Gram- e Miceti)	Staphylococcus_epidermidis	Firmicutes	Bacilli	Bacillales	Staphylococcaceae	Staphylococcus	Staphylococcus_epidermidis	Ott-2018	2018	Dec	previous	R	na	na	na	na	na	na	na	na	S	na	na	na	na	na	na	na	na	na	na	S	na	S	na	na	na	na	na	na	S	na	na	na	na	na	na
12/26/2018	catheter_blood	EMOCOLTURA (Germi aerobi Gram+, Gram- e Miceti)	Staphylococcus_epidermidis	Firmicutes	Bacilli	Bacillales	Staphylococcaceae	Staphylococcus	Staphylococcus_epidermidis	Ott-2018	2018	Dec	previous	na	na	na	na	na	na	R	na	na	S	R	na	na	na	S	na	na	S	na	S	S	na	S	na	na	na	na	S	na	S	na	na	na	na	na	na
12/31/2018	catheter_blood	EMOCOLTURA (Germi aerobi Gram+, Gram- e Miceti)	Staphylococcus_epidermidis	Firmicutes	Bacilli	Bacillales	Staphylococcaceae	Staphylococcus	Staphylococcus_epidermidis	Ott-2018	2018	Dec	previous	R	na	na	na	na	na	na	na	na	R	na	na	na	na	na	na	na	na	na	na	S	na	R	na	na	na	na	na	na	R	na	na	na	na	na	na
23/12/2018	catheter_blood	EMOCOLTURA (Germi anaerobi Gram+, Gram- e Miceti)	Staphylococcus_epidermidis	Firmicutes	Bacilli	Bacillales	Staphylococcaceae	Staphylococcus	Staphylococcus_epidermidis	ott-2018	2018	Dec	nosocomial	R	na	na	na	na	na	na	S	na	S	na	na	na	na	na	S	R	na	S	na	S	na	S	na	na	S	na	na	na	S	na	S	na	na	na	na
26/12/2018	catheter_blood	EMOCOLTURA (Germi aerobi Gram+, Gram- e Miceti)	Staphylococcus_epidermidis	Firmicutes	Bacilli	Bacillales	Staphylococcaceae	Staphylococcus	Staphylococcus_epidermidis	ott-2018	2018	Dec	nosocomial	na	na	na	na	na	na	na	na	na	S	R	na	S	na	S	na	na	S	na	S	S	na	S	na	na	na	na	S	na	S	na	na	na	na	na	na
31/12/2018	catheter_blood	EMOCOLTURA (Germi aerobi Gram+, Gram- e Miceti)	Staphylococcus_epidermidis	Firmicutes	Bacilli	Bacillales	Staphylococcaceae	Staphylococcus	Staphylococcus_epidermidis	ott-2018	2018	Dec	nosocomial	R	na	na	na	na	na	na	R	na	R	na	na	na	na	na	S	R	na	S	na	S	na	R	na	na	S	na	na	na	R	na	R	na	na	na	na
02/10/2018	catheter_blood	EMOCOLTURA (Germi aerobi Gram+, Gram- e Miceti)	Staphylococcus_epidermidis	Firmicutes	Bacilli	Bacillales	Staphylococcaceae	Staphylococcus	Staphylococcus_epidermidis	gen-2018	2018	Feb	previous	R	na	na	na	na	na	na	na	na	R	na	na	na	na	na	na	na	na	na	na	S	na	S	na	na	na	na	na	na	R	na	na	na	na	na	na
02/17/2018	catheter_blood	EMOCOLTURA (Germi aerobi Gram+, Gram- e Miceti)	Staphylococcus_epidermidis	Firmicutes	Bacilli	Bacillales	Staphylococcaceae	Staphylococcus	Staphylococcus_epidermidis	gen-2018	2018	Feb	previous	R	na	na	na	na	na	na	na	na	R	na	na	na	na	na	na	na	na	na	na	S	na	R	na	na	na	na	na	na	R	na	na	na	na	na	na
02/26/2018	catheter_blood	EMOCOLTURA (Germi aerobi Gram+, Gram- e Miceti)	Staphylococcus_epidermidis	Firmicutes	Bacilli	Bacillales	Staphylococcaceae	Staphylococcus	Staphylococcus_epidermidis	gen-2018	2018	Feb	previous	R	na	na	na	na	na	na	na	na	R	na	na	na	na	na	na	na	na	na	na	S	na	R	na	R	na	na	na	na	R	na	na	na	na	na	na
10/02/2018	catheter_blood	EMOCOLTURA (Germi aerobi Gram+, Gram- e Miceti)	Staphylococcus_epidermidis	Firmicutes	Bacilli	Bacillales	Staphylococcaceae	Staphylococcus	Staphylococcus_epidermidis	gen-2018	2018	Feb	nosocomial	R	na	na	na	na	na	na	S	na	R	na	na	na	na	na	S	S	na	S	na	S	na	S	na	na	S	na	na	na	R	na	S	na	na	na	na
17/02/2018	catheter_blood	EMOCOLTURA (Germi aerobi Gram+, Gram- e Miceti)	Staphylococcus_epidermidis	Firmicutes	Bacilli	Bacillales	Staphylococcaceae	Staphylococcus	Staphylococcus_epidermidis	gen-2018	2018	Feb	nosocomial	R	na	na	na	na	na	na	R	na	R	na	na	na	na	na	S	R	na	R	na	S	na	R	na	na	S	na	na	na	R	na	R	na	na	na	na
26/02/2018	catheter_blood	EMOCOLTURA (Germi aerobi Gram+, Gram- e Miceti)	Staphylococcus_epidermidis	Firmicutes	Bacilli	Bacillales	Staphylococcaceae	Staphylococcus	Staphylococcus_epidermidis	gen-2018	2018	Feb	nosocomial	R	na	na	na	na	na	na	S	na	R	na	na	na	na	na	S	S	na	S	na	S	na	R	na	R	S	na	na	na	R	na	R	na	na	na	I
01/02/2018	catheter_blood	EMOCOLTURA (Germi anaerobi Gram+, Gram- e Miceti)	Staphylococcus_epidermidis	Firmicutes	Bacilli	Bacillales	Staphylococcaceae	Staphylococcus	Staphylococcus_epidermidis	gen-2018	2018	Jan	previous	R	na	na	na	na	na	na	na	na	R	na	na	na	na	na	na	na	na	na	na	S	na	R	na	na	na	na	na	na	I	na	na	na	na	na	na
01/12/2018	catheter_blood	EMOCOLTURA (Germi aerobi Gram+, Gram- e Miceti)	Staphylococcus_epidermidis	Firmicutes	Bacilli	Bacillales	Staphylococcaceae	Staphylococcus	Staphylococcus_epidermidis	gen-2018	2018	Jan	previous	R	na	na	na	na	na	na	na	na	S	na	na	na	na	na	na	na	na	na	na	R	na	S	na	na	na	na	na	na	S	na	na	na	na	na	na
[truncated: 327 more rows]
[truncated: 12 more columns]
