# Supplementary material for: Antimicrobial Resistance, an Update from the Ward: Increased Incidence of New Potential Pathogens and Site of Infection-Specific Antibacterial Resistances
Source: Antibiotics (Basel). 2020 Sep 22;9(9):631. doi: 10.3390/antibiotics9090631 (PMC7558927; doi:10.3390/antibiotics9090631)
Supplement: Supplementary file 1 [file antibiotics-09-00631-s001.zip › supplementary materials/Table_A.2_species_distribution.xls]

## Sheet: species_distribution
Phylum	Class	Order	Family	Genus	microorganism	isolates_per_species	Noso/comm_per_species	isolates_per_genus	Noso/comm_per_genus	isolates_per_family	Noso/comm_per_family	isolates_by_Order	Noso/comm_per_order	isolates_by_class	Noso/comm_per_class	isolates_by_phylum	Noso/comm_per_phylum
Actinobacteria	Actinobacteria	Actinomycetales	Actinomycetaceae	Actinomyces	Actinomyces_israelii	1	'1/0	1	'1/0	1	'1/0	1	'1/0	16	9/7	16	9/7
		Corynebacteriales	Corynebacteriaceae	Corynebacterium	Corynebacterium_amycolatum	1	'1/0	15	8/7	15	8/7	15	8/7
					Corynebacterium_amycolatum/minitissimum	1	'1/0
					Corynebacterium_jeikeium	6	3/3
					Corynebacterium_matruchotii	4	2/2
					Corynebacterium_urealyticum	3	'½
Bacteroidetes	Bacteroidia	Bacteroidales	Bacteroidaceae	Bacteroides	Bacteroides_fragilis	2	1/1	2	1/1	2	1/1	2	1/1	2	1/1	2	1/1
Firmicutes	Bacilli	Bacillales	Listeriaceae	Listeria	Listeria_monocytogenes	4	2/2	5	3/2	665	'409/256	665	'409/256	891	'579/312	891	'579/312
			Listeriaceae		Listeria_sp	1	'1/0
			Staphylococcaceae	Staphylococcus	Staphylococcus_aureus	118	'76/42	660	'406/254
					Staphylococcus_auricularis	2	1/1
					Staphylococcus_capitis	51	'28/23
					Staphylococcus_caprae	4	2/2
					Staphylococcus_coag_negative	10	5/5
					Staphylococcus_cohnii_sp_cohnii	2	1/1
					Staphylococcus_epidermidis	239	'151/88
					Staphylococcus_gallinarum	2	1/1
					Staphylococcus_haemolyticus	58	'35/23
					Staphylococcus_hominis	150	'90/60
					Staphylococcus_intermedius	3	2/1
					Staphylococcus_lentus	1	'1/0
					Staphylococcus_saprophyticus	5	3/2
					Staphylococcus_schleiferi	3	'3/0
					Staphylococcus_warneri	5	3/2
					Staphylococcus_xylosus	7	4/3
		Lactobacillales	Enterococcaceae	Enterococcus	Enterococcus_faecalis	101	'92/9	180	'151/29	180	'151/29	226	'170/56
					Enterococcus_faecium	71	'56/15
					Enterococcus_raffinosus	4	1/3
					Enterococcus_sp	4	2/2
			Lactobacillaceae	Lactobacillus	Lactobacillus_sp	1	'0/1	1	'0/1	1	'0/1
			Streptococcaceae	Streptococcus	Streptococcus_agalactiae_grB	2	1/1	45	'19/26	45	'19/26
					Streptococcus_anginosus	3	2/1
					Streptococcus_bovis_I	4	1/3
					Streptococcus_bovis_II	4	3/1
					Streptococcus_constellatus	2	1/1
					Streptococcus_dysgalactiae_grC	2	'0/2
					Streptococcus_gordonii	1	'0/1
					Streptococcus_grC	2	1/1
					Streptococcus_mitis	2	1/1
					Streptococcus_mitis_group	2	1/1
					Streptococcus_oralis	5	2/3
					Streptococcus_parasanguinis	1	'1/0
					Streptococcus_pneumoniae	6	2/4
					Streptococcus_pyogenes_grA	4	'0/4
					Streptococcus_salivarius	2	1/1
					Streptococcus_sanguis	1	'1/0
					Streptococcus_sobrinus	2	1/1
Proteobacteria	Alphaproteobacteria	Rhizobiales	Brucellaceae	Ochrobactrum	Ochrobactrum_anthropi	1	'1/0	1	'1/0	1	'1/0	2	'2/0	2	'2/0	674	'502/172
			Rhizobiaceae	Agrobacterium	Agrobacterium_radiobacter	1	'1/0	1	'1/0	1	'1/0
	Betaproteobacteria	Burkholderiales	Alcaligenaceae	Achromobacter	Achromobacter_sp	5	4/1	5	4/1	5	4/1	7	6/1	8	6/2
			Alcaligenaceae	Alcaligenes	Alcaligenes_faecalis	1	'1/0	1	'1/0	1	'1/0
			Burkholderiaceae	Burkholderia	Burkolderia_cepacia	1	'1/0	1	'1/0	1	'1/0
		Neisseriales	Neisseriaceae	Neisseria	Neisseria_cinerea	1	'0/1	1	'0/1	1	'0/1	1	'0/1
	Gammaproteobacteria	Aeromonadales	Aeromonadaceae	Aeromonas	Aeromonas_sp	1	'1/0	1	'1/0	1	'1/0	2	'2/0	664	'494/170
			Succinivibrionaceae	Anaerobiospirillum	Anaerobiospirillum_sp	1	'1/0	1	'1/0	1	'1/0
		Enterobacterales	Enterobacteriaceae	Citrobacter	Citrobacter_amalonaticus	1	'0/1	8	6/2	482	'347/135	566	'415/151
					Citrobacter_braakii	1	'1/0
					Citrobacter_freundii	1	'1/0
					Citrobacter_koseri	4	3/1
					Citrobacter_youngae	1	'1/0
				Enterobacter	Enterobacter_aerogenes	11	9/2	38	'28/10
					Enterobacter_cloacae	27	'19/8
				Escherichia	Escherichia_coli	260	'183/77	260	'183/77
				Klebsiella	Klebsiella_oxytoca	15	11/4	172	'128/44
					Klebsiella_pneumoniae_spp_ozaenae	3	'3/0
					Klebsiella_pneumoniae_spp_pneumoniae	154	'114/40
				Leclercia	Leclercia_adenocarboxylata	1	'1/0	1	'1/0
				Salmonella	Salmonella_sp	1	'0/1	1	'0/1
				Shigella	Shigella_dysenteriae	2	1/1	2	1/1
			Erwiniaceae	Pantoea	Pantoea_agglomerans	2	'0/2	2	'0/2	2	'0/2
			Hafniaceae	Hafnia	Hafnia_alvei	2	'2/0	2	'2/0	2	'2/0
			Morganellaceae	Morganella	Morganella_morganii	8	7/1	8	7/1	73	'61/12
				Proteus	Proteus_mirabilis	56	'46/10	60	'49/11
					Proteus_vulgaris	4	3/1
				Providencia	Providencia_rettgeri	1	'1/0	5	'5/0
					Providencia_stuartii	4	'4/0
		Enterobacterales	Yersiniaceae	Serratia	Serratia_fonticola	1	'1/0	7	5/2	7	5/2
					Serratia_liquefaciens	1	'0/1
					Serratia_marcescens	5	4/1
		Pasteurellales	Pasteurellaceae	Haemophilus	Haemophilus_influenzae	1	'0/1	1	'0/1	1	'0/1	1	'0/1
		Pseudomonadales	Moraxellaceae	Acinetobacter	Acinetobacter_baumanii	2	1/1	6	4/2	6	4/2	87	'70/17
					Acinetobacter_baumanii/calcoaceticus_complex	3	'3/0
					Acinetobacter_lwoffii/haemolyticus	1	'0/1
			Pseudomonadaceae	Pseudomonas	Pseudomonas_aeruginosa	70	'59/11	81	'66/15	81	'66/15
					Pseudomonas_luteola	1	'1/0
					Pseudomonas_putida	6	4/2
					Pseudomonas_sp	2	1/1
					Pseudomonas_stutzeri	2	1/1
		Xanthomonadales	Xanthomonadaceae	Stenotrophomonas	Stenotrophomonas_maltophilia	8	7/1	8	7/1	8	7/1	8	7/1

## Sheet: species_description
Phylum	Class	Order	Family	Genus	microorganism	Gram	commensalism and pathogenicity
Actinobacteria	Actinobacteria	Actinomycetales	Actinomycetaceae	Actinomyces	Actinomyces israelii	positive	commensal, opportunistic pathogen
		Corynebacteriales	Corynebacteriaceae	Corynebacterium	Corynebacterium amycolatum	positive	commensal - commonly on skin, opportunistic pathogen
					Corynebacterium amycolatum/minitissimum	positive	commensal- commonly on skin, opportunistic pathogen
					Corynebacterium jeikeium	positive	commensal, opportunistic pathogen
					Corynebacterium matruchotii	positive	commensal, opportunistic pathogen
					Corynebacterium urealyticum	positive	not commensal, opportunistic pathogen
Bacteroidetes	Bacteroidia	Bacteroidales	Bacteroidaceae	Bacteroides	Bacteroides fragilis	negative	commensal, opportunistic pathogen
Firmicutes	Bacilli	Bacillales	Listeriaceae	Listeria	Listeria monocytogenes	positive	not commensal, food-borne pathogen
			Listeriaceae		Listeria_sp	positive	various
			Staphylococcaceae	Staphylococcus	Staphylococcus aureus	positive	commensal, opportunistic pathogen
					Staphylococcus auricularis	positive	commensal - commonly on skin, opportunistic pathogen
					Staphylococcus capitis	positive	commensal - commonly on skin, opportunistic pathogen
					Staphylococcus caprae	positive	commensal - commonly on skin, opportunistic pathogen
					Staphylococcus coagulase negative	positive	various
					Staphylococcus cohnii sp cohnii	positive	commensal - commonly on skin, opportunistic pathogen
					Staphylococcus epidermidis	positive	commensal - commonly on skin, opportunistic pathogen
					Staphylococcus gallinarum	positive	commensal - commonly on skin, rare evidence of pathogenicity
					Staphylococcus haemolyticus	positive	commensal - commonly on skin, opportunistic pathogen
					Staphylococcus hominis	positive	commensal - commonly on skin, opportunistic pathogen
					Staphylococcus intermedius	positive	mostly isolated from animals (pigeons, dogs, cats), rarely associated with human infections
					Staphylococcus lentus	positive	mostly isolated from animals (pigeons, dogs, cats), rarely associated with human infections
					Staphylococcus saprophyticus	positive	commensal, commonly associated to community-acquired infections of the urinary tract
					Staphylococcus schleiferi	positive	mostly isolated from animals (pigeons, dogs, cats), rarely associated with human infections
					Staphylococcus warneri	positive	commensal - commonly on skin, opportunistic pathogen
					Staphylococcus xylosus	positive	commensal - commonly on skin, opportunistic pathogen
		Lactobacillales	Enterococcaceae	Enterococcus	Enterococcus faecalis	positive	commensal, opportunistic pathogen
					Enterococcus faecium	positive	commensal, opportunistic pathogen
					Enterococcus raffinosus	positive	rarely isolated from clinical specimens, opportunistic pathogen
					Enterococcus_sp	positive	various
			Lactobacillaceae	Lactobacillus	Lactobacillus sp	positive	various
			Streptococcaceae	Streptococcus	Streptococcus agalactiae grB	positive	commensal, opportunistic pathogen
					Streptococcus anginosus	positive	commensal, opportunistic pathogen
					Streptococcus bovis I	positive	commensal, opportunistic pathogen
					Streptococcus bovis II	positive	commensal, opportunistic pathogen
					Streptococcus constellatus	positive	commensal, opportunistic pathogen
					Streptococcus dysgalactiae grC	positive	commensal, opportunistic pathogen
					Streptococcus gordonii	positive	not-commensal, but can colonize can tooth surfaces , opportunistic pathogen
					Streptococcus grC	positive	various
					Streptococcus mitis	positive	not-commensal, but can colonize can tooth surfaces , opportunistic pathogen
					Streptococcus mitis group	positive	not-commensal, but can colonize can tooth surfaces , opportunistic pathogen
					Streptococcus oralis	positive	commensal, opportunistic pathogen
					Streptococcus parasanguinis	positive	commensal, opportunistic pathogen
					Streptococcus pneumoniae	positive	commensal, opportunistic pathogen
					Streptococcus pyogenes grA	positive	not-commensal, pathogenic
					Streptococcus salivarius	positive	commensal, opportunistic pathogen
					Streptococcus sanguis	positive	commensal, opportunistic pathogen
					Streptococcus sobrinus	positive	not-commensal, but can colonize can tooth surfaces , opportunistic pathogen
Proteobacteria	Alphaproteobacteria	Rhizobiales	Brucellaceae	Ochrobactrum	Ochrobactrum anthropi	negative	not-commensal, rarely associated to pathogenicity
			Rhizobiaceae	Agrobacterium	Agrobacterium radiobacter	negative	not-commensal, environmenta, causal agent of crown gall disease
	Betaproteobacteria	Burkholderiales	Alcaligenaceae	Achromobacter	Achromobacter sp	negative	various
			Alcaligenaceae	Alcaligenes	Alcaligenes faecalis	negative	commensal, opportunistic pathogen
			Burkholderiaceae	Burkholderia	Burkolderia cepacia	negative	not-commensal, opportunistic pathogen
		Neisseriales	Neisseriaceae	Neisseria	Neisseria cinerea	negative	not-commensal, considered not pathogenic but sometimes isolated in association with infections caused by other microorganisms
	Gammaproteobacteria	Aeromonadales	Aeromonadaceae	Aeromonas	Aeromonas sp	negative	not-commensal, pathogenic
			Succinivibrionaceae	Anaerobiospirillum	Anaerobiospirillum sp	negative	commensal, opportunistic pathogen
		Enterobacterales	Enterobacteriaceae	Citrobacter	Citrobacter amalonaticus	negative	not-commensal, pathogenic
					Citrobacter braakii	negative	commensal, opportunistic pathogen
					Citrobacter freundii	negative	commensal, opportunistic pathogen
					Citrobacter koseri	negative	commensal, opportunistic pathogen
					Citrobacter youngae	negative	commensal, opportunistic pathogen
				Enterobacter	Enterobacter aerogenes	negative	commensal, opportunistic pathogen, infections are usually considered to have a nosocomial origin
					Enterobacter cloacae	negative	commensal, generally considered as safe
				Escherichia	Escherichia coli	negative	commensal, opportunistic pathogen
				Klebsiella	Klebsiella oxytoca	negative	not-commensal, opportunistic pathogen
					Klebsiella pneumoniae spp ozaenae	negative	commensal, opportunistic pathogen
					Klebsiella pneumoniae spp pneumoniae	negative	commensal, opportunistic pathogen
				Leclercia	Leclercia adecarboxylata	negative	commensal, opportunistic pathogen
				Salmonella	Salmonella sp	negative	not-commensal, pathogenic
				Shigella	Shigella dysenteriae	negative	not-commensal, pathogenic
			Erwiniaceae	Pantoea	Pantoea agglomerans	negative	commensal, opportunistic pathogen
			Hafniaceae	Hafnia	Hafnia alvei	negative	commensal, opportunistic pathogen
			Morganellaceae	Morganella	Morganella morganii	negative	commensal, opportunistic pathogen
				Proteus	Proteus mirabilis	negative	not-commensal, pathogenic
					Proteus vulgaris	negative	commensal, opportunistic pathogen
				Providencia	Providencia rettgeri	negative	not-commensal, opportunistic pathogen
					Providencia stuartii	negative	not-commensal, opportunistic pathogen
		Enterobacterales	Yersiniaceae	Serratia	Serratia fonticola	negative	not-commensal, considered not pathogenic but sometimes isolated in association with infections caused by other microorganisms
					Serratia liquefaciens	negative	not-commensal, considered not pathogenic but sometimes isolated in association with infections caused by other microorganisms
					Serratia marcescens	negative	not-commensal, environmental, opportunistic pathogen
		Pasteurellales	Pasteurellaceae	Haemophilus	Haemophilus influenzae	negative	not-commensal, environmental, pathogenic
		Pseudomonadales	Moraxellaceae	Acinetobacter	Acinetobacter baumanni	negative	not-commensal, environmental (usually nosocomial), opportunistic pathogen
					Acinetobacter_baumanii/calcoaceticus_complex	negative	not-commensal, environmental (usually nosocomial), opportunistic pathogen
					Acinetobacter lwoffii/haemolyticus	negative	commensal, opportunistic pathogen
			Pseudomonadaceae	Pseudomonas	Pseudomonas aeruginosa	negative	not-commensal, opportunistic pathogen
					Pseudomonas luteola	negative	obiquitous, opportunistic pathogen
					Pseudomonas putida	negative	commensal, opportunistic pathogen
					Pseudomonas sp	negative	various
					Pseudomonas stutzeri	negative	obiquitous, opportunistic pathogen
		Xanthomonadales	Xanthomonadaceae	Stenotrophomonas	Stenotrophomonas maltophilia	negative	not-commensal, rare, commonly ascribed to nosocomial diffusion

## Sheet: uncommon_Species
Species	source	Co-incident species	notes	type of infection	date of isolation	ward	possible common nosocomial origin
Staphylococcus intermedius	bladder catheter	Klebsiella pneumoniae,Staphylococcus hominis	the previous month, another infection caused by Staphylococcus aureus affected the patient, the sample was analyzed on the 8th of March of the same year.	nosocomial	2018-04-03	Internal Medicine		MEDICINA INTERNA RO
	catheter blood	none		nosocomial	2018-05-31	Oncology internal medicine	1	MED. INT 2 IND. EMATOLOGICO RO
	catheter blood	none		community-acquired	2018-05-31	Oncology internal medicine	1	MED. INT 2 IND. EMATOLOGICO RO
Staphylococcus lentus	blood	Staphylococcus hominis		nosocomial	2018-05-26	Oncology		ONCOLOGIA MEDICA RO
Staphylococcus schleiferi	catheter blood	Klebsiella_pneumoniae_spp_pneumoniae		nosocomial	2018-03-27	Internal Medicine		MEDICINA INTERNA RO
	blood	none		nosocomial	2018-06-17	Neurology		NEUROLOGIA – C.R.E.S.M. RO
	blood	none		nosocomial	2018-10-10	Internal Medicine		MEDICINA INTERNA RO
Ochrobactrum anthropi	blood	Staphylococcus aureus		nosocomial	2018-12-01	Physical medicine and rehabilitation		Degenza - S.C.D.O. Medicina Fisica e Riabilitativa III L
Agrobacterium radiobacter	catheter blood	none		nosocomial	2019-01-21	Oncology		ONCOLOGIA MEDICA RO
