# Supplementary material for: Antimicrobial Resistance, an Update from the Ward: Increased Incidence of New Potential Pathogens and Site of Infection-Specific Antibacterial Resistances
Source: Antibiotics (Basel). 2020 Sep 22;9(9):631. doi: 10.3390/antibiotics9090631 (PMC7558927; doi:10.3390/antibiotics9090631)
Supplement: Supplementary file 1 [file antibiotics-09-00631-s001.zip › supplementary materials/Table_A.3_antibiotics.xls]

## Sheet: antibiotics_vs_species
Antibiotic_class	Antibiotic_name	short_name	target
				Achromobacter_sp	Acinetobacter_baumanii	Acinetobacter_baumanii/calcoaceticus_complex	Acinetobacter_lwoffii/haemolyticus	Actinomyces_israelii	Aeromonas_sp	Agrobacterium_radiobacter	Alcaligenes_faecalis	Anaerobiospirillum_sp	Bacteroides_fragilis	Burkolderia_cepacia	Citrobacter_amalonaticus	Citrobacter_braakii	Citrobacter_freundii	Citrobacter_koseri	Citrobacter_youngae	Corynebacterium_amycolatum	Corynebacterium_amycolatum/minitissimum	Corynebacterium_jeikeium	Corynebacterium_matruchotii	Corynebacterium_urealyticum	Enterobacter_aerogenes	Enterobacter_cloacae	Enterococcus_faecalis	Enterococcus_faecium	Enterococcus_raffinosus	Enterococcus_sp	Escherichia_coli	Haemophilus_influenzae	Hafnia_alvei	Klebsiella_oxytoca	Klebsiella_pneumoniae_spp_ozaenae	Klebsiella_pneumoniae_spp_pneumoniae	Lactobacillus_sp	Leclercia_adenocarboxylata	Listeria_monocytogenes	Listeria_sp	Morganella_morganii	Neisseria_cinerea	Ochrobactrum_anthropi	Pantoea_agglomerans	Proteus_mirabilis	Proteus_vulgaris	Providencia_rettgeri	Providencia_stuartii	Pseudomonas_aeruginosa
Aminoglycosides	Amikacin	AN	Protein synthesis (by irreversibly binding to the bacterial 30S ribosomal subunit. leading to interference with translational initiation complex, misreading of mRNA)	yes	yes	yes	yes	0	0	yes	yes	yes	0	0	yes	yes	yes	yes	0	0	0	0	0	0	yes	yes	0	yes	0	0	yes	0	yes	yes	yes	yes	0	yes	0	0	yes	0	yes	yes	yes	yes	yes	yes	yes
	Gentamicin	GM	Protein synthesis (by irreversibly binding to the bacterial 30S ribosomal subunit. leading to interference with translational initiation complex, misreading of mRNA)	yes	yes	yes	yes	0	0	yes	yes	yes	0	0	yes	yes	yes	yes	yes	yes	yes	yes	yes	yes	yes	yes	0	yes	0	0	yes	0	yes	yes	yes	yes	0	yes	0	0	yes	0	yes	yes	yes	yes	yes	yes	yes
	Tobramycin	NN	Protein synthesis (by irreversibly binding to the bacterial 30S ribosomal subunit. leading to interference with translational initiation complex, misreading of mRNA)	yes	yes	yes	yes	0	0	0	yes	0	0	0	yes	yes	yes	yes	yes	0	0	0	0	0	yes	yes	0	0	0	0	yes	0	yes	yes	yes	yes	0	yes	0	0	yes	0	yes	yes	yes	yes	yes	yes	yes
	High dosage gentamicin	GM5	Protein synthesis (by irreversibly binding to the bacterial 30S ribosomal subunit. leading to interference with translational initiation complex, misreading of mRNA)	0	0	0	0	0	0	0	0	0	0	0	0	0	0	0	0	0	0	0	0	0	0	0	yes	yes	0	yes	0	0	0	0	0	0	0	0	0	0	0	0	0	0	0	0	0	0	0
Association	Piperacillin-tazobactam	PTA		yes	0	0	0	yes	0	yes	yes	yes	yes	0	yes	yes	yes	yes	yes	0	0	0	0	0	yes	yes	0	0	0	0	yes	0	yes	yes	yes	yes	yes	yes	0	0	yes	0	yes	yes	yes	yes	yes	yes	yes
	Trimethoprim/sulfamethoxazole	SXT		0	yes	yes	yes	0	yes	0	0	yes	0	0	yes	yes	yes	yes	yes	0	0	0	0	0	yes	yes	yes	yes	yes	yes	yes	yes	yes	yes	yes	yes	0	yes	yes	yes	yes	0	0	yes	yes	yes	yes	yes	yes
Carbapenems	Ertapenem	ETP	Cell wall synthesis (by binding to penicillin binding proteins (PBPs) located on the bacterial cell wall, thereby inhibiting the final transpeptidation step in the synthesis of peptidoglycan)	0	0	0	0	0	0	0	0	0	0	yes	yes	yes	yes	yes	yes	0	0	0	0	0	yes	yes	0	0	0	0	yes	0	yes	yes	yes	yes	0	yes	0	0	yes	0	0	yes	yes	yes	yes	yes	yes
	Imipenem	IPM	Cell wall synthesis (by binding to penicillin-binding proteins (PBPs) located on the inner membrane of the bacterial cell wall. Inactivation of PBPs interferes with the cross-linkage of peptidoglycan chains necessary for bacterial cell wall strength and rigidity)	yes	yes	yes	yes	yes	0	yes	yes	yes	yes	0	yes	yes	yes	yes	yes	0	0	0	0	0	yes	yes	yes	yes	yes	yes	yes	yes	yes	yes	yes	yes	yes	yes	0	0	yes	0	yes	0	0	yes	yes	yes	yes
	Meropenem	MEM	Cell wall synthesis (by binding to penicillin binding proteins (PBPs) located on the bacterial cell wall, thereby inhibiting the final transpeptidation step in the synthesis of peptidoglycan)	0	yes	yes	yes	0	0	yes	0	yes	0	0	yes	yes	yes	yes	0	0	0	0	0	0	yes	yes	0	yes	0	0	yes	yes	yes	yes	yes	yes	0	yes	0	yes	yes	0	yes	yes	yes	yes	0	yes	yes
Carboxiylic acid	Mupirocin	MUH	Protein synthesis (by binding to isoleucyl t-RNA synthetase)	0	0	0	0	0	0	0	0	0	0	0	0	0	0	0	0	0	0	0	0	0	0	0	0	0	0	0	0	0	0	0	0	0	0	0	0	0	0	0	0	0	0	0	0	0	0
Cephalosporin	Ceftazidime	CAZ	Protein synthesis (by binding to bacterial isoleucyl tRNA synthase)	yes	0	0	0	0	yes	0	yes	yes	0	0	yes	0	0	yes	yes	0	0	0	0	0	yes	yes	0	0	0	0	yes	0	0	yes	yes	yes	0	0	0	0	yes	0	yes	yes	yes	yes	0	yes	yes
	Cefixime	CFM	Cell wall synthesis (by inhibiting peptidoglican synthesis)	0	0	0	0	0	0	0	0	0	0	0	0	0	0	0	yes	0	0	0	0	0	0	yes	0	0	0	0	yes	0	0	yes	0	yes	0	0	0	0	0	0	0	0	yes	0	0	yes	0
	Ceftriaxone	CRO	Cell wall synthesis	0	0	0	0	0	0	0	0	0	0	0	0	0	0	yes	0	0	0	0	0	0	yes	yes	0	0	0	0	yes	0	0	0	yes	yes	0	0	0	0	yes	0	0	0	yes	0	0	yes	0
	Cefotaxime	CTX	Cell wall synthesis	0	0	0	0	yes	0	0	0	yes	0	0	yes	yes	yes	yes	yes	0	0	0	0	0	yes	yes	yes	yes	0	0	yes	0	yes	yes	yes	yes	0	yes	0	0	yes	0	0	yes	yes	yes	yes	yes	yes
	Cefuroxime	CXM	Cell wall synthesis	0	0	0	0	0	0	yes	0	0	0	0	0	0	0	0	0	0	0	0	0	0	yes	0	yes	yes	0	0	yes	yes	0	yes	yes	yes	0	0	0	0	0	0	0	0	yes	0	0	0	yes
	Cefepime	FEP	Cell wall synthesis	yes	0	0	0	0	yes	yes	yes	yes	0	0	yes	yes	yes	yes	yes	0	0	0	0	0	yes	yes	yes	yes	0	0	yes	yes	yes	yes	yes	yes	0	yes	0	0	yes	0	yes	yes	yes	yes	yes	yes	yes
Fluoroquinolones	Ciprofloxacin	CIP	DNA duplication (by inhibiting the ligase activity of the type II topoisomerases, gyrase, and topoisomerase IV)	yes	yes	yes	yes	0	yes	yes	yes	yes	0	0	yes	yes	yes	yes	yes	yes	yes	yes	yes	yes	yes	yes	yes	yes	0	0	yes	yes	yes	yes	yes	yes	0	yes	yes	0	yes	yes	yes	yes	yes	yes	yes	yes	yes
	Levofloxacin	LVX	DNA duplication (by inhibiting the ligase activity of the type II topoisomerases, gyrase, and topoisomerase IV)	yes	yes	yes	yes	0	yes	yes	yes	yes	0	0	yes	yes	yes	yes	0	0	0	0	0	0	yes	yes	0	0	yes	0	yes	yes	yes	yes	yes	yes	0	yes	0	0	yes	0	yes	yes	yes	yes	yes	yes	yes
	Moxifloxacin	MXF	DNA duplication (by inhibiting the ligase activity of the type II topoisomerases, gyrase, and topoisomerase IV)	0	0	0	0	yes	0	0	0	yes	0	0	0	0	0	0	0	yes	0	yes	yes	yes	0	0	0	0	0	0	0	0	0	0	0	0	0	0	yes	0	0	0	0	0	0	0	0	0	0
Glycylcyclines	Tigecycline	TGC	Protein synthesis (by binding to the 30S ribosomal subunit of bacteria and thereby blocking the interaction of aminoacyl-tRNA with the A site of the ribosome)	0	0	0	0	0	0	0	0	0	0	yes	0	yes	yes	yes	yes	0	0	0	0	0	yes	yes	yes	0	0	0	yes	0	yes	yes	yes	yes	0	yes	0	0	yes	0	0	yes	yes	yes	yes	yes	yes
Glycopeptides	Teicoplanin	TEC	Cell wall synthesis	0	0	0	0	0	0	0	0	0	0	0	0	0	0	0	0	0	0	0	0	0	0	0	yes	yes	yes	yes	0	0	0	0	0	0	0	0	0	0	0	0	0	0	0	0	0	0	0
	Vancomycin	VA	Cell wall synthesis	0	0	0	0	0	0	0	0	0	0	0	0	0	0	0	0	0	0	0	0	0	0	0	yes	0	0	yes	0	0	0	0	0	0	0	0	0	0	0	0	0	0	0	0	0	0	0
Lincosamides	Clindamycin	CC	Protein synthesis (by binding close to the peptidyl transferase center on the 23S portion of the 50S subunit of bacterial ribosomes)	0	0	0	0	0	0	0	0	0	0	0	0	0	0	0	0	0	0	yes	yes	yes	0	0	yes	0	0	0	0	0	0	0	0	0	0	0	0	0	0	0	0	0	0	0	0	0	0
	Cefalexin	CN	Protein synthesis (by binding close to the peptidyl transferase center on the 23S portion of the 50S subunit of bacterial ribosomes)	0	0	0	0	0	0	0	0	0	0	0	0	0	0	0	yes	0	0	0	0	0	0	yes	0	0	0	0	yes	0	0	yes	0	yes	0	0	0	0	0	0	0	0	yes	0	0	yes	0
Lipopeptides	Daptomycin	DAP	Cell membrane function (by altering the curvature of the membrane and creating holes that leak ions)	0	0	0	0	0	0	0	0	0	0	0	0	0	0	0	0	0	0	0	0	0	0	0	0	0	0	0	0	0	0	0	0	0	0	0	0	0	0	0	0	0	0	0	0	0	0
Macrolides	Erythromycin	E	Protein synthesis (by binding to the 50S subunit of the bacterial ribosome)	0	0	0	0	0	0	0	0	0	0	0	0	0	0	0	0	0	0	0	0	0	0	0	yes	0	0	0	0	0	0	0	0	0	0	0	0	0	0	0	0	0	0	0	0	0	0
Aminopecillins	Amoxicillin	AMO	Cell wall synthesis (by inactivating penicillin-binding proteins (PBPs) located on the inner membrane of the bacterial cell wall. Inactivation of PBPs interferes with the cross-linkage of peptidoglycan chains necessary for bacterial cell wall strength and rigidity)	0	0	0	0	0	0	0	0	0	0	0	0	0	0	0	0	0	0	0	0	0	0	0	0	yes	0	0	0	0	0	0	0	0	0	0	0	0	0	0	0	0	0	0	0	0	0
Nitrofuran	Nitrofurantoin	FM	Its reactive intermediates target ribosomal proteins, DNA, respiration, pyruvate metabolism and other macromolecules within the cell	0	0	0	0	0	0	0	0	0	0	0	0	0	0	0	0	0	0	0	0	0	0	0	yes	0	0	0	yes	0	0	0	0	0	0	0	0	0	0	0	0	0	0	0	0	0	0
Oxazolidinones	Linezolid	LNZ	Protein synthesis	0	0	0	0	0	0	0	0	0	0	0	0	0	0	0	0	0	0	yes	yes	yes	0	0	yes	yes	yes	yes	0	0	0	0	0	0	0	0	0	0	0	0	0	0	0	0	0	0	0
	Fusidic acid	FA	Protein synthesis (by preventing the turnover of elongation factor G (EF-G) from the ribosome)	0	0	0	0	0	0	0	0	0	0	0	0	0	0	0	0	0	0	0	0	0	0	0	yes	0	0	0	0	0	0	0	0	0	0	0	0	0	0	0	0	0	0	0	0	0	0
Fosfomycins	Fosfomycin	FF	Cell wall synthesis (by binding to and inactivating the enzyme enolpyruvate transferase)	0	0	0	0	0	0	0	0	0	0	0	yes	yes	yes	yes	yes	0	0	0	0	0	yes	yes	0	0	0	0	yes	0	yes	yes	yes	yes	0	yes	0	0	yes	0	0	yes	yes	yes	yes	yes	yes
	Trimethoprim	TMP	DNA synthesis (by binding to dihydrofolate reductase, blocking the production of tetrahydrofolic acid from dihydrofolic acid)	0	0	0	0	0	0	0	0	0	0	0	0	0	0	0	0	0	0	0	0	0	0	0	0	0	0	0	0	0	0	0	0	0	0	0	0	0	0	0	0	0	0	0	0	0	0
Penicillins	Ampicillin	AM	Cell wall synthesis	0	0	0	0	0	0	0	0	yes	0	0	yes	yes	yes	yes	yes	0	0	0	0	0	yes	yes	yes	yes	yes	yes	yes	0	yes	yes	yes	yes	0	yes	0	0	yes	0	0	yes	yes	yes	yes	yes	yes
	Amoxicillin-Clavulanate	AXC	Cell wall synthesis	yes	0	0	0	yes	0	yes	0	yes	yes	0	yes	0	0	yes	yes	0	0	0	0	0	yes	yes	0	0	0	0	yes	0	0	yes	0	yes	yes	0	0	0	yes	0	0	yes	yes	yes	0	yes	yes
	Aztreonam	AZT	Cell wall synthesis	0	0	0	0	0	0	yes	0	yes	0	0	0	yes	yes	yes	0	0	0	0	0	0	yes	yes	0	0	0	0	yes	0	yes	yes	yes	yes	0	yes	0	0	yes	0	0	0	yes	0	yes	yes	yes
	Oxacillin	OX	Cell wall synthesis	0	0	0	0	0	0	0	0	0	0	0	0	0	0	0	0	0	0	0	0	0	0	0	0	0	0	0	0	0	0	0	0	0	0	0	0	0	0	0	0	0	0	0	0	0	0
	Penicillin G	P	Cell wall synthesis	0	0	0	0	0	0	0	0	0	0	0	0	0	0	0	0	0	0	yes	yes	yes	0	0	0	0	0	0	0	0	0	0	0	0	0	0	0	0	0	0	0	0	0	0	0	0	0
	Piperacillin	PIP	Cell wall synthesis	yes	0	0	0	yes	0	0	yes	yes	yes	yes	yes	yes	yes	yes	0	0	0	0	0	0	yes	yes	0	0	0	0	yes	0	yes	yes	yes	yes	yes	yes	0	0	0	0	yes	yes	yes	yes	yes	yes	yes
Polymyxins	Colistin	CL	Outer membrane (by displacing magnesium and calcium bacterial counter ions in the lipopolysaccharide)	yes	0	0	0	0	0	0	0	yes	0	0	0	yes	0	0	0	0	0	0	0	0	0	yes	0	0	0	0	yes	0	yes	0	0	yes	0	0	0	0	yes	0	yes	0	yes	yes	yes	yes	yes
Rifamycins	Rifampicin	RA	RNA synthesis (by inhibiting the EC 2.7.7.6 RNA polymerase)	0	0	0	0	0	0	0	0	0	0	0	0	0	0	0	0	0	0	yes	0	yes	0	0	0	0	0	0	0	0	0	0	0	0	0	0	0	0	0	0	0	0	0	0	0	0	0
Tetracyclines	Tetracycline	TE	Protein synthesis (by binding to the 30S ribosomal subunis and interfering with the binding of aminoacyl-tRNA to the mRNA-ribosome complex)	0	0	0	0	0	0	0	0	0	0	0	0	0	0	0	0	0	0	yes	yes	yes	0	0	0	0	0	0	0	0	0	0	0	0	0	0	0	0	0	0	0	0	0	0	0	0	0
[truncated: 43 more columns]

## Sheet: breakpoints
						Aminoglycosides										Association						Carbapenems										Carboxiylic acid		Cephalosporin												Fluoroquinolones
Phylum	Class	Order	Family	Genus	microorganism	Amikacin (mg/L)		Gentamicin (mg/L)		Tobramycin (mg/L)				High dosage gentamicin (mg/L)		Piperacillin-tazobactam (mg/L)				Trimethoprim/sulfamethoxazole (mg/L)		Ertapenem (mg/L)				Imipenem (mg/L)				Meropenem (mg/L)		Mupirocin (mg/L)		Ceftazidime (mg/L)		Cefixime (mg/L)		Ceftriaxone (mg/L)		Cefotaxime (mg/L)		Cefuroxime (mg/L)		Cefepime (mg/L)		Ciprofloxacin (mg/L)
						2018 & 2019		2018		2018		2019		2019		2018		2019		2018		2018		2019		2018		2019		2018 & 2019		2018	2019	2018 & 2019		2018		2018 & 2019		2018 & 2019		2018 & 2019		2018 & 2019		2018		2019
						S <=	R >	S <=	R >	S <=	R >	S <=	R >	S <=	R >	S <=	R >	S <=	R >	S <=	R >	S <=	R >	S <=	R >	S <=	R >	S <=	R >	S <=	R >			S <=	R >	S <=	R >	S <=	R >	S <=	R >	S <=	R >	S <=	R >	S <=	R >	S <=	R >
Actinobacteria	Actinobacteria	Actinomycetales	Actinomycetaceae	Actinomyces	Actinomyces_israelii
		Corynebacteriales	Corynebacteriaceae	Corynebacterium	Corynebacterium_amycolatum	na	na	1	1	na	na	na	na	1	1	na	na	na	na	na	na	na	na	na	na	na	na	na	na	na	na			na	na	na	na	na	na	na	na	na	na	na	na	1	1	1	1
					Corynebacterium_amycolatum/minitissimum
					Corynebacterium_jeikeium
					Corynebacterium_matruchotii
					Corynebacterium_urealyticum
Bacteroidetes	Bacteroidia	Bacteroidales	Bacteroidaceae	Bacteroides	Bacteroides_fragilis	na	na	na	na	na	na	na	na	na	na	84	164	84	164	na	na	1	1	0.5	0.5	2	8	2	4	2	8			na	na	na	na	na	na	na	na	na	na	na	na	na	na	na	na
Firmicutes	Bacilli	Bacillales	Listeriaceae	Listeria	Listeria_monocytogenes	na	na	na	na	na	na	na	na	na	na	na	na	na	na	00:06:00	00:06:00	na	na	na	na	na	na	na	na	00:25:00	00:25:00	na	na	na	na	na	na	na	na	na	na	na	na	na	na	na	na	na	na
			Listeriaceae		Listeria_sp
			Staphylococcaceae	Staphylococcus	Staphylococcus_aureus	8	16	1	1	1	1	1	1	1	1	0	0	0	0	2	4	na	na	na	na	na	na	na	na	na	na			na	na	na	na	na	na	na	na	na	na	na	na	1	1	1	1
					Staphylococcus_auricularis
					Staphylococcus_capitis
					Staphylococcus_caprae
					Staphylococcus_coag_negative
					Staphylococcus_cohnii_sp_cohnii
					Staphylococcus_epidermidis
					Staphylococcus_gallinarum
					Staphylococcus_haemolyticus
					Staphylococcus_hominis
					Staphylococcus_intermedius
					Staphylococcus_lentus
					Staphylococcus_saprophyticus
					Staphylococcus_schleiferi
					Staphylococcus_warneri
					Staphylococcus_xylosus
		Lactobacillales	Enterococcaceae	Enterococcus	Enterococcus_faecalis	128	128	128	128	128	128	128	128	128	128	4	82	4	82	IE	IE	na	na	na	na	4	8	4	8	na	na			na	na	na	na	na	na	na	na	na	na	na	na	4	4	4	4
					Enterococcus_faecium
					Enterococcus_raffinosus
					Enterococcus_sp
			Lactobacillaceae	Lactobacillus	Lactobacillus_sp
			Streptococcaceae	Streptococcus	Streptococcus_pyogenes_grA	na	na	na	na	na	na	na	na	na	na	na	na	na	na	1	2	na	na	na	na	na	na	na	na	na	na			na	na	na	na	na	na	na	na	na	na	na	na	na	na	na	na
					Streptococcus_agalactiae_grB
					Streptococcus_dysgalactiae_grC
					Streptococcus_grC
					Streptococcus_bovis_I	na	na	na	na	na	na	na	na	na	na	na	na	na	na	na	na	0.5	0.5	0.5	0.5	2	2	2	2	2	2			na	na	na	na	0.5	0.5	0.5	0.5	0.5	0.5	0.5	0.5	na	na	na	na
					Streptococcus_bovis_II
					Streptococcus_constellatus
					Streptococcus_gordonii
					Streptococcus_anginosus
					Streptococcus_mitis
					Streptococcus_mitis_group
					Streptococcus_oralis
					Streptococcus_parasanguinis
					Streptococcus_sobrinus
					Streptococcus_salivarius
					Streptococcus_sanguis
					Streptococcus_pneumoniae	na	na	na	na	na	na	na	na	na	na	na	na	na	na	1	2	0.5	0.5	0.5	0.5	2	2	2	2	2	2			na	na	na	na	0.5	2	0.5	2	0.5	1	1	2	na	na	na	na
Proteobacteria	Alphaproteobacteria	Rhizobiales	Brucellaceae	Ochrobactrum	Ochrobactrum_anthropi
			Rhizobiaceae	Agrobacterium	Agrobacterium_radiobacter
	Betaproteobacteria	Burkholderiales	Alcaligenaceae	Achromobacter	Achromobacter_sp
			Alcaligenaceae	Alcaligenes	Alcaligenes_faecalis
			Burkholderiaceae	Burkholderia	Burkolderia_cepacia
		Neisseriales	Neisseriaceae	Neisseria	Neisseria_cinerea
	Gammaproteobacteria	Aeromonadales	Aeromonadaceae	Aeromonas	Aeromonas_sp	na	na	na	na	na	na	na	na	na	na	na	na	na	na	2	4	na	na	na	na	na	na	na	na	na	na	na	na	1	4	na	na	na	na	na	na	na	na	1	4	00:25:00	0.5	00:25:00	0.5
			Succinivibrionaceae	Anaerobiospirillum	Anaerobiospirillum_sp
		Enterobacterales	Enterobacteriaceae	Citrobacter	Citrobacter_amalonaticus	8	16	2	4	2	4	2	4	2	4	84	164	84	164	2	4	0.5	1	0.5	0.5	2	8	2	4	2	8	na	na	1	4	1	1	1	2	1	2	8	8	1	4	00:25:00	00:25:00	0.5	0.5
					Citrobacter_braakii
					Citrobacter_freundii
					Citrobacter_koseri
					Citrobacter_youngae
				Enterobacter	Enterobacter_aerogenes
					Enterobacter_cloacae
				Escherichia	Escherichia_coli
				Klebsiella	Klebsiella_oxytoca
					Klebsiella_pneumoniae_spp_ozaenae
					Klebsiella_pneumoniae_spp_pneumoniae
				Leclercia	Leclercia_adenocarboxylata
				Salmonella	Salmonella_sp
				Shigella	Shigella_dysenteriae
			Erwiniaceae	Pantoea	Pantoea_agglomerans
			Hafniaceae	Hafnia	Hafnia_alvei
			Morganellaceae	Morganella	Morganella_morganii																							02:05:00	4
				Proteus	Proteus_mirabilis
					Proteus_vulgaris
				Providencia	Providencia_rettgeri
					Providencia_stuartii
		Enterobacterales	Yersiniaceae	Serratia	Serratia_fonticola
					Serratia_liquefaciens
					Serratia_marcescens
		Pasteurellales	Pasteurellaceae	Haemophilus	Haemophilus_influenzae	IE	IE	IE	IE	IE	IE	IE	IE	IE	IE	IE	IE	0.256	0.256	0.5	1	0.5	0.5	0.5	0.5	2	2	2	2	2	2	na	na	na	na	0.125	0.125	0.125	0.125	0.125	0.125	1	2	00:25:00	00:25:00	0.06	0.06	0.06	0.06
		Pseudomonadales	Moraxellaceae	Acinetobacter	Acinetobacter_baumanii	8	16	4	4	4	4	4	4	4	4	IE	IE	IE	IE	2	4	na	na	na	na	2	8	2	4	2	8	na	na	na	na	na	na	na	na	na	na	na	na	na	na	1	1	00:06:00	1
					Acinetobacter_baumanii/calcoaceticus_complex
					Acinetobacter_lwoffii/haemolyticus
			Pseudomonadaceae	Pseudomonas	Pseudomonas_aeruginosa	8	16	2	4	2	4	4	4	4	4	84	164	161	161	na	na	na	na	na	na	4	8	4	4	2	8	na	na	8	8	na	na	na	na	na	na	na	na	8	8	0.5	0.5	0.5	0.5
					Pseudomonas_luteola
					Pseudomonas_putida
					Pseudomonas_sp
					Pseudomonas_stutzeri
		Xanthomonadales	Xanthomonadaceae	Stenotrophomonas	Stenotrophomonas_maltophila	na	na	na	na	na	na	na	na	na	na	na	na	na	na	4	4	na	na	na	na	na	na	na	na	na	na	na	na	na	na	na	na	na	na	na	na	na	na	na	na	na	na	na	na
[truncated: 62 more columns]
