# Supplementary material for: Antimicrobial Resistance, an Update from the Ward: Increased Incidence of New Potential Pathogens and Site of Infection-Specific Antibacterial Resistances
Source: Antibiotics (Basel). 2020 Sep 22;9(9):631. doi: 10.3390/antibiotics9090631 (PMC7558927; doi:10.3390/antibiotics9090631)
Supplement: Supplementary file 1 [file antibiotics-09-00631-s001.zip › supplementary materials/Table_A.4_Resistances_by_groups_tests.xlsx]

## Sheet: README
Acronym	Drug class	Drug name
AN	Aminoglycoside	Amikacin
GM		Gentamicin
GM5		high dosage gentamicin
NN		Tobramycin
PTA	Association	Piperacillin-tazobactam
SXT		Trimethoprim/sulfamethoxazole
ETP	Carbapenem	Ertapenem
IPM		Imipenem
MEM		Meropenem
MUH	Carboxiylic acid	Mupirocin
CAZ	Cephalosporin	Ceftazidime
CFM		Cefixime
CRO		Ceftriaxone
CTX		Cefotaxime
CXM		Cefuroxime
FEP		Cefepime
CIP	Fluoroquinolone	Ciprofloxacin
LVX		Levofloxacin
MXF		Moxifloxacin
TGC	Glycylcycline	Tigecycline
TEC	Glycopeptide	Teicoplanin
VA		Vancomycin
CC	LINCOSAMIDE	Clindamycine
CN		Cefalexine
DAP	Lipopeptide	Daptomycin
E	Macrolide	Erythromycin
AMO	Aminopecillin	Amoxicillin
FM	Nitrofurans	Nitrofurantoin
unknown	NA	unknown
LNZ	Oxazolidinone	Linezolid
FA	OTHERS	Fusidic acid
FF		Fosfomycin
TMP		Trimetoprim
AM	Penicillin	Ampicillin
AXC		Amoxicillin-Clavulanate
AZT		Aztreonam
OX		Oxacillin
P		Penicillin G
PIP		Piperacillin
CL	Polymyxin	Colistin
RA	Ansamycin	Rifampicin
TE	Tetracycline	Tetracycline

## Sheet: Resistances_by_groups_tests
cathegory_of_comparison	group1	group2	drug	pvalue	fdr
year	2019	2018	AM	0.110772	1
year	2018	2019	CC	0.0249402	0.997608
year	2018	2019	AMO	1	1
year	2018	2019	AN	0.282173	1
year	2018	2019	AXC	0.353639	1
year	2018	2019	AZT	0.088787	1
year	2018	2019	CAZ	0.544518	1
year	2018	2019	CFM	0.202467	1
year	2018	2019	CIP	0.856308	1
year	2018	2019	CL	0.204805	1
year	2018	2019	CN	0.646457	1
year	2018	2019	CRO	0.730988	1
year	2018	2019	CTX	0.486528	1
year	2018	2019	CXM	0.5853	1
year	2018	2019	DAP	0.672604	1
year	2018	2019	E	0.130852	1
year	2018	2019	ETP	0.0512428	1
year	2018	2019	FA	0.525481	1
year	2018	2019	FEP	0.232266	1
year	2018	2019	FF	0.900772	1
year	2018	2019	FM	1	1
year	2018	2019	GM	0.25605	1
year	2018	2019	GM5	0.515381	1
year	2018	2019	IPM	0.687369	1
year	2018	2019	LNZ	0.846806	1
year	2018	2019	LVX	0.37312	1
year	2018	2019	MEM	0.214182	1
year	2018	2019	MUH	0.0918238	1
year	2018	2019	MXF	0.700589	1
year	2018	2019	NN	0.228148	1
year	2018	2019	OX	0.660889	1
year	2018	2019	P	0.365204	1
year	2018	2019	PIP	0.072323	1
year	2018	2019	PTA	0.455817	1
year	2018	2019	RA	0.0621626	1
year	2018	2019	SXT	0.293308	1
year	2018	2019	TE	0.474919	1
year	2018	2019	TEC	0.328283	1
year	2018	2019	TGC	0.450705	1
year	2018	2019	VA	0.305202	1
source	drawn_blood	catheter_blood	AM	5.51593e-05	0.0107009
source	drawn_blood	catheter_blood	CIP	3.81825e-06	0.000748378
source	drawn_blood	catheter_blood	GM	5.58742e-05	0.0107837
source	drawn_blood	catheter_blood	MXF	4.63443e-07	9.26887e-05
source	drawn_blood	catheter_blood	IPM	0.00074619	0.14103
source	drawn_blood	catheter_blood	FF	0.00254129	0.463344
source	drawn_blood	catheter_blood	AN	0.00586207	1
source	drawn_blood	catheter_blood	PTA	0.0101189	1
source	drawn_blood	catheter_blood	LVX	0.0133971	1
source	drawn_blood	catheter_blood	MEM	0.0159896	1
source	drawn_blood	catheter_blood	ETP	0.0322779	1
source	drawn_blood	catheter_blood	SXT	0.0328802	1
source	drawn_blood	catheter_blood	CAZ	0.0378406	1
source	drawn_blood	catheter_blood	AXC	0.086474	1
source	drawn_blood	catheter_blood	FEP	0.112339	1
source	drawn_blood	catheter_blood	CTX	0.112509	1
source	drawn_blood	catheter_blood	AZT	0.227016	1
source	drawn_blood	catheter_blood	NN	0.238433	1
source	drawn_blood	catheter_blood	CXM	0.326196	1
source	drawn_blood	catheter_blood	PIP	0.5538	1
source	drawn_blood	catheter_blood	CL	0.763679	1
source	drawn_blood	bladder_catheter	SXT	1.68848e-06	0.000334318
source	drawn_blood	bladder_catheter	AN	0.000698837	0.132779
source	drawn_blood	bladder_catheter	AM	0.00285341	0.516467
source	drawn_blood	bladder_catheter	LVX	0.00388039	0.69847
source	drawn_blood	bladder_catheter	CTX	0.00666452	1
source	drawn_blood	bladder_catheter	ETP	0.0123957	1
source	drawn_blood	bladder_catheter	PTA	0.036116	1
source	drawn_blood	bladder_catheter	NN	0.0377859	1
source	drawn_blood	bladder_catheter	FEP	0.0486875	1
source	drawn_blood	bladder_catheter	CIP	0.0634147	1
source	drawn_blood	bladder_catheter	CAZ	0.0728271	1
source	drawn_blood	bladder_catheter	MEM	0.0894853	1
source	drawn_blood	bladder_catheter	CXM	0.114003	1
source	drawn_blood	bladder_catheter	AZT	0.12663	1
source	drawn_blood	bladder_catheter	IPM	0.130158	1
source	drawn_blood	bladder_catheter	PIP	0.147233	1
source	drawn_blood	bladder_catheter	FF	0.310952	1
source	drawn_blood	bladder_catheter	CL	0.349271	1
source	drawn_blood	bladder_catheter	MXF	0.621357	1
source	drawn_blood	bladder_catheter	AXC	0.662987	1
source	drawn_blood	bladder_catheter	GM	0.934161	1
source	catheter_blood	bladder_catheter	AM	1.1414e-06	0.000227138
source	catheter_blood	bladder_catheter	FF	5.6849e-06	0.00110856
source	catheter_blood	bladder_catheter	TGC	2.53362e-06	0.000499123
source	catheter_blood	bladder_catheter	SXT	0.00166886	0.312077
source	catheter_blood	bladder_catheter	GM	0.00229532	0.426929
source	catheter_blood	bladder_catheter	CIP	0.00253194	0.463344
source	catheter_blood	bladder_catheter	IPM	0.00848658	1
source	catheter_blood	bladder_catheter	GM5	0.0733219	1
source	catheter_blood	bladder_catheter	PIP	0.0896793	1
source	catheter_blood	bladder_catheter	LNZ	0.121752	1
source	catheter_blood	bladder_catheter	P	0.149792	1
source	catheter_blood	bladder_catheter	MXF	0.190036	1
source	catheter_blood	bladder_catheter	CL	0.209317	1
source	catheter_blood	bladder_catheter	DAP	0.21096	1
source	catheter_blood	bladder_catheter	CRO	0.231378	1
source	catheter_blood	bladder_catheter	MEM	0.250169	1
source	catheter_blood	bladder_catheter	AXC	0.271594	1
source	catheter_blood	bladder_catheter	E	0.303813	1
source	catheter_blood	bladder_catheter	AMO	0.355611	1
source	catheter_blood	bladder_catheter	PTA	0.376228	1
source	catheter_blood	bladder_catheter	CC	0.529672	1
source	catheter_blood	bladder_catheter	NN	0.539148	1
source	catheter_blood	bladder_catheter	RA	0.57913	1
source	catheter_blood	bladder_catheter	CTX	0.580438	1
source	catheter_blood	bladder_catheter	VA	0.614695	1
source	catheter_blood	bladder_catheter	FEP	0.629965	1
source	catheter_blood	bladder_catheter	TEC	0.637427	1
source	catheter_blood	bladder_catheter	AN	0.657494	1
source	catheter_blood	bladder_catheter	MUH	0.681519	1
source	catheter_blood	bladder_catheter	TE	0.683775	1
source	catheter_blood	bladder_catheter	OX	0.724742	1
source	catheter_blood	bladder_catheter	AZT	0.773254	1
source	catheter_blood	bladder_catheter	CAZ	0.855139	1
source	catheter_blood	bladder_catheter	FA	0.935002	1
source	catheter_blood	bladder_catheter	ETP	0.953044	1
source	catheter_blood	bladder_catheter	CXM	1	1
source	catheter_blood	bladder_catheter	LVX	1	1
source	drawn_blood	ureteral_catheter	SXT	7.25127e-05	0.0139224
source	drawn_blood	ureteral_catheter	FF	0.00450777	0.806891
source	drawn_blood	ureteral_catheter	CIP	0.0382697	1
source	drawn_blood	ureteral_catheter	CAZ	0.0479636	1
source	drawn_blood	ureteral_catheter	IPM	0.0493722	1
source	drawn_blood	ureteral_catheter	PIP	0.0555674	1
source	drawn_blood	ureteral_catheter	CTX	0.0609727	1
source	drawn_blood	ureteral_catheter	CXM	0.0722146	1
source	drawn_blood	ureteral_catheter	FEP	0.0836836	1
source	drawn_blood	ureteral_catheter	MXF	0.109804	1
source	drawn_blood	ureteral_catheter	AXC	0.209482	1
source	drawn_blood	ureteral_catheter	ETP	0.263244	1
source	drawn_blood	ureteral_catheter	NN	0.373661	1
source	drawn_blood	ureteral_catheter	LVX	0.491466	1
source	drawn_blood	ureteral_catheter	AM	0.604151	1
source	drawn_blood	ureteral_catheter	PTA	0.669727	1
source	drawn_blood	ureteral_catheter	AN	0.72365	1
source	drawn_blood	ureteral_catheter	CL	0.844911	1
source	drawn_blood	ureteral_catheter	MEM	0.874434	1
source	drawn_blood	ureteral_catheter	GM	0.982576	1
source	drawn_blood	ureteral_catheter	AZT	1	1
source	catheter_blood	ureteral_catheter	SXT	0.000337202	0.0644056
source	catheter_blood	ureteral_catheter	FF	0.001446	0.271849
source	catheter_blood	ureteral_catheter	CC	0.0385203	1
source	catheter_blood	ureteral_catheter	GM5	0.0724247	1
source	catheter_blood	ureteral_catheter	PIP	0.0948711	1
source	catheter_blood	ureteral_catheter	LNZ	0.106615	1
source	catheter_blood	ureteral_catheter	CTX	0.111642	1
source	catheter_blood	ureteral_catheter	FEP	0.119426	1
source	catheter_blood	ureteral_catheter	CRO	0.11956	1
source	catheter_blood	ureteral_catheter	MXF	0.149937	1
source	catheter_blood	ureteral_catheter	AM	0.154298	1
source	catheter_blood	ureteral_catheter	E	0.163687	1
source	catheter_blood	ureteral_catheter	CXM	0.18391	1
source	catheter_blood	ureteral_catheter	CIP	0.195268	1
source	catheter_blood	ureteral_catheter	FA	0.241082	1
source	catheter_blood	ureteral_catheter	TGC	0.251716	1
source	catheter_blood	ureteral_catheter	CAZ	0.280017	1
source	catheter_blood	ureteral_catheter	TE	0.285982	1
source	catheter_blood	ureteral_catheter	MEM	0.32261	1
source	catheter_blood	ureteral_catheter	AMO	0.355611	1
source	catheter_blood	ureteral_catheter	P	0.372054	1
source	catheter_blood	ureteral_catheter	OX	0.384088	1
source	catheter_blood	ureteral_catheter	IPM	0.402802	1
source	catheter_blood	ureteral_catheter	VA	0.468999	1
source	catheter_blood	ureteral_catheter	NN	0.487776	1
source	catheter_blood	ureteral_catheter	AN	0.494311	1
source	catheter_blood	ureteral_catheter	AXC	0.501994	1
source	catheter_blood	ureteral_catheter	GM	0.541927	1
source	catheter_blood	ureteral_catheter	ETP	0.630377	1
source	catheter_blood	ureteral_catheter	LVX	0.645264	1
source	catheter_blood	ureteral_catheter	PTA	0.793327	1
source	catheter_blood	ureteral_catheter	CL	0.823063	1
source	catheter_blood	ureteral_catheter	AZT	0.888906	1
source	catheter_blood	ureteral_catheter	DAP	1	1
source	catheter_blood	ureteral_catheter	MUH	1	1
source	catheter_blood	ureteral_catheter	TEC	1	1
source	bladder_catheter	ureteral_catheter	SXT	0.00812584	1
source	bladder_catheter	ureteral_catheter	TGC	0.00890946	1
source	bladder_catheter	ureteral_catheter	FF	0.0146555	1
source	bladder_catheter	ureteral_catheter	PIP	0.085528	1
source	bladder_catheter	ureteral_catheter	IPM	0.114278	1
source	bladder_catheter	ureteral_catheter	CRO	0.115109	1
source	bladder_catheter	ureteral_catheter	CXM	0.13601	1
source	bladder_catheter	ureteral_catheter	CIP	0.174591	1
source	bladder_catheter	ureteral_catheter	CTX	0.20472	1
source	bladder_catheter	ureteral_catheter	CAZ	0.22836	1
source	bladder_catheter	ureteral_catheter	AN	0.232717	1
source	bladder_catheter	ureteral_catheter	GM5	0.237871	1
source	bladder_catheter	ureteral_catheter	CC	0.251943	1
source	bladder_catheter	ureteral_catheter	AXC	0.252085	1
source	bladder_catheter	ureteral_catheter	FEP	0.274173	1
source	bladder_catheter	ureteral_catheter	MEM	0.282598	1
source	bladder_catheter	ureteral_catheter	LNZ	0.404957	1
source	bladder_catheter	ureteral_catheter	MXF	0.427355	1
source	bladder_catheter	ureteral_catheter	FM	0.440062	1
source	bladder_catheter	ureteral_catheter	E	0.614295	1
source	bladder_catheter	ureteral_catheter	FA	0.614295	1
source	bladder_catheter	ureteral_catheter	VA	0.648077	1
source	bladder_catheter	ureteral_catheter	NN	0.669015	1
source	bladder_catheter	ureteral_catheter	PTA	0.684965	1
source	bladder_catheter	ureteral_catheter	LVX	0.730089	1
source	bladder_catheter	ureteral_catheter	TE	0.755189	1
source	bladder_catheter	ureteral_catheter	GM	0.82704	1
source	bladder_catheter	ureteral_catheter	AZT	0.880475	1
source	bladder_catheter	ureteral_catheter	CN	0.884671	1
source	bladder_catheter	ureteral_catheter	AM	0.92876	1
source	bladder_catheter	ureteral_catheter	ETP	0.958334	1
source	bladder_catheter	ureteral_catheter	TEC	0.959108	1
source	bladder_catheter	ureteral_catheter	CFM	1	1
source	bladder_catheter	ureteral_catheter	CL	1	1
source	bladder_catheter	ureteral_catheter	DAP	1	1
source	bladder_catheter	ureteral_catheter	OX	1	1
source	bladder_catheter	ureteral_catheter	AMO	NA	NA
source	bladder_catheter	ureteral_catheter	MUH	NA	NA
source	bladder_catheter	ureteral_catheter	P	NA	NA
source	drawn_blood	cerebrospinal_liquid	AM	0.00240909	0.445681
source	drawn_blood	cerebrospinal_liquid	GM	0.0189914	1
source	drawn_blood	cerebrospinal_liquid	MXF	0.0263759	1
source	drawn_blood	cerebrospinal_liquid	LVX	0.144128	1
source	drawn_blood	cerebrospinal_liquid	SXT	0.221879	1
source	drawn_blood	cerebrospinal_liquid	CIP	0.222447	1
source	drawn_blood	cerebrospinal_liquid	FF	0.581962	1
source	catheter_blood	cerebrospinal_liquid	MXF	0.0108722	1
source	catheter_blood	cerebrospinal_liquid	GM	0.012893	1
source	catheter_blood	cerebrospinal_liquid	AM	0.0337096	1
source	catheter_blood	cerebrospinal_liquid	LVX	0.126022	1
source	catheter_blood	cerebrospinal_liquid	CIP	0.202986	1
source	catheter_blood	cerebrospinal_liquid	SXT	0.246624	1
source	catheter_blood	cerebrospinal_liquid	FF	0.376738	1
source	bladder_catheter	cerebrospinal_liquid	AM	0.00240909	0.445681
source	bladder_catheter	cerebrospinal_liquid	GM	0.0165534	1
source	bladder_catheter	cerebrospinal_liquid	LVX	0.111415	1
source	bladder_catheter	cerebrospinal_liquid	CIP	0.167932	1
source	bladder_catheter	cerebrospinal_liquid	MXF	0.175734	1
source	bladder_catheter	cerebrospinal_liquid	SXT	0.22131	1
source	bladder_catheter	cerebrospinal_liquid	FF	0.703777	1
source	ureteral_catheter	cerebrospinal_liquid	AM	0.0588372	1
source	ureteral_catheter	cerebrospinal_liquid	SXT	0.0682526	1
source	ureteral_catheter	cerebrospinal_liquid	CIP	0.195615	1
source	ureteral_catheter	cerebrospinal_liquid	MXF	0.205903	1
source	ureteral_catheter	cerebrospinal_liquid	GM	0.284949	1
source	ureteral_catheter	cerebrospinal_liquid	FF	0.371774	1
source	ureteral_catheter	cerebrospinal_liquid	LVX	0.453255	1
infection_type	nosocomial	community-acquired	TE	0.000750009	0.0292503
infection_type	nosocomial	community-acquired	TGC	0.00288354	0.109575
infection_type	nosocomial	community-acquired	OX	0.00393227	0.145494
infection_type	nosocomial	community-acquired	IPM	0.0215656	0.776361
infection_type	nosocomial	community-acquired	MEM	0.0222866	0.780029
infection_type	nosocomial	community-acquired	SXT	0.0269432	0.916068
infection_type	nosocomial	community-acquired	AN	0.132604	1
infection_type	nosocomial	community-acquired	AXC	0.174682	1
infection_type	nosocomial	community-acquired	AZT	0.754882	1
infection_type	nosocomial	community-acquired	CAZ	0.579801	1
infection_type	nosocomial	community-acquired	CC	0.0462664	1
infection_type	nosocomial	community-acquired	CFM	0.46642	1
infection_type	nosocomial	community-acquired	CIP	0.909371	1
infection_type	nosocomial	community-acquired	CL	0.648012	1
infection_type	nosocomial	community-acquired	CN	0.624651	1
infection_type	nosocomial	community-acquired	CRO	0.251755	1
infection_type	nosocomial	community-acquired	CTX	0.38806	1
infection_type	nosocomial	community-acquired	CXM	0.310179	1
infection_type	nosocomial	community-acquired	DAP	0.363802	1
infection_type	nosocomial	community-acquired	E	0.22042	1
infection_type	nosocomial	community-acquired	ETP	0.100127	1
infection_type	nosocomial	community-acquired	FA	0.0662955	1
infection_type	nosocomial	community-acquired	FEP	0.474678	1
infection_type	nosocomial	community-acquired	FF	0.690297	1
infection_type	nosocomial	community-acquired	FM	0.141599	1
infection_type	nosocomial	community-acquired	GM	0.946147	1
infection_type	nosocomial	community-acquired	GM5	0.251204	1
infection_type	nosocomial	community-acquired	LNZ	0.0550275	1
infection_type	nosocomial	community-acquired	LVX	0.361194	1
infection_type	nosocomial	community-acquired	MUH	0.805541	1
infection_type	nosocomial	community-acquired	MXF	0.34213	1
infection_type	nosocomial	community-acquired	NN	0.190318	1
infection_type	nosocomial	community-acquired	P	0.339231	1
infection_type	nosocomial	community-acquired	PIP	0.0598639	1
infection_type	nosocomial	community-acquired	PTA	0.0894221	1
infection_type	nosocomial	community-acquired	RA	0.57913	1
infection_type	nosocomial	community-acquired	TEC	0.0402195	1
infection_type	nosocomial	community-acquired	VA	0.269216	1
infection_type	community-acquired	nosocomial	AM	0.112642	1
